# Supplementary material for: Transcriptional complexity in the insect central complex: single nuclei RNA-sequencing of adult brain neurons derived from type 2 neuroblasts
Source: bioRxiv. 2025 Mar 3:2023.12.10.571022. Preprint. [Version 3] doi: 10.1101/2023.12.10.571022 (PMC11908175; doi:10.1101/2023.12.10.571022)
Supplement: Supplementary file 1 — Supplemental Figure 1. Nuclei numbers T1 vs T2. Vertical shades mark the cluster with T2/(T1+T2) > 50%. Supplemental Figure 2. T1 neuron atlas. (A) Cell atlas from T1 NBs. (B) Heatmap of scaled average expression of top 10 markers genes from each neuronal cluster. Annotations: AstA, Allatostatin A+ neurons; CLK, clock neurons; CRZ, Corazonin+ neurons; DOP, dopaminergic neurons; IPC, insulin-like peptide producing cells; MBN, mushroom body neurons; OCTY, octopaminergic-tyraminergic neurons; OPN olfactory projection neurons; Tk, Tachykinin+ neurons; Poxn, Pox neuro+ neurons; PROC, Proctolin+ neurons; SER, serotonergic neurons. Supplemental Figure 3. Expression correlation coefficient of transcription factors and neuropeptides. Heatmap of expression correlation coefficient of transcription factors and neuropeptides calculated from each individual T2 neuron. Supplemental Table 1. Cluster-defining genes and cell identity of all clusters identified by Seurat function FindAllMarkers Supplemental Table 2. Marker genes used to identify cell types Supplemental Table 3. Marker genes used to identify glial cell types Supplemental Table 4. Cluster-defining genes and glial cell types from all glial clusters identified by Seurat function FindAllMarkers Supplemental Table 5. Differential expression (DE) analysis of glial marker genes in T1- vs T2-derived glia with Seurat function differential expression testing Supplemental Table 6. Cluster-defining genes of T1-derived neuronal clusters identified by Seurat function FindAllMarkers Supplemental Table 7. Cluster-defining genes of T2-derived neuronal clusters identified by Seurat function FindAllMarkers Supplemental Table 8. Top 10 most enriched genes for each cluster extracted from Supplemental Table 6 by scCustomize function Extract_Top_Markers (Marsh SE, 2021, scCustomize: Custom Visualizations & Functions for Streamlined Analyses of Single Cell Sequencing. https://doi.org/10.5281/zenodo.5706430. RRID:SCR_024675.) Supplemental Tabl [file media-1.zip]

Archive with 26 entries (25 files):
- sup tables/
- __MACOSX/._sup tables
- sup tables/Supplemental Table 4 T1_T2_glia_gene_DE.csv
- __MACOSX/sup tables/._Supplemental Table 4 T1_T2_glia_gene_DE.csv
- sup tables/Supplemental Table 8 T2_glia_sex_gene_DE.csv
- __MACOSX/sup tables/._Supplemental Table 8 T2_glia_sex_gene_DE.csv
- sup tables/Supplemental Table 9 T2_neuron_sex_gene_DE.csv
- __MACOSX/sup tables/._Supplemental Table 9 T2_neuron_sex_gene_DE.csv
- sup tables/Supplemental Table 7 T2_glia_markers_by_cluster.csv
- __MACOSX/sup tables/._Supplemental Table 7 T2_glia_markers_by_cluster.csv
- sup tables/Supplemental Table 12 T2_cell_identity_by_cluster.csv
- __MACOSX/sup tables/._Supplemental Table 12 T2_cell_identity_by_cluster.csv
- sup tables/Supplemental Table 5 T1_neuron_markers_by_cluster.csv
- __MACOSX/sup tables/._Supplemental Table 5 T1_neuron_markers_by_cluster.csv
- sup tables/Supplemental Table 2 Glial marker genes.csv
- __MACOSX/sup tables/._Supplemental Table 2 Glial marker genes.csv
- sup tables/Supplemental Table 1 T1_T2_cell_markers_by_cluster.csv
- __MACOSX/sup tables/._Supplemental Table 1 T1_T2_cell_markers_by_cluster.csv
- sup tables/Supplemental Table 3 T1_T2 _glia_markers_by_cluster.csv
- __MACOSX/sup tables/._Supplemental Table 3 T1_T2 _glia_markers_by_cluster.csv
- sup tables/Supplemental Table 6 T2_neuron_markers_by_cluster.csv
- __MACOSX/sup tables/._Supplemental Table 6 T2_neuron_markers_by_cluster.csv
- sup tables/Supplemental Table 10 TF_neuropeptide expression coefficient.csv
- __MACOSX/sup tables/._Supplemental Table 10 TF_neuropeptide expression coefficient.csv
- sup tables/Supplemental Table 11 Summary_of_columnar_neuron_expression_profiles.csv
- __MACOSX/sup tables/._Supplemental Table 11 Summary_of_columnar_neuron_expression_profiles.csv
