# Supplementary material for: Transcriptional complexity in the insect central complex: single nuclei RNA-sequencing of adult brain neurons derived from type 2 neuroblasts
Source: bioRxiv. 2025 Mar 3:2023.12.10.571022. Preprint. [Version 3] doi: 10.1101/2023.12.10.571022 (PMC11908175; doi:10.1101/2023.12.10.571022)
Supplement: Supplementary file 1 — Supplemental Figure 1. Nuclei numbers T1 vs T2. Vertical shades mark the cluster with T2/(T1+T2) > 50%. Supplemental Figure 2. T1 neuron atlas. (A) Cell atlas from T1 NBs. (B) Heatmap of scaled average expression of top 10 markers genes from each neuronal cluster. Annotations: AstA, Allatostatin A+ neurons; CLK, clock neurons; CRZ, Corazonin+ neurons; DOP, dopaminergic neurons; IPC, insulin-like peptide producing cells; MBN, mushroom body neurons; OCTY, octopaminergic-tyraminergic neurons; OPN olfactory projection neurons; Tk, Tachykinin+ neurons; Poxn, Pox neuro+ neurons; PROC, Proctolin+ neurons; SER, serotonergic neurons. Supplemental Figure 3. Expression correlation coefficient of transcription factors and neuropeptides. Heatmap of expression correlation coefficient of transcription factors and neuropeptides calculated from each individual T2 neuron. Supplemental Table 1. Cluster-defining genes and cell identity of all clusters identified by Seurat function FindAllMarkers Supplemental Table 2. Marker genes used to identify cell types Supplemental Table 3. Marker genes used to identify glial cell types Supplemental Table 4. Cluster-defining genes and glial cell types from all glial clusters identified by Seurat function FindAllMarkers Supplemental Table 5. Differential expression (DE) analysis of glial marker genes in T1- vs T2-derived glia with Seurat function differential expression testing Supplemental Table 6. Cluster-defining genes of T1-derived neuronal clusters identified by Seurat function FindAllMarkers Supplemental Table 7. Cluster-defining genes of T2-derived neuronal clusters identified by Seurat function FindAllMarkers Supplemental Table 8. Top 10 most enriched genes for each cluster extracted from Supplemental Table 6 by scCustomize function Extract_Top_Markers (Marsh SE, 2021, scCustomize: Custom Visualizations & Functions for Streamlined Analyses of Single Cell Sequencing. https://doi.org/10.5281/zenodo.5706430. RRID:SCR_024675.) Supplemental Tabl [file media-1.zip › sup tables/Supplemental Table 8 T2_glia_sex_gene_DE.csv]

	p_val	avg_log2FC	pct.1	pct.2	p_val_adj	gene
ATPsyndelta	1.29634849925486e-272	-3.54968986229935	1	1	2.82228031772776e-268	ATPsyndelta
lncRNA:roX1	1.3273077691184e-236	5.18067048205865	1	1	2.88968174414767e-232	lncRNA:roX1
Yp1	1.06075732938866e-221	-5.17323702911954	0.917	1	2.30937478181206e-217	Yp1
lncRNA:roX2	6.06789873923585e-144	4.1738457036184	1	1	1.32104223451904e-139	lncRNA:roX2
Yp2	9.03794399681894e-142	-4.38799062912934	0.958	1	1.96765078754745e-137	Yp2
Mnr	3.11688256466991e-125	-0.823220460211747	1	1	6.78576503154286e-121	Mnr
Yp3	6.64638264871343e-121	-4.24142394500737	0.667	1	1.4469839664514e-116	Yp3
CG11122	3.53700633610155e-80	-0.737081872458457	1	1	7.70041649432668e-76	CG11122
lncRNA:CR31451	1.98993591404792e-79	0.929761103056664	1	1	4.33228947847373e-75	lncRNA:CR31451
CG42540	1.05942602336822e-78	0.527160447294681	1	1	2.30647639547495e-74	CG42540
ct	3.92521822687643e-73	-0.588772687265495	1	1	8.54559260173268e-69	ct
lncRNA:CR45668	1.06212548554493e-71	-1.2093970597014	1	1	2.31235339457986e-67	lncRNA:CR45668
CG43867	4.34151410584096e-70	-0.368948515302101	1	1	9.45191035982636e-66	CG43867
asRNA:CR45629	2.32210571019385e-69	-3.3343858219085	0.208	1	5.05545634166304e-65	asRNA:CR45629
N	1.97986559703218e-61	-0.845683294484677	1	1	4.31036539129876e-57	N
Sxl	6.50876877107453e-61	-0.442651552700071	1	1	1.41702404915064e-56	Sxl
CG42594	1.658312873264e-59	-0.621913731000266	1	1	3.61031295638306e-55	CG42594
Dora	1.17366705014143e-58	-0.476491775960701	1	1	2.55519053486291e-54	Dora
CG14442	1.30314210293573e-57	-0.613689682526754	1	1	2.83707067230137e-53	CG14442
Ddc	3.63513075426308e-56	0.996437923651336	1	1	7.91404316510616e-52	Ddc
Ten-a	6.90479570174414e-56	-0.442618745425061	1	1	1.50324307222672e-51	Ten-a
lncRNA:CR44997	1.148736034358e-55	-0.595980547633782	1	1	2.5009132204008e-51	lncRNA:CR44997
CG15465	2.66217521253784e-55	-0.382743566352823	1	1	5.79582165521613e-51	CG15465
Abl	2.98882162291303e-52	-0.537161451211643	1	1	6.50696355524396e-48	Abl
hwt	2.41360115917204e-48	-0.410490158838014	1	1	5.25465108363344e-44	hwt
bif	3.76979572663003e-48	-0.63248313506959	1	1	8.20722227644624e-44	bif
wts	8.43485266033004e-46	-0.522707875361611	1	1	1.83635177268045e-41	wts
CG13337	1.04587288520863e-44	-0.918981334958657	1	1	2.27696985838771e-40	CG13337
Spred	3.10098992778292e-44	0.565983202612419	1	1	6.75116517177619e-40	Spred
CG45002	3.54821538783561e-44	-0.407580837870678	1	1	7.72481972085691e-40	CG45002
Ephrin	3.63344281965305e-44	0.772628753532705	1	1	7.91036836266665e-40	Ephrin
toy	7.31333526967283e-44	0.809594689708579	1	1	1.59218622156047e-39	toy
Rbp1-like	1.29666233009667e-42	-0.545167361181419	1	1	2.82296355885347e-38	Rbp1-like
X11Lbeta	1.24294755737299e-40	-0.463688264955894	1	1	2.70602112715675e-36	X11Lbeta
Bx	1.14780206295796e-39	-0.510700033407194	1	1	2.49887987126577e-35	Bx
lncRNA:CR44999	2.30102633805148e-39	-0.850767161380575	1	1	5.00956444057188e-35	lncRNA:CR44999
Drak	4.84305857800932e-39	-0.524765116364816	1	1	1.05438228301841e-34	Drak
CG14989	1.37047789054789e-38	0.794625911847463	1	1	2.98366741551182e-34	CG14989
Neto	1.04675546372438e-37	-0.605364132187508	1	1	2.27889132007434e-33	Neto
pre-rRNA:CR45856	2.28357883761045e-37	-1.02376419127948	1	1	4.97157948736172e-33	pre-rRNA:CR45856
dpr8	4.16292332298398e-37	-0.507984175002616	1	1	9.06310036646843e-33	dpr8
dome	6.45010863160867e-36	-0.555113838564115	1	1	1.40425315018752e-31	dome
scyl	8.26379965655772e-35	0.692397123328952	1	1	1.79911182322918e-30	scyl
OtopLa	1.04958615121991e-33	0.518372943033036	1	1	2.28505400982088e-29	OtopLa
rudhira	1.14259429621043e-33	-0.460054478023574	1	1	2.48754204227974e-29	rudhira
Syt4	3.88967350571992e-33	0.539352185996247	1	1	8.46820818930283e-29	Syt4
Caper	4.96628768578362e-33	0.596995149320214	1	1	1.08121049207195e-28	Caper
tyf	6.5789188855908e-33	-0.399779349142399	1	1	1.43229643058197e-28	tyf
kairos	1.08056866852918e-32	-0.465753928367282	1	1	2.35250604825488e-28	kairos
jim	2.03109846273189e-32	0.427891104275695	1	1	4.42190446321359e-28	jim
Lim1	2.05213999248642e-32	-0.489749994996991	1	1	4.46771397764218e-28	Lim1
mGluR	2.28931487754168e-32	0.607768944736197	1	1	4.98406741989599e-28	mGluR
Slob	5.75993054093687e-32	0.465756236943736	1	1	1.25399447806736e-27	Slob
28SrRNA-Psi:CR40741	9.78151674300026e-32	-1.18809124070198	1	1	2.12953401011859e-27	28SrRNA-Psi:CR40741
Crg-1	1.33375568157223e-31	1.17868585974465	1	1	2.90371949435091e-27	Crg-1
dar1	1.96453207205875e-31	-1.52282879597657	0.958	1	4.27698277407911e-27	dar1
NetB	2.08938467478807e-31	-0.430135485777691	1	1	4.54879937548111e-27	NetB
Socs16D	2.97052702260713e-31	-0.530197300291819	1	1	6.46713438091799e-27	Socs16D
CG43737	3.43601041264678e-31	-0.409434257917826	1	1	7.4805382693733e-27	CG43737
Muc14A	9.4302709785571e-31	1.69710448784252	1	0.833	2.05306429474167e-26	Muc14A
Myc	1.45163273056708e-30	-0.505496998918467	1	1	3.16034961771759e-26	Myc
Hmt4-20	1.51394610274539e-30	-0.623238111657867	1	1	3.296012060287e-26	Hmt4-20
wapl	2.04273136135448e-30	-0.544407390943989	1	1	4.44723044680484e-26	wapl
asRNA:CR45479	2.21637966529647e-30	1.29174136396172	1	1	4.82528016931695e-26	asRNA:CR45479
CG32204	6.98547841183528e-30	0.625951937928715	1	1	1.52080850504066e-25	CG32204
Ubi-p5E	8.10830089711993e-30	-0.929790503717874	1	1	1.76525818831198e-25	Ubi-p5E
pcx	1.27198792130625e-29	-0.62557397747671	1	1	2.76924490347584e-25	pcx
Ten-m	4.007252637023e-29	-0.274691191610841	1	1	8.72418971606278e-25	Ten-m
osy	4.44845441968175e-29	1.21860389964013	1	1	9.68473011708913e-25	osy
Mur2B	1.1001941984248e-28	-0.480739057360775	1	1	2.39523278939063e-24	Mur2B
CG9512	1.10532876033982e-28	-1.50548887749696	0.958	1	2.40641124413583e-24	CG9512
CG46309	1.63154291373799e-28	0.75771144790921	1	1	3.55203207749897e-24	CG46309
rho	1.64754355086743e-28	0.794983687971947	1	1	3.58686706459349e-24	rho
CG32017	1.92836958884793e-28	0.642164943841158	1	1	4.19825343188082e-24	CG32017
tty	2.13861366832507e-28	-0.433342925997619	1	1	4.6559758173105e-24	tty
alpha-Man-Ia	3.42035112693879e-28	-0.438257924771147	1	1	7.44644643845844e-24	alpha-Man-Ia
nocte	4.23040827604799e-28	-0.494208760648321	1	1	9.21002185778408e-24	nocte
Cals	5.37494213600836e-28	0.579488572251061	1	1	1.17017865243038e-23	Cals
east	5.62939144245024e-28	-0.338010910285322	1	1	1.22557481093584e-23	east
CG1812	6.32459134270804e-28	-0.608208589172063	1	1	1.37692678122097e-23	CG1812
Lsd-2	1.91767194055663e-27	-1.06931206007465	1	1	4.17496358178585e-23	Lsd-2
anne	2.24387340814935e-27	0.517218377715829	1	1	4.88513679688195e-23	anne
disco-r	2.47890717439477e-27	-0.787140812085513	1	1	5.39682880937485e-23	disco-r
28SrRNA-Psi:CR41609	5.52199754799523e-27	-1.35884306060789	1	1	1.20219408617404e-22	28SrRNA-Psi:CR41609
Dyrk3	6.01745819335194e-27	0.609258735918256	1	1	1.31006082327465e-22	Dyrk3
nAChRalpha3	7.67831767162868e-27	-0.410596941085556	1	1	1.67164654029028e-22	nAChRalpha3
p120ctn	1.21694266916388e-26	0.581211359959995	1	1	2.64940588503669e-22	p120ctn
zld	1.86823712895221e-26	0.671276567263484	1	1	4.06733905344185e-22	zld
dati	1.26877613027439e-25	0.50022349538505	1	1	2.76225251322038e-21	dati
HUWE1	2.24717705325319e-25	-0.63098838987284	1	1	4.89232916263753e-21	HUWE1
Rnf11	2.25708622913863e-25	0.653287509061123	1	1	4.9139024294577e-21	Rnf11
CG10543	2.38246845575776e-25	-0.42690542681872	1	1	5.18687207503022e-21	CG10543
CG33080	4.25552777336693e-25	-0.910714419641916	1	1	9.26470951539715e-21	CG33080
Rm62	4.73646400483426e-25	0.426435832289971	1	1	1.03117557849247e-20	Rm62
RhoGAP18B	4.87862251128093e-25	-0.524247481367683	1	1	1.06212490693097e-20	RhoGAP18B
htk	5.49323166663154e-25	-0.752329018539364	1	1	1.19593146614235e-20	htk
if	6.56674557270446e-25	-0.579011148640994	1	1	1.42964617863349e-20	if
CG3655	8.49773384818144e-25	-0.482346743224175	1	1	1.85004163608758e-20	CG3655
CG2962	8.76682540465883e-25	-1.18953730680878	0.125	0.958	1.90862555884827e-20	CG2962
Nckx30C	8.78823962807772e-25	0.362593724327932	1	1	1.9132876494288e-20	Nckx30C
Tlk	1.67741452214509e-24	-0.239819690989893	1	1	3.65189915616207e-20	Tlk
CG9650	2.70920215212062e-24	-0.706550770207108	1	1	5.8982040053818e-20	CG9650
NfI	4.73116711516003e-24	0.584191683995469	1	1	1.03002239264149e-19	NfI
Zyx	5.00076194435931e-24	0.635733636789477	1	1	1.08871588290647e-19	Zyx
IP3K2	7.59777294775562e-24	-0.678097095442842	1	1	1.65411114845588e-19	IP3K2
kis	8.98805472635365e-24	-0.294575326244886	1	1	1.95678939447445e-19	kis
aPKC	1.05636232901783e-23	0.408344040165488	1	1	2.29980642650472e-19	aPKC
cpx	1.84785936412903e-23	0.355781716360484	1	1	4.02297462164532e-19	cpx
dpr7	2.04645087327676e-23	0.671874981889307	1	1	4.45532819621084e-19	dpr7
gw	2.56554874578745e-23	0.446786887203812	1	1	5.58545617445386e-19	gw
Appl	2.92076398935898e-23	-0.184640516342518	1	1	6.35879528123344e-19	Appl
pan	3.45407498951311e-23	0.492795456118243	1	1	7.51986665966898e-19	pan
CG4829	3.97716149050741e-23	-0.362003511883066	1	1	8.65867828098368e-19	CG4829
Set2	6.10846716554412e-23	-0.560307792233921	1	1	1.32987438661061e-18	Set2
otp	6.18723953323638e-23	1.08858855832285	1	1	1.34702391878089e-18	otp
lncRNA:CR45082	8.15973926876971e-23	-0.954974049136463	1	1	1.77645683620385e-18	lncRNA:CR45082
CG13360	9.67292005336479e-23	-1.38876662774138	0.458	1	2.10589142481805e-18	CG13360
Nmdar2	1.06994513653466e-22	-0.353276929171138	1	1	2.32937755674961e-18	Nmdar2
trv	1.13666168768618e-22	0.407937381575616	1	1	2.47462616026158e-18	trv
lncRNA:CR40469	1.38076633934194e-22	-1.29063142057048	1	1	3.00606639738133e-18	lncRNA:CR40469
Cubn	1.96497555597328e-22	-0.978395369465292	1	1	4.27794828290943e-18	Cubn
CG33217	2.04125616675308e-22	0.90933090356877	1	1	4.44401880063814e-18	CG33217
28SrRNA-Psi:CR45860	2.55691863172266e-22	-1.51167681248076	1	1	5.5666675531234e-18	28SrRNA-Psi:CR45860
28SrRNA-Psi:CR45855	2.68641426141054e-22	-1.19111691068095	1	1	5.84859248851688e-18	28SrRNA-Psi:CR45855
CG32813	4.59722222786867e-22	-0.478192827129551	1	1	1.00086125122929e-17	CG32813
nuf	5.56607205255792e-22	0.529634544027824	1	1	1.21178954656238e-17	nuf
trr	7.09852430195651e-22	-0.747880299874548	1	1	1.54541972577895e-17	trr
Adar	7.3899745291224e-22	0.474554480753584	1	1	1.60887135473524e-17	Adar
Myo81F	8.35183533723494e-22	-0.349148379686184	1	1	1.81827807126942e-17	Myo81F
RyR	9.61070538514849e-22	-0.660698129425053	1	1	2.09234666940068e-17	RyR
28SrRNA-Psi:CR45859	1.13263896227271e-21	-1.17493629551693	1	1	2.46586828476392e-17	28SrRNA-Psi:CR45859
Imp	1.38523169119346e-21	-0.365220995997463	1	1	3.01578791489728e-17	Imp
Atpalpha	2.6325228705415e-21	0.372533462937183	1	1	5.7312655414559e-17	Atpalpha
Rip11	2.70182748575797e-21	-0.393943328581895	1	1	5.88214861924367e-17	Rip11
Ythdc1	2.77978457092695e-21	-0.334005589455647	1	1	6.05186898936506e-17	Ythdc1
CG32767	3.3484416677753e-21	-0.332901783635977	1	1	7.2898923549136e-17	CG32767
Cyp6a8	3.69189641761398e-21	-1.17547777814243	0.25	1	8.03762769078739e-17	Cyp6a8
Galphaq	5.03237791525259e-21	0.45417286866644	1	1	1.09559899592964e-16	Galphaq
CG33229	5.80159871840277e-21	-0.479693221955208	1	1	1.26306605698347e-16	CG33229
Ank	7.68422393824474e-21	0.482274794964461	1	1	1.67293239359526e-16	Ank
snRNA:7SKa	8.05892385925597e-21	-0.862074406847306	1	1	1.75450831339862e-16	snRNA:7SKa
Cyp4d2	9.46290155832659e-21	1.1924392645756	1	1	2.06016829826328e-16	Cyp4d2
IA-2	1.08036059567107e-20	0.368726375488967	1	1	2.3520530528355e-16	IA-2
Tpst	1.19254515245699e-20	-0.35721385449493	1	1	2.5962900514141e-16	Tpst
gol	1.19402513550045e-20	0.510855108088798	1	1	2.59951212249802e-16	gol
Cyp6d5	1.22920456177303e-20	-1.17608372046657	0.875	1	2.67610125143605e-16	Cyp6d5
lola	1.37587969736701e-20	0.331036938790389	1	1	2.99542768913772e-16	lola
Nt5b	1.7425366476297e-20	-0.479145778365299	1	1	3.79367653555461e-16	Nt5b
rst	2.15570886590043e-20	-0.614867336328191	1	1	4.69319377195183e-16	rst
RpS7	2.82745840977424e-20	-0.654650699036248	1	1	6.15565970391949e-16	RpS7
dikar	3.72783660001754e-20	-0.27065715511226	1	1	8.11587306189818e-16	dikar
Ggamma1	5.22141184292553e-20	0.538798286963168	1	1	1.13675357232332e-15	Ggamma1
CG40045	5.29827084953586e-20	0.713224070390757	1	1	1.15348654665245e-15	CG40045
RpL17	5.33383460898647e-20	-0.863202761583747	1	1	1.16122913272245e-15	RpL17
CG42340	5.7861485738306e-20	-0.337827092256929	1	1	1.25970240600866e-15	CG42340
CG1722	6.29353835866861e-20	-0.726108387147462	1	1	1.37016623606574e-15	CG1722
Asator	6.57173943881792e-20	0.394012717408536	1	1	1.43073339322505e-15	Asator
CG43902	1.00861621967147e-19	-0.433494796243402	1	1	2.19585837184675e-15	CG43902
Hers	1.06404788826308e-19	-0.241699238196672	1	1	2.31653865753755e-15	Hers
CaMKII	1.21733085698598e-19	0.431388571519187	1	1	2.65025100874418e-15	CaMKII
CG32547	1.26294370654878e-19	-0.511675783757642	1	1	2.74955474352735e-15	CG32547
Ets98B	1.7478431473233e-19	-1.4971158257028	1	1	3.80522931603756e-15	Ets98B
snoRNA:Psi28S-3342	1.88635736975004e-19	-1.77771125982759	0.792	1	4.1067886296828e-15	snoRNA:Psi28S-3342
lncRNA:CR46472	2.14556241380882e-19	-1.02794777705912	0.958	1	4.67110393110319e-15	lncRNA:CR46472
vnd	2.31848533183064e-19	-0.997441836972169	1	1	5.04757441592848e-15	vnd
slo	3.25632815053272e-19	0.37091227379948	1	1	7.08935201652478e-15	slo
cactin	3.47585579099297e-19	-0.951690973887509	1	1	7.5672856425708e-15	cactin
orb2	3.66796630930892e-19	0.425960322729897	1	1	7.98552945199644e-15	orb2
Col4a1	3.85660316888802e-19	-1.05296250827389	1	1	8.3962107589861e-15	Col4a1
Ca-alpha1T	4.11947161349693e-19	-0.220875104946471	1	1	8.96850164974417e-15	Ca-alpha1T
4E-T	4.5032749545035e-19	0.529978437842291	1	1	9.80407990344958e-15	4E-T
CG43759	5.33135574630868e-19	-0.36141526362994	1	1	1.16068945952886e-14	CG43759
RhoGAP102A	5.36236246316726e-19	0.630125350183467	1	1	1.16743993185614e-14	RhoGAP102A
baz	7.50685701335683e-19	-0.901540266941548	1	1	1.63431784037792e-14	baz
fru	7.59987446274576e-19	0.480175213309209	1	1	1.65456866928438e-14	fru
CG44422	7.91583695902022e-19	-0.319637522088222	1	1	1.72335686434829e-14	CG44422
CG8671	1.07976752619534e-18	0.467121549547535	1	1	2.35076188127987e-14	CG8671
apolpp	1.19790419871376e-18	-1.71057965729699	1	1	2.60795723101973e-14	apolpp
Sur-8	1.2605205424005e-18	0.515810420661698	1	1	2.74427927286012e-14	Sur-8
l(1)G0289	1.5322935987567e-18	-0.350026601802987	1	1	3.33595639385321e-14	l(1)G0289
gce	1.53966381748224e-18	-0.2689775192627	1	1	3.35200209704058e-14	gce
PMCA	1.81422161973693e-18	0.386257457844792	1	1	3.94974188832927e-14	PMCA
side-VIII	2.88955527182951e-18	-0.21360215218294	1	1	6.29085078230003e-14	side-VIII
CG30389	3.88255052345662e-18	-0.385414523084716	1	1	8.4527007446174e-14	CG30389
Nipped-A	4.96444064675564e-18	0.359256158137355	1	1	1.08080837320517e-13	Nipped-A
Vha16-1	5.05347210510576e-18	0.47204928160855	1	1	1.10019141200258e-13	Vha16-1
asRNA:CR45601	6.11544488382816e-18	-1.13715965749841	0.333	0.958	1.33139350565823e-13	asRNA:CR45601
CG9095	6.98178697995624e-18	-1.0788293448177	0.417	0.958	1.52000484340627e-13	CG9095
mt:CoI	7.40800563829016e-18	0.751345606914058	1	1	1.61279690751215e-13	mt:CoI
DAAM	8.77968245810301e-18	-0.449101788256569	1	1	1.91142466795361e-13	DAAM
Uhg5	8.88436617258492e-18	-0.560486026828493	1	1	1.93421535943346e-13	Uhg5
HeT-A{}6532	9.87535372425329e-18	1.22931713024352	1	1	2.14996325930718e-13	HeT-A{}6532
CG12994	9.9069956444602e-18	-0.662761542578018	1	1	2.15685202175543e-13	CG12994
CG43347	1.1107025228859e-17	-0.463435219682281	1	1	2.4181104625749e-13	CG43347
CG15765	1.25172799559065e-17	-0.265305832935958	1	1	2.72513701920041e-13	CG15765
CG2186	1.58336231525096e-17	-0.478979872253241	1	1	3.44713809653287e-13	CG2186
mt:lrRNA	1.85323896265452e-17	-0.606757110779325	1	1	4.03468654559515e-13	mt:lrRNA
HERC2	1.98422751984521e-17	-0.61720664239997	1	1	4.31986173345502e-13	HERC2
ZAP3	2.92360854366723e-17	-0.300157366969081	1	1	6.36498816041792e-13	ZAP3
Egfr	3.49600547814375e-17	-1.53030156105235	1	1	7.61115352646676e-13	Egfr
spen	3.92315755284939e-17	-0.227627846091186	1	1	8.54110630830841e-13	spen
mamo	4.16562618612026e-17	-0.269461790420121	1	1	9.06898476980241e-13	mamo
CG42748	4.50262381877118e-17	0.379909213591711	1	1	9.80266231584675e-13	CG42748
Coq7	4.57190521977324e-17	-0.832620584470842	1	1	9.95349485396831e-13	Coq7
CG31510	4.80868117302191e-17	0.693341852801801	1	1	1.0468979781786e-12	CG31510
Cyp28d1	6.79505961505333e-17	-0.670329447151459	1	1	1.47935242879326e-12	Cyp28d1
bi	1.05019847949507e-16	-0.40315298560019	1	1	2.28638710970873e-12	bi
Vsx1	1.06339549910657e-16	-0.5192224500054	1	1	2.31511834110491e-12	Vsx1
sev	1.31877196815286e-16	-0.775569768011378	1	1	2.8710984518656e-12	sev
CG1677	1.5311142552826e-16	-0.245312769585644	1	1	3.33338884517574e-12	CG1677
CG31998	1.62076573492058e-16	0.383299197769069	1	1	3.5285690814956e-12	CG31998
Cp7Fa	1.84823531262903e-16	-0.956683869131127	1	1	4.02379309912465e-12	Cp7Fa
CG31221	1.86194773548628e-16	0.436606777740719	1	1	4.05364641492718e-12	CG31221
copia{}1467	1.94843808325061e-16	0.967993715388929	1	1	4.24194455104491e-12	copia{}1467
CG2233	2.00941124688532e-16	-1.81471400233664	1	1	4.37468922559404e-12	CG2233
Mct1	4.51180729946877e-16	-0.98464872679694	1	1	9.82265567167346e-12	Mct1
Nf-YC	5.01003235853949e-16	-0.445016151045592	1	1	1.09073414477763e-11	Nf-YC
tou	5.25617834077237e-16	-0.166556240488837	1	1	1.14432258656955e-11	tou
Crk	5.39383457714993e-16	0.662928363614534	1	1	1.17429172579131e-11	Crk
GATAd	6.9091364426457e-16	0.690897322199587	1	1	1.5041880949284e-11	GATAd
Slip1	7.66849039955172e-16	0.501954113074212	1	1	1.66950704488641e-11	Slip1
emc	7.85716403715017e-16	0.477869744314453	1	1	1.71058318252796e-11	emc
e(y)3	9.01166506455371e-16	-0.354722631731516	1	1	1.96192960120399e-11	e(y)3
297{}1721	9.41968714181353e-16	-0.691535980081138	0	0.833	2.05076008764422e-11	297{}1721
CG14431	1.04329611973035e-15	-0.417880671753645	1	1	2.27135998226495e-11	CG14431
CG10560	1.3465270527528e-15	-1.05184418927015	0.833	1	2.93152404654813e-11	CG10560
His3.3B	1.35386676809982e-15	0.457426540376171	1	1	2.94750334083011e-11	His3.3B
14-3-3zeta	1.52018588997908e-15	0.429405260875628	1	1	3.30959670107346e-11	14-3-3zeta
CG42271	1.80435492312832e-15	-0.419362548996702	1	1	3.92826110314267e-11	CG42271
Spt6	1.84931629661843e-15	-0.567636331886928	1	1	4.02614650936797e-11	Spt6
CG32264	1.93883839214155e-15	0.326429255606057	1	1	4.22104506353138e-11	CG32264
Msr-110	2.11559100735024e-15	-0.784046420031487	1	1	4.6058531821022e-11	Msr-110
DIP-delta	2.11585986770177e-15	0.495849583061246	1	1	4.60643851797351e-11	DIP-delta
CG40498	2.37924800367344e-15	0.388594806026724	1	1	5.17986082879744e-11	CG40498
ND-B14.5A	2.41268415547675e-15	0.832356328697291	1	1	5.25265467488844e-11	ND-B14.5A
CG3638	2.4841975821179e-15	-0.400518505381136	1	1	5.40834655602888e-11	CG3638
aay	2.61665370364129e-15	-0.747772140151793	1	1	5.69671677819746e-11	aay
CG32444	2.62619450875252e-15	-0.90707364984849	0.708	1	5.71748806500512e-11	CG32444
CG7781	3.06143421212354e-15	0.487144262280291	1	1	6.66504842321415e-11	CG7781
CG6420	3.14435900509362e-15	-0.567950426501169	1	1	6.84558398998931e-11	CG6420
kat80	3.34959278570871e-15	0.611155849073396	1	1	7.29239845376644e-11	kat80
Alg-2	3.6549047936697e-15	0.610350417701379	1	1	7.9570932262983e-11	Alg-2
mub	5.13269878542508e-15	0.308935108059869	1	1	1.11743985257489e-10	mub
cnc	5.48527119463769e-15	-0.2313155029725	1	1	1.19419839178457e-10	cnc
qvr	5.62248995908702e-15	0.381273240096556	1	1	1.22407228899283e-10	qvr
CG10621	5.71932619630051e-15	-0.99574307348019	0.708	1	1.24515450619658e-10	CG10621
RpS16	5.95415391492736e-15	-0.738069474556324	1	1	1.29627884881884e-10	RpS16
sNPF	6.01522655066132e-15	0.6828726874961	1	1	1.30957497234448e-10	sNPF
lncRNA:CR44024	6.59019381223554e-15	0.537457253356363	1	1	1.4347510948618e-10	lncRNA:CR44024
jef	6.71553325316972e-15	0.43342548846703	1	1	1.46203874454758e-10	jef
Nlg2	6.83701561793119e-15	-0.199400441784662	1	1	1.4884866701798e-10	Nlg2
DIP-alpha	7.32520672352399e-15	-0.766404174225004	1	1	1.59477075577841e-10	DIP-alpha
Alk	7.51149143539899e-15	0.390968721762277	1	1	1.63532680040071e-10	Alk
CG13579	7.64442532896004e-15	-0.371838926904738	1	1	1.66426783836789e-10	CG13579
CG34354	1.02769582350559e-14	0.37943271590234	1	1	2.23739657735403e-10	CG34354
hdc	1.13507736297389e-14	0.304909546897931	1	1	2.47117692693046e-10	hdc
Mmp2	1.16439485450213e-14	-0.370140801807563	1	1	2.53500403773659e-10	Mmp2
Marf	1.18051604657879e-14	-0.321695397973714	1	1	2.57010148500669e-10	Marf
cta	1.19916820495158e-14	0.425589495681211	1	1	2.61070909900008e-10	cta
CG16820	1.34168324948525e-14	-0.741488284479253	0.125	0.792	2.92097860245434e-10	CG16820
snRNP-U1-70K	1.65705217479828e-14	-0.443230618732768	1	1	3.60756828975333e-10	snRNP-U1-70K
CG43689	1.71297811104386e-14	-0.639539684414274	1	1	3.72932464555358e-10	CG43689
CG17549	2.05830126385482e-14	-0.876248484151309	0.833	1	4.48112768153832e-10	CG17549
CG42346	2.0610046242048e-14	-0.267487596815832	1	1	4.48701316735628e-10	CG42346
CG7646	2.86597785932579e-14	0.626744480606731	1	1	6.23952039753818e-10	CG7646
CG15894	3.2047779413045e-14	-0.337446582956704	1	1	6.97712205601403e-10	CG15894
FASN1	3.56708309177253e-14	-0.558496376060682	1	1	7.76589659909797e-10	FASN1
Taf3	3.68142344416892e-14	0.412432638552855	1	1	8.01482698030015e-10	Taf3
upSET	3.71674662086388e-14	-0.270415885013597	1	1	8.09172906828275e-10	upSET
accord{}818	3.99284369689543e-14	1.68794323080254	1	0.792	8.69282001251104e-10	accord{}818
jdp	4.63055696146579e-14	0.423173469034683	1	1	1.00811855608072e-09	jdp
CG3078	4.65950230914127e-14	-0.579365438876767	1	1	1.01442024772315e-09	CG3078
Maf1	4.80518141455604e-14	0.382081978274335	1	1	1.04613604576299e-09	Maf1
gus	4.86462825169714e-14	0.48283576885045	1	1	1.05907821667698e-09	gus
beat-Va	5.33198314199837e-14	0.610219820562384	1	1	1.16082604984446e-09	beat-Va
raptor	5.63880735807324e-14	-0.402140493419698	1	1	1.22762474992613e-09	raptor
Tmtc3	5.99818884216721e-14	-0.590324445895681	1	1	1.30586569282822e-09	Tmtc3
CG2225	6.29331254070101e-14	0.368587491236319	1	1	1.37011707323602e-09	CG2225
CG31808	7.60604613043801e-14	0.489437318500417	1	1	1.65591230305766e-09	CG31808
CG11360	7.66093094328622e-14	0.424952489378682	1	1	1.66786127566284e-09	CG11360
CG13315	8.27748393105038e-14	-1.34350337138207	0.792	1	1.80209102662898e-09	CG13315
Fer1	8.42409271257885e-14	0.875078511948673	1	1	1.83400922445554e-09	Fer1
kirre	8.8452817049036e-14	-0.265373169507337	1	1	1.92570627997456e-09	kirre
CG42339	9.12490519241829e-14	-0.30796100478003	1	1	1.98658310944139e-09	CG42339
CG14200	9.29254436044254e-14	-0.526853008988122	1	1	2.02307983271195e-09	CG14200
hrm	1.01985975426626e-13	0.550795486787081	1	1	2.22033667101307e-09	hrm
Efa6	1.11750786906575e-13	-0.262747191328062	1	1	2.43292638174305e-09	Efa6
CG42524	1.15536685260116e-13	-0.311851093747192	1	1	2.515349174798e-09	CG42524
lncRNA:CR45388	1.20825833345963e-13	0.768390310635477	1	1	2.63049921777496e-09	lncRNA:CR45388
dysc	1.26780806074972e-13	0.302235669708393	1	1	2.76014492905822e-09	dysc
Syn	1.270323106236e-13	0.35553684039997	1	1	2.76562043458639e-09	Syn
CG42724	1.27713286711343e-13	-0.400745216498691	1	1	2.78044596499265e-09	CG42724
mt:srRNA	1.30586215230578e-13	-0.711168505673562	1	1	2.84299249178492e-09	mt:srRNA
CG14441	1.35930730772749e-13	-0.315831004676008	1	1	2.95934793965352e-09	CG14441
CG17528	1.44569794806658e-13	0.483781826194185	1	1	3.14742900273574e-09	CG17528
stol	1.48767417644978e-13	0.416232435407618	1	1	3.23881544954882e-09	stol
Bbd	1.49167073059281e-13	-0.955125224334384	0.792	1	3.24751634757362e-09	Bbd
Glt	1.58997308937636e-13	-0.894228988093011	1	1	3.46153041288128e-09	Glt
BOD1	1.77818344781987e-13	-0.399575573348757	1	1	3.87128318424865e-09	BOD1
CG5773	1.87368096473548e-13	-0.662653445613451	0.125	0.833	4.07919082832561e-09	CG5773
Pp2C1	1.9257594064867e-13	-0.343631780675089	1	1	4.1925708038622e-09	Pp2C1
sxc	1.94373193069941e-13	0.344199145927527	1	1	4.23169878632569e-09	sxc
l(1)G0196	1.97344676059158e-13	-0.172292014863444	1	1	4.29639094248393e-09	l(1)G0196
sdk	1.98222487499402e-13	-0.352691839642317	1	1	4.31550177534948e-09	sdk
Unr	2.05016333186636e-13	0.366768972983773	1	1	4.46341058980624e-09	Unr
lncRNA:CR32773	2.20891368535603e-13	-0.537410764250112	1	1	4.80902598438861e-09	lncRNA:CR32773
CkIIalpha	2.47704227448665e-13	0.518986437573407	1	1	5.39276873578488e-09	CkIIalpha
MRP	2.70084207212815e-13	0.55605139881384	1	1	5.8800032752302e-09	MRP
CG4928	2.93691838684527e-13	-3.27879930631445	0.5	0.958	6.39396502000083e-09	CG4928
Cyp6a2	2.96659671206222e-13	-0.988013841200042	1	1	6.45857770183067e-09	Cyp6a2
CG9123	3.10683117405348e-13	-0.758493046942562	1	1	6.76388214903183e-09	CG9123
lap	3.308537971011e-13	0.394126356182319	1	1	7.20301801668805e-09	lap
MED26	3.46583553437713e-13	0.416953783566165	1	1	7.54547054189245e-09	MED26
CG7607	3.49413376759211e-13	-0.82490122159039	1	1	7.60707862542478e-09	CG7607
CG3625	3.58791457145632e-13	0.604178940875962	1	1	7.81124881351756e-09	CG3625
Cow	3.62744765541548e-13	-0.184228024272248	1	1	7.89731629060504e-09	Cow
Pkc53E	4.1289095422886e-13	0.37957332559256	1	1	8.98904896451651e-09	Pkc53E
ctrip	4.14352045174444e-13	-0.24125002701106	1	1	9.02085837549282e-09	ctrip
Mgat4a	4.27505529382849e-13	0.608098406263682	1	1	9.30722288019401e-09	Mgat4a
S{}1208	4.53657764121273e-13	-0.622203400348985	0.125	0.833	9.87658318268423e-09	S{}1208
Vps11	4.74528118717757e-13	0.597532062263489	1	1	1.03309516726043e-08	Vps11
CG30046	4.75429047883929e-13	-0.868174774037709	0.542	0.958	1.0350565801481e-08	CG30046
CG2736	5.04702356832285e-13	-1.16562706992453	0.667	0.958	1.09878750105957e-08	CG2736
CG13008	5.27833463684717e-13	-0.775616660989285	1	1	1.149146233788e-08	CG13008
CG7029	6.07274699071043e-13	-0.401374935631384	1	1	1.32209774734757e-08	CG7029
Sap47	7.12093540820386e-13	0.341937673728485	1	1	1.55029884772006e-08	Sap47
DIP-gamma	8.49992079111346e-13	-0.253835422766852	1	1	1.85051775543331e-08	DIP-gamma
CG46385	8.66184795636884e-13	-0.176347183572994	1	1	1.88577091858106e-08	CG46385
Pka-R2	8.67637874804942e-13	0.378648650093412	1	1	1.88893441723784e-08	Pka-R2
CG42671	9.43275492532765e-13	0.403237587350568	1	1	2.05360507479308e-08	CG42671
CG32809	9.73791373568779e-13	-0.202000326855876	1	1	2.12004119939659e-08	CG32809
beta-Spec	1.03022237749071e-12	-0.356952683430241	1	1	2.24289713803503e-08	beta-Spec
Dscam1	1.03096737742546e-12	-0.276171089738638	1	1	2.24451907739297e-08	Dscam1
TTLL5	1.17410218185139e-12	0.527900840743534	1	1	2.55613786010865e-08	TTLL5
Atf6	1.19219172101845e-12	0.439439469447171	1	1	2.59552059582926e-08	Atf6
Crag	1.2198817299578e-12	-0.29301762955369	1	1	2.65580451429113e-08	Crag
MSAmiP	1.29913810166336e-12	-0.698695751217215	0.208	0.958	2.8283535611313e-08	MSAmiP
RpS5a	1.4240586389874e-12	-0.561658257656238	1	1	3.10031806293947e-08	RpS5a
CG32795	1.6604832644055e-12	-0.445057633266788	1	1	3.61503811493722e-08	CG32795
CG8677	1.75948114395992e-12	-0.311377943362002	1	1	3.83056639851514e-08	CG8677
Syt1	1.7975190139697e-12	0.305770840363288	1	1	3.91337864531343e-08	Syt1
RIC-3	1.92043478248752e-12	0.388274458809442	1	1	4.18097856495358e-08	RIC-3
PAN3	1.9373912503659e-12	0.350674950420637	1	1	4.2178944911716e-08	PAN3
sky	2.03309098489826e-12	0.318357623592024	1	1	4.42624238322201e-08	sky
CG11147	2.13083663951869e-12	-0.805528469107636	0.958	1	4.63904444789614e-08	CG11147
CG4020	2.16042816666919e-12	-0.627268716829244	0.208	0.833	4.70346816165548e-08	CG4020
CG14641	2.17869385898097e-12	0.657834566728462	1	1	4.74323440038746e-08	CG14641
Nipped-B	2.23874760725237e-12	0.334558936256178	1	1	4.87397741574914e-08	Nipped-B
CG1142	2.48646659207463e-12	-0.656183704350099	1	1	5.41328641760568e-08	CG1142
Cirl	2.62978782316744e-12	-0.178634417528705	1	1	5.72531106981784e-08	Cirl
VAChT	2.63391185928908e-12	0.352629624699223	1	1	5.73428950885826e-08	VAChT
dtn	2.8037279403784e-12	-0.218728099736565	1	1	6.10399609899783e-08	dtn
Nhe3	2.83518758903622e-12	0.419969306435135	1	1	6.17248690009076e-08	Nhe3
copia{}387	3.436110147474e-12	0.910278652216168	1	1	7.48075540206566e-08	copia{}387
CG34166	3.68799135418101e-12	-1.14029064900152	0.75	1	8.02912597718747e-08	CG34166
Nha2	3.71381643467243e-12	-0.812626579661517	0.708	0.958	8.08534975992535e-08	Nha2
Gs2	4.53991608456042e-12	-0.318431203252554	1	1	9.88385130769649e-08	Gs2
CG1695	5.08621855393228e-12	-0.317731005872925	1	1	1.1073206413766e-07	CG1695
CG34324	5.19057815947926e-12	-1.15457208862774	0.083	0.875	1.13004077110023e-07	CG34324
CG3040	5.24525815457678e-12	-0.784174843354942	0.958	1	1.14194515283291e-07	CG3040
Rbp9	6.08328506398025e-12	0.318094631754624	1	1	1.32439199127914e-07	Rbp9
Cam	6.87689344729755e-12	0.326297264357319	1	1	1.49716847241115e-07	Cam
spri	6.99906507425961e-12	-0.240819604472011	1	1	1.52376645731706e-07	spri
raw	7.45094697298546e-12	0.460369940843194	1	1	1.62214566548866e-07	raw
Agxt	7.70408263056914e-12	-0.835949865184955	0.458	0.958	1.67725582950121e-07	Agxt
CG11417	7.7258645862053e-12	-0.757233199198986	1	1	1.68199797906276e-07	CG11417
CG14082	8.04728566780659e-12	0.483326047303678	1	1	1.75197456273817e-07	CG14082
tara	8.12495641571961e-12	-0.178523994328876	1	1	1.76888426126632e-07	tara
IntS3	8.40520003838267e-12	0.475028912648105	1	1	1.82989610035629e-07	IntS3
tau	9.2335788657551e-12	0.395335685594377	1	1	2.01024245486354e-07	tau
CG10600	1.02116967278736e-11	-0.307020559638317	1	1	2.22318849462535e-07	CG10600
Jarid2	1.04283964248577e-11	-0.261734710023463	1	1	2.27036618565578e-07	Jarid2
BuGZ	1.18157719855614e-11	0.446122881313901	1	1	2.57241171897657e-07	BuGZ
GABA-B-R1	1.24763962971193e-11	0.310103427994896	1	1	2.71623623784584e-07	GABA-B-R1
Rad23	1.2983025282302e-11	0.55036602388994	1	1	2.82653443420998e-07	Rad23
Gug	1.33971124758453e-11	-0.187038988820265	1	1	2.91668535711628e-07	Gug
lncRNA:CR43650	1.55570586724344e-11	-1.37699082773548	1	1	3.38692724357569e-07	lncRNA:CR43650
RpL28	1.58805746695284e-11	-0.571167647636118	1	1	3.45735991130302e-07	RpL28
CG6356	1.58945404382758e-11	0.760696766156568	1	1	3.46040039881702e-07	CG6356
ab	1.68669266795072e-11	-0.162371743114857	1	1	3.67209860739551e-07	ab
DopEcR	1.70570910216902e-11	0.338864734268177	1	1	3.71349928633216e-07	DopEcR
Tet	1.79037295502535e-11	-0.236490776782626	1	1	3.89782096038568e-07	Tet
Cbs	1.85081950742444e-11	0.782894181776778	1	1	4.02941914961375e-07	Cbs
Ktl	1.88641506078523e-11	0.523009196409736	1	1	4.10691422883553e-07	Ktl
ph-p	1.90500565072268e-11	-0.434624032973213	1	1	4.14738780218836e-07	ph-p
CARPA	1.97111769583971e-11	-0.389695515014604	1	1	4.29132033561263e-07	CARPA
CG41099	1.98694747601633e-11	0.362853250353106	1	1	4.32578335003516e-07	CG41099
CG3376	2.00334767430704e-11	-0.613746466125355	1	1	4.36148822173387e-07	CG3376
tth	2.01057854975397e-11	-0.427762378005746	1	1	4.37723056066938e-07	tth
ssh	2.01461100830754e-11	-0.311015229990863	1	1	4.38600962618635e-07	ssh
CG4557	2.01749991578981e-11	-0.509695486045142	1	1	4.39229906666599e-07	CG4557
RhoGEF64C	2.22313561026862e-11	-0.77115841992975	0.875	1	4.8399885371158e-07	RhoGEF64C
Apoltp	2.25371560863517e-11	-0.556178479362855	1	1	4.90656425155964e-07	Apoltp
vtd	2.26820123240681e-11	0.375033670928704	1	1	4.93810090307287e-07	vtd
Pdp1	2.27631925351873e-11	0.332986684219394	1	1	4.95577464683563e-07	Pdp1
CG3777	2.30151739683397e-11	-0.461974741030453	1	1	5.01063352464724e-07	CG3777
kek5	2.76744655543677e-11	-0.190512273562509	1	1	6.0250078958414e-07	kek5
wtrw	2.95053829972847e-11	0.527008440619546	1	1	6.42361693233886e-07	wtrw
fne	2.95153125302079e-11	0.383622690420113	1	1	6.42577869095157e-07	fne
beta-Man	3.10618901501143e-11	-0.696049440240263	1	1	6.76248410458138e-07	beta-Man
rut	3.11533919455331e-11	-0.289983197837277	1	1	6.78240496046202e-07	rut
Rbp	3.30953582072008e-11	0.286502993273908	1	1	7.20519043528969e-07	Rbp
Rbp6	3.41675443446275e-11	-0.0993549503441251	1	1	7.43861607926885e-07	Rbp6
asRNA:CR45009	3.43596484582105e-11	0.880595618165342	1	0.958	7.480439065837e-07	asRNA:CR45009
PlexA	3.56102923950818e-11	0.39895552497212	1	1	7.75271675733325e-07	PlexA
CG4716	3.60760284508037e-11	-0.912324538996453	0.875	1	7.85411215402448e-07	CG4716
Sec16	3.64461921192976e-11	-0.3345128844644	1	1	7.93470048629229e-07	Sec16
Actbeta	4.16719327041432e-11	0.41021245744419	1	1	9.07239646901902e-07	Actbeta
pug	4.17242830051839e-11	-0.734511252043607	1	1	9.08379365305859e-07	pug
rdgB	4.25701465419726e-11	0.329190726071015	1	1	9.26794660365285e-07	rdgB
CG42402	4.95335242442103e-11	0.324919911621633	1	1	1.0783943563207e-06	CG42402
Setd3	5.05659752277071e-11	-0.597841190891557	1	1	1.10087184668241e-06	Setd3
Csgalnact	5.74343496343328e-11	0.563509147718587	1	1	1.25040322588906e-06	Csgalnact
Zdhhc8	6.16170270199948e-11	-0.169832803064973	1	1	1.34146429525231e-06	Zdhhc8
CG5004	6.26807620303593e-11	0.430920451147366	1	1	1.36462287016295e-06	CG5004
fwe	6.30298207191733e-11	0.388049062603959	1	1	1.37222222687712e-06	fwe
hoe1	6.40435121731535e-11	0.487227801580925	1	1	1.39429130352172e-06	hoe1
alpha-Est9	6.43797918633659e-11	0.502005664201352	1	1	1.40161244865734e-06	alpha-Est9
Snoo	6.65045512179991e-11	-0.158757912510771	1	1	1.44787058456706e-06	Snoo
RpL13A	7.00583742693369e-11	-0.636932331551165	1	1	1.52524086621773e-06	RpL13A
lncRNA:CR42862	7.32518118455489e-11	-0.308483828747288	1	1	1.59476519568944e-06	lncRNA:CR42862
aqz	8.12823359247085e-11	0.323457712487918	1	1	1.76959773541683e-06	aqz
CG1674	8.9228995316761e-11	0.761250347652327	1	1	1.9426044570412e-06	CG1674
1731{}3749	8.95873773171796e-11	-0.616382355802335	1	1	1.95040679157232e-06	1731{}3749
Kif3C	9.19205117425618e-11	0.407648125362878	1	1	2.00120146114731e-06	Kif3C
CG12672	9.79724213960839e-11	-0.527659513203171	1	1	2.13295758621414e-06	CG12672
CG17786	1.22711070364802e-10	-0.384152047720983	1	1	2.67154271291211e-06	CG17786
kuz	1.27231411487146e-10	0.279111148380899	1	1	2.76995505948664e-06	kuz
mv	1.34725633423747e-10	-0.3753184707441	1	1	2.93311176526839e-06	mv
CG1213	1.49968860436152e-10	-0.791044950929814	0.917	1	3.26497206055547e-06	CG1213
myo	1.53019103464779e-10	0.529193261443511	1	1	3.3313789015317e-06	myo
Mid1	1.53025207364546e-10	-0.0948499683926509	1	1	3.33151178953353e-06	Mid1
CG5065	1.58683308493626e-10	0.378389743953605	1	1	3.45469430921473e-06	CG5065
bun	1.60371798902903e-10	-0.236705015561472	1	1	3.4914544339151e-06	bun
vkg	1.61855495348096e-10	-0.896273936918678	1	1	3.5237559892234e-06	vkg
Mkk4	1.74253247102738e-10	0.508558825621913	1	1	3.7936674426737e-06	Mkk4
CG31869	1.76052197230733e-10	0.582622923676047	1	1	3.83283238591029e-06	CG31869
tay	1.80393128427554e-10	-0.184233679496968	1	1	3.92733879899627e-06	tay
Hr3	1.80877450754178e-10	0.300916463027059	1	1	3.93788298036921e-06	Hr3
Nca	2.05873137546023e-10	0.47830379781248	1	1	4.48206407751446e-06	Nca
CG2926	2.27181598749504e-10	-0.191779379585484	1	1	4.94597058637545e-06	CG2926
sol	2.30797434587486e-10	-0.360891288094183	1	1	5.02469094840417e-06	sol
CG1979	2.35919987303013e-10	-1.23731660512888	0.417	1	5.13621404357389e-06	CG1979
trn	2.48077280928864e-10	0.663492579015639	1	1	5.40089048310231e-06	trn
Cyp18a1	2.62224322193591e-10	-1.04250377618639	0.75	1	5.70888571847668e-06	Cyp18a1
cic	2.62947737280876e-10	-0.247675294294217	1	1	5.72463518834196e-06	cic
CG1090	2.64444860602968e-10	0.349703286667932	1	1	5.75722906018721e-06	CG1090
Tis11	2.72306883593045e-10	-0.439965236374941	1	1	5.92839316270418e-06	Tis11
Vha55	2.74743442332971e-10	0.526574867240539	1	1	5.98143948303112e-06	Vha55
fog	2.78934714780374e-10	-0.590952421441155	1	1	6.07268767548353e-06	fog
Eglp4	2.80199176548672e-10	-1.14703237069747	0.667	1	6.10021627264114e-06	Eglp4
fs(1)h	2.80640534037681e-10	-0.146509439117488	1	1	6.10982506653435e-06	fs(1)h
CG8929	2.89347169175964e-10	-0.271294089040362	1	1	6.29937722012991e-06	CG8929
CG17816	2.98638384511318e-10	0.340437544391585	1	1	6.50165626919591e-06	CG17816
RpS12	2.99325694478394e-10	-0.558042292407777	1	1	6.51661969448912e-06	RpS12
scaf	3.01975540591139e-10	0.916174157808892	1	0.958	6.57430949420968e-06	scaf
hang	3.03245576634526e-10	-0.276684409018188	1	1	6.60195944891027e-06	hang
Nplp2	3.46602684219097e-10	-1.13032680796024	0.792	1	7.54588703813396e-06	Nplp2
Phk-3	3.75006832321234e-10	-0.615590975408272	0.292	0.75	8.16427374646559e-06	Phk-3
Gbs-70E	3.77954936033418e-10	-1.38480200749104	1	1	8.22845691238353e-06	Gbs-70E
18SrRNA-Psi:CR41602	4.19108895388234e-10	-0.59668476720909	1	1	9.12441976149723e-06	18SrRNA-Psi:CR41602
RhoGAP19D	4.28460590168695e-10	-0.191289723285165	1	1	9.32801550856265e-06	RhoGAP19D
Gad1	4.96198052808096e-10	0.440961574539366	1	1	1.08027278076851e-05	Gad1
CG46466	5.02559656077459e-10	0.642579757851584	1	1	1.09412262724624e-05	CG46466
CG34393	6.44748353984971e-10	0.36568627269547	1	1	1.40368164146068e-05	CG34393
oys	6.49545636736295e-10	0.389603590603455	1	1	1.41412580573859e-05	oys
Pdfr	7.12357750340286e-10	-0.428910575083904	1	1	1.55087405826584e-05	Pdfr
tyn	7.54176467154583e-10	0.484119675041798	1	1	1.64191758664224e-05	tyn
Gp150	7.56447423791182e-10	-0.632379872953345	1	1	1.64686168633578e-05	Gp150
RpS25	7.81176738657332e-10	-0.498472442585425	1	1	1.70069987773088e-05	RpS25
CG4751	8.05128845022359e-10	-0.352617845735286	1	1	1.75284600849818e-05	CG4751
Vsx2	8.29084243493349e-10	-0.459790461063333	1	1	1.80499930650937e-05	Vsx2
dpr18	8.34943832003949e-10	0.506336414450478	1	1	1.8177562166558e-05	dpr18
Frl	8.90642702169732e-10	0.352786469611815	1	1	1.93901822689372e-05	Frl
ctp	9.26637056674391e-10	0.340989517152704	1	1	2.01738153608582e-05	ctp
Cyp4e2	1.002255879036e-09	-1.04380904886367	0.667	1	2.18201127424927e-05	Cyp4e2
CG5937	1.0635560931686e-09	-0.333347436140544	1	1	2.31546797043736e-05	CG5937
CG42588	1.09893559791715e-09	0.498612652125176	1	1	2.39249269022543e-05	CG42588
CG42663	1.12004308271274e-09	0.479445584507075	1	1	2.43844579537392e-05	CG42663
CG15040	1.13719274114247e-09	-0.676081760167976	0.875	1	2.47578231674127e-05	CG15040
CG16826	1.14120627546351e-09	-1.3339041794419	0.208	0.708	2.48452018231161e-05	CG16826
Hcf	1.14840546422206e-09	0.292203928908304	1	1	2.50019353615784e-05	Hcf
fray	1.17262315683358e-09	0.347989465823787	1	1	2.5529178747424e-05	fray
Tdg	1.22586196967146e-09	0.319729985282864	1	1	2.66882409417174e-05	Tdg
Prosap	1.28821384995485e-09	-0.164719568640979	1	1	2.80457037273671e-05	Prosap
kek6	1.30195612408943e-09	-0.152404177465936	1	1	2.83448867775509e-05	kek6
CG34220	1.31138867030273e-09	-0.720449417419312	1	1	2.85502427411607e-05	CG34220
mino	1.32643401517838e-09	-0.527796621802319	1	1	2.88777949444484e-05	mino
scrt	1.3341995201902e-09	0.280120040270761	1	1	2.90468577540608e-05	scrt
Axs	1.37517027563959e-09	0.69843005028781	1	1	2.99388320709494e-05	Axs
trol	1.44047126741235e-09	-0.224820547160129	1	1	3.13604999628343e-05	trol
nrv3	1.45025196314246e-09	0.335726502067729	1	1	3.15734354895746e-05	nrv3
RpS9	1.50112555409348e-09	-0.70933426753748	1	1	3.26810044381692e-05	RpS9
mt:Cyt-b	1.50854706242638e-09	0.696553310443536	1	1	3.28425780960847e-05	mt:Cyt-b
nAChRalpha5	1.52414481352732e-09	0.271003565929084	1	1	3.31821567353033e-05	nAChRalpha5
na	1.55044983420134e-09	-0.17766964780104	1	1	3.37548433403974e-05	na
mei-P26	1.60618711912953e-09	-0.162917583741969	1	1	3.4968299770569e-05	mei-P26
sima	1.75070566995291e-09	-0.0959175810012782	1	1	3.81146131405449e-05	sima
AP-2alpha	1.77005537648284e-09	0.421383253889064	1	1	3.8535875601408e-05	AP-2alpha
shakB	1.77182360321822e-09	-0.170553652714284	1	1	3.85743716656639e-05	shakB
Samuel	1.8467989224926e-09	-0.391660822788978	1	1	4.02066593415863e-05	Samuel
Rab3-GEF	1.93866753211676e-09	-0.127263000839726	1	1	4.2206730841714e-05	Rab3-GEF
Prp5	1.94496187451568e-09	-0.568584641326	1	1	4.2343764970081e-05	Prp5
Pfas	1.97827863148518e-09	-0.69286185400019	0.917	1	4.30691040860638e-05	Pfas
dpr3	1.9831055035807e-09	-0.209411881335862	1	1	4.31741899184554e-05	dpr3
PIP4K	2.04447060359183e-09	0.37808220428888	1	1	4.45101695107976e-05	PIP4K
CG6770	2.17910911027753e-09	-0.302837034243323	1	1	4.74413844398521e-05	CG6770
CG10465	2.20373645125233e-09	0.614611584708784	1	1	4.79775462802144e-05	CG10465
vig	2.20943895534389e-09	0.389232217592966	1	1	4.81016954967918e-05	vig
mask	2.23644537735474e-09	-0.258111588361583	1	1	4.86896523103901e-05	mask
Toll-6	2.30666764259281e-09	0.387627267719848	1	1	5.0218461246888e-05	Toll-6
pst	2.33696760605636e-09	-0.684999837172272	1	1	5.08781217514531e-05	pst
skd	2.47773015539102e-09	-0.105572670447948	1	1	5.39426632130179e-05	skd
CG44245	2.78965877737543e-09	-0.244204464618204	1	1	6.07336612422405e-05	CG44245
Cyp6t1	2.88509726501951e-09	-0.492946806856145	0.208	0.75	6.28114525567398e-05	Cyp6t1
CG40191	3.02767030505778e-09	0.424454014977485	1	1	6.5915410211413e-05	CG40191
sqd	3.0529552064374e-09	0.294085883789446	1	1	6.64658877993486e-05	sqd
Nhe2	3.11709944382988e-09	0.314205315958676	1	1	6.78623719916204e-05	Nhe2
asRNA:CR44894	3.29751525548102e-09	-0.468374878604249	1	1	7.17902046270773e-05	asRNA:CR44894
CG40160	3.42000760287198e-09	-0.790650202316458	0.875	1	7.44569855221258e-05	CG40160
BomT3	3.52183317599227e-09	-0.792303309321601	0.875	1	7.66738300745278e-05	BomT3
RpS10b	3.59297495490627e-09	-0.54457915794992	1	1	7.82226577432643e-05	RpS10b
Dpp10	3.59984498170025e-09	0.282320637418815	1	1	7.83722250965962e-05	Dpp10
Patronin	3.61763990186466e-09	-0.226415355391858	1	1	7.87596383034954e-05	Patronin
P5CS	3.88848130174399e-09	-1.64644898780362	0.917	1	8.46561264202683e-05	P5CS
CG14434	4.08541510894085e-09	-0.491983376714919	1	1	8.89435723367513e-05	CG14434
Nepl5	4.15714022604458e-09	-0.621109346638354	1	1	9.05050998612165e-05	Nepl5
CG3829	4.26658274431066e-09	-1.0852297516018	0.75	1	9.28877729263875e-05	CG3829
Hayan	4.3356100990148e-09	-0.658672380670839	0.458	0.875	9.43905674656511e-05	Hayan
CG32756	4.45249942732069e-09	0.655197941396957	1	1	9.69353650321988e-05	CG32756
Nna1	4.6072975629896e-09	0.429612170308138	1	1	0.000100305475243847	Nna1
CG17646	4.61168619608599e-09	-0.320291609058217	1	1	0.000100401020174988	CG17646
brp	4.81627144394238e-09	-0.2258601370102	1	1	0.00010485504560607	brp
copia{}837	4.82755567323615e-09	1.08156148023649	1	1	0.000105100714562024	copia{}837
AANATL7	4.9659873327561e-09	-0.69351336492074	0.958	1	0.000108114510221433	AANATL7
TwdlG	4.98200224327285e-09	0.643544271216599	1	1	0.000108463170838293	TwdlG
stx	5.2582648819729e-09	-0.168270042902984	1	1	0.000114477684745432	stx
Sytalpha	5.28588100384886e-09	0.493768975929152	1	1	0.000115078915334794	Sytalpha
unc79	5.32208468661224e-09	-0.168297424565913	1	1	0.000115867105712235	unc79
Mcad	5.68355336331397e-09	-0.627306834067775	1	1	0.000123736640272708	Mcad
Ac13E	5.72928596159e-09	-0.313924896878262	1	1	0.000124732284669776	Ac13E
Elys	5.77824252808397e-09	-0.518645917759406	1	1	0.000125798118078916	Elys
daw	5.8371969262419e-09	-1.10763069743752	0.958	1	0.000127081614281212	daw
Galphas	5.9081498382156e-09	-0.28901517901934	1	1	0.000128626330127792	Galphas
CG9689	5.94445257667022e-09	-0.504481457993981	0.167	0.792	0.000129416677046687	CG9689
sas	5.9696842780326e-09	-0.614317529405664	0.625	0.917	0.000129965996417048	sas
osa	6.0527018162273e-09	-0.172981585195657	1	1	0.000131773371241085	osa
pcs	6.16658653200408e-09	0.381246395172377	1	1	0.000134252755388261	pcs
Spps	6.27605245823336e-09	-0.531265261379988	1	1	0.000136635938068198	Spps
ATPsynbeta	6.43218447399568e-09	0.488620561508821	1	1	0.00014003508818336	ATPsynbeta
PlexB	6.74490642821894e-09	0.3936462802831	1	1	0.000146843357848754	PlexB
conu	6.75562146703969e-09	0.32509799425418	1	1	0.000147076634958921	conu
bgm	7.15134417925942e-09	-0.988750383504262	0.792	1	0.000155691914126657	bgm
CG17883	7.21662458134239e-09	0.560942450094515	1	1	0.000157113133760405	CG17883
CG43901	7.30804344174634e-09	-0.237146973668636	1	1	0.00015910341377026	CG43901
pAbp	7.31902274149077e-09	0.340241377966479	1	1	0.000159342444104995	pAbp
sbr	7.61586217479002e-09	0.308801004412764	1	1	0.000165804935407354	sbr
Odc1	7.63058283572153e-09	-0.496979474909026	0.042	0.667	0.000166125418916493	Odc1
Cadps	7.722767880337e-09	0.28417554733185	1	1	0.000168132379522817	Cadps
CG46339	8.0300412594195e-09	0.411917311000877	1	1	0.000174822028258822	CG46339
Map205	8.13453234723253e-09	0.32639066080839	1	1	0.000177096903731599	Map205
CG45050	8.5822496583001e-09	0.327080909290822	1	1	0.000186844157310851	CG45050
CG10553	8.82068006471751e-09	-0.621746733583031	0.458	0.917	0.000192035025688965	CG10553
asRNA:CR45046	8.83848767713589e-09	-0.447567050204568	0.083	0.667	0.000192422715218925	asRNA:CR45046
CG7720	8.84279461047528e-09	-1.10801345606736	1	1	0.000192516481464657	CG7720
CG42795	9.58522376681539e-09	-0.122596111675726	1	1	0.000208679906627338	CG42795
CG3107	9.63305980873381e-09	0.446749877286815	1	1	0.000209721345095944	CG3107
Haspin	9.67780719001116e-09	0.320215745376795	1	1	0.000210695540333733	Haspin
Tsp39D	9.73324068988513e-09	0.468081276071856	1	1	0.000211902383059489	Tsp39D
Vps26	9.81552510227552e-09	-0.369610245559475	1	1	0.00021369379700164	Vps26
csw	9.90618308968336e-09	-0.14597831702768	1	1	0.000215667512045496	csw
Gel	9.94007154521974e-09	-0.471432460658172	1	1	0.000216405297610979	Gel
onecut	1.05483099027371e-08	0.31720384947529	1	1	0.000229647254892489	onecut
sm	1.10336734474355e-08	0.245376632992211	1	1	0.000240214104624117	sm
CG32815	1.18403831528252e-08	-0.341098068796259	1	1	0.000257776981620158	CG32815
Larp4B	1.1868839903434e-08	-0.141963759655896	1	1	0.000258396513537662	Larp4B
Ndfip	1.20278643456701e-08	0.494395389694341	1	1	0.000261858634669583	Ndfip
CG34353	1.20925652152158e-08	-0.131602885920993	1	1	0.000263267237300464	CG34353
Rok	1.23551850001694e-08	-0.271988851141857	1	1	0.000268984732638688	Rok
CG8586	1.25011818812649e-08	-0.53619724644816	0.375	0.833	0.000272163230737018	CG8586
CG1208	1.27001956858066e-08	-0.606213262659586	0.458	0.917	0.000276495960275696	CG1208
Atx2	1.27598757716704e-08	-0.210673428644445	1	1	0.000277795255425037	Atx2
Hsc70Cb	1.29494106762005e-08	0.421725880207459	1	1	0.00028192161983156	Hsc70Cb
wisp	1.29566139800353e-08	0.813547999938019	1	0.667	0.000282078442959349	wisp
eEF1alpha2	1.32004697950594e-08	0.310838638572015	1	1	0.000287387427908237	eEF1alpha2
dx	1.32333049471936e-08	-0.625354033986087	1	1	0.000288102282005353	dx
Ndae1	1.34697538744276e-08	0.314555876326416	1	1	0.000293250011600163	Ndae1
sns	1.38767129912663e-08	-0.164603417721923	1	1	0.000302109918532859	sns
RalGPS	1.38902078701153e-08	0.38228763185949	1	1	0.00030240371554028	RalGPS
RpL19	1.3921733553135e-08	-0.526609291974735	1	1	0.000303090061185303	RpL19
CG1504	1.46514386689468e-08	-0.419964458243418	1	1	0.000318976471261641	CG1504
RpL27A	1.50472804361425e-08	-0.55524969912479	1	1	0.000327594342375259	RpL27A
rno	1.51579358279479e-08	-0.163737662262675	1	1	0.000330003420910253	rno
lncRNA:CR43314	1.58855890494688e-08	-1.07503382113155	0.542	0.958	0.000345845159195985	lncRNA:CR43314
CG9812	1.59087952789623e-08	-0.672230303916359	0.5	0.958	0.000346350382018289	CG9812
CG10479	1.59754443149905e-08	0.721694147924322	1	1	0.000347801398181659	CG10479
CG18265	1.63080222776115e-08	-0.263673713035597	1	1	0.00035504195300588	CG18265
LpR2	1.63391109112841e-08	0.401274910635404	1	1	0.000355718783649566	LpR2
CG33143	1.68677075856957e-08	0.303985555442128	1	1	0.00036722686184818	CG33143
Rt1c{}269	1.71472481813979e-08	-0.598910128834623	0.958	0.958	0.000373312740157213	Rt1c{}269
Chd1	1.73998157395492e-08	-0.293889752343073	1	1	0.000378811388465725	Chd1
CG31759	1.75603946292437e-08	-0.708964424500472	0.958	1	0.000382307351473265	CG31759
v	1.84167069688484e-08	-0.597814377796242	1	0.958	0.000400950127418798	v
Prestin	1.85855659229957e-08	0.598328950300001	1	1	0.00040462635570954	Prestin
ova	1.93477317008919e-08	0.531153839161238	1	1	0.000421219466860118	ova
TTLL4A	1.99687646676207e-08	0.401889697911754	1	1	0.00043473997557877	TTLL4A
exd	2.05956080597295e-08	0.477610005944662	1	1	0.000448386983068372	exd
CYLD	2.08897987422658e-08	0.501671992577981	1	1	0.000454791808417869	CYLD
Aps	2.09592802379517e-08	0.383187039135305	1	1	0.000456304490060446	Aps
Pcf11	2.11059678671425e-08	0.277603522434377	1	1	0.00045949802643556	Pcf11
CG12698	2.1205783630882e-08	0.602361513388074	0.958	0.292	0.000461671115427932	CG12698
CG6231	2.23848190981154e-08	0.644831924151025	1	1	0.00048733989658507	CG6231
RpS14a	2.32433968292475e-08	-0.560229818771373	1	1	0.000506031992369547	RpS14a
HPS4	2.39576173332639e-08	0.540824366009028	1	1	0.000521581286962489	HPS4
Abcd1	2.46057636535611e-08	0.386317526645635	1	1	0.00053569208050168	Abcd1
puf	2.47610438160302e-08	-0.28735497366003	1	1	0.000539072684918795	puf
CG42541	2.51802271244709e-08	0.314823562779647	1	1	0.000548198724726857	CG42541
asRNA:CR43957	2.53413460993667e-08	0.7554404239998	1	0.833	0.000551706445929312	asRNA:CR43957
CG3164	2.55054378656482e-08	-0.404230647890431	1	1	0.000555278887773027	CG3164
Saf-B	2.67968485062018e-08	-0.214974838738639	1	1	0.000583394188828519	Saf-B
5-HT1B	2.69083483417536e-08	0.34757168927278	1	1	0.000585821651748317	5-HT1B
CG6154	2.88631715523333e-08	0.421935501677587	1	1	0.000628380107865849	CG6154
Yeti	2.95604248672225e-08	0.344248235800384	1	1	0.000643560009784302	Yeti
pdgy	2.95657291517671e-08	-0.317921822580508	1	1	0.000643675489363122	pdgy
rumpel	3.03154396081046e-08	0.608664518060122	1	1	0.000659997435708044	rumpel
CG42326	3.06795434275695e-08	-0.618997338549041	0.333	0.958	0.000667924339961615	CG42326
CG33303	3.09793615657638e-08	0.600351050471693	1	1	0.000674451680648244	CG33303
l(1)G0469	3.12302608721914e-08	0.475381880095278	1	1	0.000679914009448478	l(1)G0469
CG12581	3.19588574500273e-08	-0.712391969071074	0.833	1	0.000695776285544545	CG12581
Hecw	3.21989432443869e-08	-0.265952867129175	1	1	0.000701003193373546	Hecw
ovo	3.25390927444196e-08	-0.636031060883417	1	1	0.000708408588138759	ovo
roo{}34	3.42972914793539e-08	-0.71934524246805	0.833	0.958	0.000746686332797015	roo{}34
CG12547	3.4611235812586e-08	0.468500571787479	1	1	0.00075352121487581	CG12547
Capr	3.48148140849864e-08	-0.343230358483139	1	1	0.000757953317444238	Capr
z	3.56462145423922e-08	-0.432447721921145	1	1	0.00077605373680242	z
Snx27	3.69702762441884e-08	-0.224619558990752	1	1	0.000804879884112226	Snx27
dnc	3.90586609372454e-08	-0.121008918561527	1	1	0.00085034610726477	dnc
lncRNA:CR44833	4.02588419249625e-08	-0.607205218151044	1	1	0.000876475247548359	lncRNA:CR44833
CG17698	4.07400688498898e-08	0.320483632057923	1	1	0.000886952038930952	CG17698
unk	4.08220066699348e-08	0.35047272918608	1	1	0.000888735907211151	unk
RpS20	4.20839944863886e-08	-0.616352940853467	1	1	0.000916210643963167	RpS20
mgl	4.20856061599032e-08	-0.190998131578312	1	1	0.000916245731707252	mgl
PICK1	4.24177433709045e-08	0.679499318245985	1	1	0.000923476690927963	PICK1
CG32687	4.57714901877914e-08	-0.655653896853928	1	1	0.000996491112878406	CG32687
CG42750	4.68470505764868e-08	-0.129304089952978	1	1	0.00101990713810069	CG42750
rgr	4.81775789639313e-08	-0.571165251077101	1	1	0.00104887407162375	rgr
ACC	4.82530305973374e-08	-0.504166566779538	1	1	0.00105051672913463	ACC
nej	5.16352575411132e-08	-0.200449859977162	1	1	0.00112415119192757	nej
cdc14	5.38967191575816e-08	0.439700296982499	1	1	0.00117338547277971	cdc14
NaPi-III	5.39353416358323e-08	0.323789474175316	1	1	0.00117422632275371	NaPi-III
alpha-Est7	5.49017209624697e-08	-0.577084710465991	0.708	1	0.00119526536707393	alpha-Est7
lncRNA:CR45332	5.94125205225043e-08	0.590710709500392	1	1	0.00129346998429544	lncRNA:CR45332
Cp7Fb	5.9504969553827e-08	-0.55144788578913	0.667	0.917	0.00129548269215637	Cp7Fb
CG11594	5.95545863873049e-08	-0.71965104356783	0.833	1	0.00129656290023802	CG11594
RpL26	5.97203244630987e-08	-0.538345711362089	1	1	0.00130017118388612	RpL26
CG4341	5.97481362054704e-08	-0.173505119385966	1	1	0.0013007766733293	CG4341
retm	6.00149387779369e-08	0.387701427692005	1	1	0.00130658523213446	retm
pHCl-1	6.00592782151596e-08	0.267401930096474	1	1	0.00130755054602224	pHCl-1
CG34120	6.14262574499688e-08	-0.903199485102006	0.708	0.958	0.00133731105094327	CG34120
Trf2	6.21909353897962e-08	-0.138232701985662	1	1	0.00135395885437125	Trf2
CG14629	6.40350653391982e-08	-0.585638387574868	0.583	0.958	0.00139410740749968	CG14629
bru1	6.6047720268788e-08	-0.162485499637369	1	1	0.00143792491797178	bru1
CG17108	6.61904415792616e-08	-0.929219744338055	1	1	0.00144103210362211	CG17108
Rtnl1	6.88859491614023e-08	0.328246554893822	1	1	0.00149971599919289	Rtnl1
Ref2	6.9212307588413e-08	-0.462126363597297	0.333	0.792	0.00150682114850734	Ref2
Cda4	7.15143156174663e-08	-0.516961110010003	0.208	0.708	0.00155693816530786	Cda4
CG8788	7.40490780081325e-08	-0.573421650165734	1	1	0.00161212247731505	CG8788
Mhcl	7.83249465819325e-08	-0.236447692785466	1	1	0.00170521241203525	Mhcl
Best2	8.16431273965269e-08	-0.595444064358927	0.708	0.958	0.00177745252654979	Best2
CG13375	8.30112435099361e-08	0.342294192004112	1	1	0.00180723778245482	CG13375
Fim	8.85071875048723e-08	-0.198492274501946	1	1	0.00192688997916858	Fim
fus	8.85956920480434e-08	-0.858532649699916	1	1	0.00192881681157795	fus
Nadsyn	9.08456809505472e-08	-0.176598061090002	1	1	0.00197780131997436	Nadsyn
Frq1	9.5953669618742e-08	-0.142683212424414	1	1	0.00208900734126963	Frq1
haf	9.59611173757287e-08	-0.224809052866923	1	1	0.00208916948638699	haf
cg	9.62549460692252e-08	0.323810591550131	1	1	0.0020955664308731	cg
CG14440	1.00436508557974e-07	-0.391501812354712	1	1	0.00218660322781565	CG14440
CG7368	1.03260575173829e-07	0.519551056410539	1	1	0.00224808598210943	CG7368
Nxf3	1.03753596631252e-07	0.533223745160857	1	1	0.00225881955225899	Nxf3
olf413	1.04033971069666e-07	-0.0699874756879102	1	1	0.00226492358415769	olf413
msi	1.04292056196806e-07	0.268750179653074	1	1	0.00227054235546066	msi
brk	1.10905051625409e-07	-0.445074369800105	1	1	0.00241451387893678	brk
plum	1.13565708398502e-07	-0.123016166492062	1	1	0.00247243903754378	plum
SelR	1.17637035579125e-07	0.370742463885977	1	1	0.00256107590159313	SelR
Root	1.25683006062092e-07	-0.464013281802844	0.292	0.708	0.00273624472497781	Root
Lgr1	1.27411946402055e-07	-0.604036711524452	1	1	0.00277388548511915	Lgr1
CG32829	1.29050572249912e-07	-0.661632534424392	0.958	1	0.00280956000845284	CG32829
Muc68D	1.30039038747783e-07	-0.968765987840859	0.083	0.625	0.00283107991257798	Muc68D
Gart	1.33054395303103e-07	-0.83937321284311	1	1	0.00289672724014385	Gart
stumps	1.33196837733009e-07	-0.202625299933804	1	1	0.00289982835428535	stumps
Fas1	1.33784172844853e-07	0.357307464348527	1	1	0.00291261522700529	Fas1
Inx2	1.34995116237575e-07	-0.337233921915095	1	1	0.00293897867560825	Inx2
prage	1.38236512595533e-07	-0.236772006620451	1	1	0.00300954711571735	prage
cv-c	1.3917444500449e-07	-0.354284514763076	1	1	0.00302996684219275	cv-c
7B2	1.39203879077395e-07	0.594343311948049	1	1	0.00303060765139397	7B2
ken	1.39685581199753e-07	-0.360021089698397	1	1	0.00304109478829983	ken
asRNA:CR45185	1.40956536504889e-07	-0.575901475090468	0.708	1	0.00306876475624795	asRNA:CR45185
Gmap	1.44325710446042e-07	-0.285301134752332	1	1	0.00314211504212078	Gmap
mRpS5	1.47223229136414e-07	0.454143491786728	1	1	0.00320519692152886	mRpS5
CG41128	1.54289054519314e-07	0.641189007671187	1	1	0.00335902700593999	CG41128
CG1835	1.59421964010817e-07	-0.498638148354304	0.375	0.75	0.00347077557847951	CG1835
M7BP	1.83067891780746e-07	-0.520125243857404	1	1	0.00398557107195863	M7BP
lncRNA:iab8	1.83899768127012e-07	-0.388120174952205	0.167	0.708	0.00400368185189318	lncRNA:iab8
CG3597	1.84448852376864e-07	-0.475602918529808	0.25	0.875	0.00401563596509671	CG3597
dock	1.86156958632774e-07	0.362391459040564	1	1	0.00405282314639412	dock
be	1.89959696127549e-07	0.566127929009169	1	1	0.00413561254439286	be
CG31224	1.91548885605402e-07	-0.206233960987301	1	1	0.00417021078851521	CG31224
CG11089	1.92631384793788e-07	-0.597343521843967	0.958	1	0.00419377787834555	CG11089
grh	1.94790487138592e-07	-0.614600957347964	1	1	0.00424078369549429	grh
Tps1	2.01701167019517e-07	-1.04895767911225	0.917	1	0.00439123610718191	Tps1
G5{}3691	2.0403567765621e-07	-0.550964416099797	0.583	0.875	0.00444206073825335	G5{}3691
kumpel	2.07345090469947e-07	0.499415011838254	1	1	0.00451410996462122	kumpel
Sox102F	2.11781863849852e-07	-0.279718015746054	1	1	0.00461070295787512	Sox102F
lncRNA:CR45237	2.15185938263964e-07	-0.43474656401504	1	1	0.00468481306194477	lncRNA:CR45237
lncRNA:CR44458	2.18885766694684e-07	0.66022239627881	1	1	0.00476536202670997	lncRNA:CR44458
out	2.24472062689832e-07	-0.562928989906418	1	1	0.00488698127682032	out
srp	2.28711376009539e-07	-1.26415488038235	0.917	1	0.00497927536710367	srp
NUCB1	2.32001940783129e-07	-0.277765299881908	1	1	0.0050509142527895	NUCB1
Gdap2	2.48227383921414e-07	0.270693496795717	1	1	0.00540415837535311	Gdap2
Hasp	2.52328095652972e-07	-0.139695920053856	1	1	0.00549343497046085	Hasp
babos	2.52441233523234e-07	-0.777360317102199	1	1	0.00549589809503432	babos
CG34357	2.55443047285689e-07	0.26864417218211	1	1	0.00556125058245673	CG34357
Frq2	2.57568964923509e-07	-0.151212991067884	1	1	0.00560753393534972	Frq2
snRNA:U11	2.57917968703584e-07	-0.600925975098722	0.75	1	0.00561513209664574	snRNA:U11
HDAC6	2.63123420180981e-07	-0.384272626055089	1	1	0.00572845998076014	HDAC6
CG1628	2.66814341450819e-07	-0.493944379756583	1	1	0.00580881502772578	CG1628
Ekar	2.70225394566588e-07	0.489542509491284	1	1	0.00588307706510919	Ekar
ImpE1	2.7212400155342e-07	-0.542902533378518	1	1	0.0059244116378195	ImpE1
Ifrd1	2.74288541917871e-07	0.512027469137668	1	1	0.00597153584609398	Ifrd1
CG15312	2.81777281457877e-07	0.343550217840593	1	1	0.00613457319461944	CG15312
IntS6	2.85197167819042e-07	-0.211593907002596	1	1	0.00620902754058837	IntS6
disco	2.86617492481947e-07	-0.511306824337987	1	1	0.00623994942882446	disco
nahoda	2.88678142931059e-07	-0.594810078816567	0.917	1	0.00628481184975208	nahoda
CG8468	2.97891868319531e-07	-1.01693095066059	0.917	0.958	0.00648540386518452	CG8468
Hsp70Ab	3.00068330129783e-07	0.97981249945389	1	0.833	0.0065327876152555	Hsp70Ab
drd	3.04024747082805e-07	-0.60710578190979	0.958	1	0.00661892276873975	drd
Ndg	3.10887065038737e-07	-0.535921987106793	0.417	0.667	0.00676832229295833	Ndg
Thor	3.13051597651867e-07	-0.534770218909712	0.833	0.958	0.0068154463324788	Thor
CG15186	3.13814228439153e-07	-0.556030934556609	0.917	0.958	0.0068320495673488	CG15186
CG7120	3.16364040336199e-07	0.437195637602164	1	1	0.00688756152215939	CG7120
Vps4	3.22484573294166e-07	-0.448295491804495	1	1	0.0070208116451873	Vps4
qkr54B	3.40629850499524e-07	0.343325625902049	1	1	0.00741585247522513	qkr54B
Pka-C3	3.41825882581442e-07	0.531369775281694	1	1	0.00744189128968057	Pka-C3
CG13937	3.48227018392681e-07	0.415935496287467	1	1	0.00758125041742707	CG13937
CG11155	3.49045187154537e-07	0.298884524909683	1	1	0.00759906276954142	CG11155
CBP	3.49228790376743e-07	0.657754840239841	1	0.958	0.00760305999529206	CBP
Chsy	3.5622320233709e-07	-0.346509569766455	1	1	0.00775533533808079	Chsy
CG9328	3.65389097307772e-07	0.346374727401085	1	1	0.0079548860374875	CG9328
CG9394	3.70802099718394e-07	-0.334795238215376	1	1	0.00807273251296915	CG9394
ZAM{}RR48383	3.89786571638298e-07	0.441747313325855	1	1	0.00848604345113738	ZAM{}RR48383
Cnx14D	4.14384771022198e-07	-0.471674465955513	1	1	0.00902157084992427	Cnx14D
CG11030	4.20624551175013e-07	0.27490822048544	1	1	0.0091574171036312	CG11030
side-III	4.31401165543159e-07	-0.138511414143869	1	1	0.0093920347750401	side-III
CG12535	4.33133471725114e-07	-0.597068015782947	0.958	1	0.00942974881292745	CG12535
cv-2	4.49081313231313e-07	-0.34623363126879	1	1	0.00977694927035891	cv-2
kibra	4.51192249396528e-07	-0.153274952357149	1	1	0.00982290646161181	kibra
CG17508	4.56178758451382e-07	0.41266814363992	1	1	0.00993146775024503	CG17508
Ace	4.67490789668557e-07	0.293415591831072	1	1	0.0101777419818742	Ace
CG6503	4.8245881143899e-07	-1.22648591740813	0.833	1	0.0105036107838383	CG6503
CG4757	4.91576088908368e-07	-0.47910608518821	0.25	0.583	0.0107021030316241	CG4757
Dh31	4.91601702157844e-07	0.757572362669219	1	1	0.0107026606576784	Dh31
PCB	4.93317850805647e-07	-0.274429377441401	1	1	0.0107400229298897	PCB
TrissinR	4.98198301315445e-07	0.462883257837181	1	1	0.0108462752179386	TrissinR
Vap33	5.00678131773699e-07	0.321887891819519	1	1	0.0109002636068452	Vap33
ana	5.16848625134222e-07	0.537077058968014	1	1	0.0112523114177971	ana
spg	5.38342060329803e-07	0.284062030565227	1	1	0.0117202449954401	spg
CG12061	5.40141579207148e-07	-0.447563916403706	0.292	0.792	0.0117594223209188	CG12061
hpRNA:CR46342	5.61235375124641e-07	0.637152727303559	1	0.708	0.0122186553518386	hpRNA:CR46342
B-H1	5.62899097713403e-07	-0.591793630647553	0.708	0.917	0.0122548762563185	B-H1
CG2556	5.65589470703581e-07	-0.575591532079613	0.75	0.875	0.0123134483666877	CG2556
MFS14	5.73729614985626e-07	-0.598480917200447	1	1	0.0124906674478521	MFS14
CkIIbeta	5.83741776019197e-07	-0.168732047067397	1	1	0.0127086422057139	CkIIbeta
snoRNA:Psi28S-2622	5.88785482306091e-07	-0.762631955793171	0.708	0.958	0.0128184487352859	snoRNA:Psi28S-2622
Cyp4g15	5.93014512164226e-07	0.469429969371999	1	1	0.0129105189443274	Cyp4g15
transib2{}4381	6.16647108284499e-07	0.555354971827155	0.958	0.292	0.0134250241944618	transib2{}4381
S{}1513	6.22810675604627e-07	0.656953856375202	1	0.958	0.0135592112185883	S{}1513
nod	6.24552387758554e-07	0.523634368532435	0.917	0.25	0.0135971300338915	nod
Pdha	6.37081644132571e-07	-0.292449309568904	1	1	0.0138699044744102	Pdha
Scgdelta	6.43638327775583e-07	-0.409825468618006	1	1	0.0140126500340022	Scgdelta
BRWD3	6.57351897365189e-07	-0.277248213555527	1	1	0.0143112081575375	BRWD3
ssp7	6.67898296740307e-07	-0.373839912465129	0.208	0.667	0.0145408138183332	ssp7
CG42542	6.75634937805571e-07	0.409219624098654	1	1	0.0147092482309651	CG42542
ph-d	6.89313699215026e-07	-0.256171785722285	1	1	0.0150070485456103	ph-d
R1A1{}6563	7.11992296674069e-07	-0.606305106983984	1	1	0.0155007842908912	R1A1{}6563
CG11635	7.14939138549899e-07	-0.519814773126771	1	1	0.0155649399853699	CG11635
Hr51	7.18725062569046e-07	0.607149572239803	1	1	0.0156473633371907	Hr51
nonC	7.20957492294868e-07	-0.323876485131049	1	1	0.0156959655647516	nonC
Cr1a{}1177	7.24920899230532e-07	0.677405401828081	1	0.917	0.0157822528971479	Cr1a{}1177
C901	7.41673603323409e-07	-0.523392089207622	0.958	1	0.0161469760179539	C901
lncRNA:CR45409	7.44010078058264e-07	0.660908086339105	1	1	0.0161978434094065	lncRNA:CR45409
Fw2{}5385	7.71337074921589e-07	0.597585845957049	1	1	0.0167927794581179	Fw2{}5385
eEF1alpha1	7.75752832461464e-07	-0.311158185982218	1	1	0.0168889149155185	eEF1alpha1
Mob2	7.75843748338576e-07	0.246388519429827	1	1	0.0168908942450791	Mob2
chrb	7.78244031280165e-07	0.264848304172555	1	1	0.0169431508050005	chrb
CG11700	8.45186357275733e-07	0.608365406517859	0.958	0.458	0.01840055218425	CG11700
PsGEF	8.50988606861193e-07	-0.247574614639935	1	1	0.018526872959975	PsGEF
GC1	8.63613115136256e-07	0.542258871324742	1	1	0.0188017211296314	GC1
RhoGEF2	8.8341894364301e-07	-0.180690114052036	1	1	0.019232913822052	RhoGEF2
CG1703	8.86295609387227e-07	-0.427968638813551	1	1	0.0192955417119693	CG1703
CG30271	8.87087293089121e-07	-0.548968780527352	1	1	0.0193127774578432	CG30271
CG7945	8.90011705920335e-07	0.5064198872845	1	1	0.0193764448495916	CG7945
C3G	9.00761364134072e-07	-0.111610571852623	1	1	0.0196104756585629	C3G
Desat1	9.30844222895742e-07	-0.3804006341629	1	1	0.0202654095766632	Desat1
jeb	9.33646950728461e-07	0.253746655015385	1	1	0.0203264277643093	jeb
Lk6	9.6150012408976e-07	0.2286574392399	1	1	0.0209328192015582	Lk6
Paics	9.6508408732354e-07	-0.958863421459539	0.958	1	0.0210108456651208	Paics
cmpy	9.658123288224e-07	0.376308964356699	1	1	0.0210267002107925	cmpy
PPO2	9.76831585584958e-07	-0.444807357115291	1	1	0.0212666004497701	PPO2
Blimp-1	9.83729933894932e-07	-0.120053196593726	1	1	0.0214167843908266	Blimp-1
RpL4	9.84377668900924e-07	-0.468066238531192	1	1	0.021430886229642	RpL4
Scm	1.00448783935895e-06	0.527865459166683	1	1	0.0218687047506836	Scm
ap	1.01776086397396e-06	-0.364258939505442	1	1	0.022157671769577	ap
Atg16	1.02608963735728e-06	0.493745597059779	1	1	0.0223389974949053	Atg16
ewg	1.03769708179733e-06	-0.156944021585663	1	1	0.0225917031678097	ewg
br	1.03965378465882e-06	-0.220779876142111	1	1	0.0226343025458071	br
CG18507	1.04391229369991e-06	-0.542487846362934	0.792	0.958	0.0227270145461407	CG18507
CG32772	1.05562670884661e-06	0.387703391624784	1	1	0.0229820490782996	CG32772
AkhR	1.07952572865122e-06	-0.879693874415326	0.542	0.917	0.0235023546384657	AkhR
Tob	1.15507959990021e-06	0.283195322061682	1	1	0.0251472379694275	Tob
RpS29	1.20520980761228e-06	-0.453577806152685	1	1	0.026238622721527	RpS29
shi	1.20572037331749e-06	0.282898914227218	1	1	0.0262497382474952	shi
AcCoAS	1.24098321017986e-06	-0.280829680295244	1	1	0.0270174454688257	AcCoAS
Nop60B	1.25107882837279e-06	-0.421879028444283	1	1	0.027237237172504	Nop60B
Est-6	1.26408466816416e-06	-0.882052777826779	0.917	1	0.027520387310602	Est-6
CG7341	1.26648776187273e-06	0.617483018394501	1	0.792	0.0275727050637311	CG7341
Octbeta2R	1.33289853060978e-06	-0.0983054905757594	1	1	0.0290185339099056	Octbeta2R
CG42392	1.33516671474163e-06	0.505494629069938	1	1	0.0290679145466401	CG42392
Ogdh	1.37960501750736e-06	0.297372868138689	1	1	0.0300353808361527	Ogdh
RanBPM	1.40293697889997e-06	-0.242911343354607	1	1	0.0305433409676312	RanBPM
copia{}RR48347	1.41823347035545e-06	0.648562549232841	0.958	0.542	0.0308763608831086	copia{}RR48347
Rt1b{}6096	1.4280404767866e-06	-0.393052471953701	0.25	0.792	0.031089869220121	Rt1b{}6096
Amun	1.44092744999162e-06	-0.145597276070755	1	1	0.0313704315137676	Amun
CG30015	1.50449447617874e-06	0.270632898465926	1	1	0.0327543492408873	CG30015
RunxB	1.52264717231877e-06	-0.496815589761596	1	1	0.0331495515885519	RunxB
CG5819	1.54656613179707e-06	-0.443146878677894	0.333	0.833	0.0336702912553539	CG5819
mor	1.56001176448435e-06	-0.320540833562361	1	1	0.0339630161245887	mor
Tsp96F	1.5795274974262e-06	0.359953619242612	1	1	0.0343878931464659	Tsp96F
Ppcs	1.60977455824243e-06	0.349758421890836	1	1	0.035046401907496	Ppcs
CG6191	1.64711377151366e-06	0.355386370236109	1	1	0.0358593139196239	CG6191
Tmc	1.67963407163747e-06	-0.450411532746099	1	1	0.0365673133736193	Tmc
CG8568	1.6985762436642e-06	-0.515490897995996	0.542	0.708	0.0369797034008134	CG8568
Sos	1.73612910974956e-06	-0.307327494905535	1	1	0.0377972668483577	Sos
pdm3	1.75689583927868e-06	-0.197674689300246	1	1	0.0382493793169361	pdm3
Corin	1.76251533210248e-06	-0.140550078257689	1	1	0.0383717212952031	Corin
CG17364	1.80923617728789e-06	0.319969819947264	1	1	0.0393888808157346	CG17364
Fmo-2	1.83676753493401e-06	-0.843050193445499	0.458	0.875	0.0399882660030484	Fmo-2
CG34331	1.94335814444375e-06	-0.389034091777225	0.208	0.667	0.042308850162685	CG34331
S{}1207	1.94732682566274e-06	-0.364799699908857	0.208	0.667	0.0423952523215035	S{}1207
Cf2	1.95279003330206e-06	0.344088141271153	1	1	0.0425141918150192	Cf2
CG16756	2.05260832157326e-06	-0.396885086971552	0.25	0.792	0.0446873357689713	CG16756
tmod	2.11520967078295e-06	0.261454570967446	1	1	0.0460502297426155	tmod
alphaSnap	2.14048530535842e-06	0.41482970439919	1	1	0.0466005055829581	alphaSnap
copia{}49	2.17488667465447e-06	0.91578618433113	1	0.833	0.0473494577939025	copia{}49
comm3	2.21992274571906e-06	-0.604950522244834	0.792	1	0.0483299380970496	comm3
R2{}RR48361	2.22490349864632e-06	0.52123464741992	1	1	0.048438374069029	R2{}RR48361
CG10011	2.26708286313652e-06	-0.1335731442166	1	1	0.0493566610133453	CG10011
mtd	2.28249607282813e-06	0.22804674051259	1	1	0.0496922220015412	mtd
CG13185	2.29068307833712e-06	-0.27183655357882	1	1	0.0498704612984774	CG13185
asRNA:CR44841	2.30425628689265e-06	0.616972240454224	1	0.583	0.0501659636219398	asRNA:CR44841
CG31712	2.31247930654602e-06	0.305632268966679	1	1	0.0503449869828134	CG31712
Idgf6	2.32197323083329e-06	-0.572005958337097	0.75	0.833	0.0505516792084715	Idgf6
CG5687	2.32241688362317e-06	0.725770097016806	1	1	0.0505613379733599	CG5687
dsx	2.3224975418678e-06	0.46011262517613	1	1	0.0505630939840039	dsx
wcy	2.41676967276644e-06	-0.116946953293407	1	1	0.0526154925457983	wcy
HeT-A{}6262	2.41759851257784e-06	0.747329417087558	1	0.875	0.0526335372173322	HeT-A{}6262
Tif-IA	2.43790792433127e-06	0.437950757427667	1	1	0.0530756934206162	Tif-IA
CG2124	2.46274003928142e-06	0.615868566848727	1	0.875	0.0536163133951958	CG2124
Trf4-1	2.4980427737844e-06	-0.19336643946405	1	1	0.0543848892280602	Trf4-1
PRL-1	2.54094806493332e-06	0.467143104706904	1	1	0.0553189803216633	PRL-1
CG12567	2.55815351627876e-06	0.328879750078451	1	1	0.0556935602029049	CG12567
Polr2A	2.59576303153304e-06	-0.259679568989769	1	1	0.0565123569595058	Polr2A
mrj	2.6416544597019e-06	0.322835105025637	1	1	0.0575114592421701	mrj
RpL9	2.6488024535816e-06	-0.491871439070599	1	1	0.0576670782169251	RpL9
side-V	2.70270219882689e-06	-0.127460264293029	1	1	0.0588405295706603	side-V
PGRP-LC	2.71383055663937e-06	-0.413857729334732	1	1	0.0590828050485958	PGRP-LC
nompB	2.78853485740669e-06	0.625040104771359	1	0.75	0.060709192380601	nompB
mthl3	2.79293300929769e-06	-0.485792994624353	0.667	0.875	0.0608049445454201	mthl3
CG13607	2.79860278640539e-06	-0.679820617451972	0.458	0.958	0.0609283812628318	CG13607
dally	2.85727894353792e-06	0.248682438831267	1	1	0.0622058198797641	dally
Mmp1	2.91179319790605e-06	0.632870833391722	1	1	0.0633926497116126	Mmp1
lz	2.92222767664403e-06	-0.473075226768178	1	1	0.0636198187482172	lz
CG15096	2.92851152719412e-06	-0.906386948348585	0.708	0.958	0.0637566244585431	CG15096
Smr	2.9358147757844e-06	-0.167638641313093	1	1	0.0639156234836022	Smr
dao	2.95358344427428e-06	0.402794958631361	1	1	0.0643024651652953	dao
gypsy12{}5117	3.00500465504902e-06	0.602927656635301	0.958	0.833	0.0654219563450721	gypsy12{}5117
alrm	3.0416378624149e-06	0.598124576876233	1	1	0.0662194979026347	alrm
RpS6	3.10429223733322e-06	-0.380049316843381	1	1	0.0675835462989815	RpS6
Ncoa6	3.1087006240286e-06	-0.225557202503762	1	1	0.0676795212857266	Ncoa6
trbl	3.15130451340041e-06	-0.50081950939378	0.958	1	0.0686070505612403	trbl
NimB1	3.19385088313544e-06	-0.446571155873967	0.375	0.75	0.0695333275767417	NimB1
Acn	3.2061117005089e-06	-0.274858344254473	1	1	0.0698002578317792	Acn
Agps	3.240989880235e-06	0.44482907486708	1	1	0.0705595906825961	Agps
brv3	3.27176682701329e-06	0.453961700568194	0.792	0.167	0.0712296355909063	brv3
Jheh1	3.32161356093356e-06	-0.476781392222199	0.792	0.958	0.0723148488350845	Jheh1
Cad86C	3.34049515626765e-06	-0.578208826368626	0.75	0.917	0.072725920047103	Cad86C
mmd	3.36569606345352e-06	0.221607939520821	1	1	0.0732745689974466	mmd
Shab	3.52063579798366e-06	0.227876431658504	1	1	0.0766477619579022	Shab
CG13376	3.56198672340291e-06	-0.478344855842108	0.583	0.792	0.0775480129552047	CG13376
RpL37a	3.57888335165724e-06	-0.472606189978802	1	1	0.0779158694489298	RpL37a
RpL32	3.63242899115193e-06	-0.528507615497881	1	1	0.0790816115663687	RpL32
eEF1gamma	3.68913749915438e-06	-0.48537208056501	1	1	0.08031621249409	eEF1gamma
RhoGAP1A	3.77347106431724e-06	-0.175355753123673	1	1	0.0821522385412506	RhoGAP1A
usp	3.95951205687667e-06	-0.317911906615796	1	1	0.0862025369902619	usp
CG32066	3.97188848829954e-06	0.297839055731168	1	1	0.0864719842787693	CG32066
Calx	4.10385876840072e-06	0.25587949645428	1	1	0.089345109246852	Calx
CG31999	4.21991309689997e-06	0.412029736101031	1	1	0.0918717280326092	CG31999
l(3)80Fg	4.237627961514e-06	0.214021476990764	1	1	0.0922573983501214	l(3)80Fg
CG42784	4.2929313372762e-06	0.232928019318277	1	1	0.0934614081438402	CG42784
CG15365	4.3373914779029e-06	0.552575570267612	1	1	0.0944293498654239	CG15365
Ance-4	4.4666817067115e-06	-0.524166902149704	0.708	0.958	0.0972441274368162	Ance-4
gpp	4.50850424717443e-06	-0.0520788990544636	1	1	0.0981546459652345	gpp
CG31778	4.61482096768311e-06	-0.44020525661002	0.417	0.917	0.100469267287429	CG31778
trh	4.62041557529036e-06	-0.385162164042482	1	1	0.100591067489647	trh
enc	4.64427736487092e-06	-0.111992077905767	1	1	0.101110562510605	enc
Hml	4.65716553065766e-06	-1.24719297253246	0.917	0.958	0.101391150767948	Hml
LanB2	4.67856540684829e-06	-0.53648820157474	0.75	0.875	0.101857047472494	LanB2
nonA	4.76155657904398e-06	0.277471254422287	1	1	0.103663848282367	nonA
rost	4.77218710418248e-06	-0.733526100540753	0.792	1	0.103895285445157	rost
Cyp4s3	4.8088931022301e-06	-0.422936072093124	0.625	0.792	0.104694411728652	Cyp4s3
dsd	4.85136821641889e-06	-0.158456401936596	1	1	0.105619137439656	dsd
wge	4.87682072371697e-06	-0.127328543677143	1	1	0.106173263976042	wge
redstinger	4.96461616486496e-06	-0.319935247639903	1	1	0.108084658525275	redstinger
CG8026	4.9792218702556e-06	0.447363784983476	1	1	0.108402639337335	CG8026
CG14223	4.98002397240562e-06	-0.505139085922415	1	1	0.108420101903243	CG14223
vap	5.07546368964383e-06	0.365854839114466	1	1	0.110497919987236	vap
UbcE2H	5.07827447657171e-06	-0.224228491659183	1	1	0.110559113629443	UbcE2H
CG2865	5.28534499499252e-06	-0.167242268487188	1	1	0.115067245885982	CG2865
LanA	5.57152493567321e-06	-0.598661954148703	0.833	0.958	0.121297669374541	LanA
CG10962	5.84813865257214e-06	-0.428354326304637	0.333	0.708	0.127319826605148	CG10962
Usp7	5.95567137232455e-06	0.327941115632701	1	1	0.129660921446878	Usp7
invader2{}563	6.01353908259835e-06	-0.607272200165925	0.792	1	0.130920759367249	invader2{}563
frma	6.07563369592096e-06	-0.477281708071426	0.625	0.958	0.132272621193895	frma
Bap170	6.12971467618767e-06	-0.354050855609576	1	1	0.133450018215282	Bap170
seq	6.19269444686269e-06	-0.200447830839969	1	1	0.134821150802648	seq
CG7564	6.29310858005795e-06	-0.279111780921502	1	1	0.137007266896442	CG7564
CG32797	6.29727823769558e-06	-0.502619273756279	0.667	0.917	0.137098044512871	CG32797
per	6.64277503096289e-06	-0.413896739108846	1	1	0.144619855199093	per
Sox14	6.67143894622148e-06	-0.347915109436074	1	1	0.145243897298188	Sox14
Ppn	6.79946866548436e-06	-1.26781147653509	1	1	0.14803123231626	Ppn
woc	6.80789343961609e-06	-0.367065302519451	1	1	0.148214648073882	woc
kst	6.81748214203909e-06	-0.493529827484658	1	1	0.148423403714333	kst
amn	6.88632039222425e-06	-0.473128481012047	1	1	0.149922081259114	amn
mahe	6.90468878094414e-06	0.263152629854174	1	1	0.150321979449935	mahe
RpL34b	6.97019520713999e-06	-0.449162875127204	1	1	0.151748119854645	RpL34b
path	7.01287590823755e-06	-0.595124021777508	1	1	0.15267732139824	path
Cyp12d1-p	7.3242398889859e-06	-0.312450633080513	0.125	0.75	0.159456026623112	Cyp12d1-p
NaCP60E	7.33919766309807e-06	-0.0593522259062329	1	1	0.159781672323308	NaCP60E
CG4678	7.40034064939042e-06	-0.14595333610321	1	1	0.161112816277879	CG4678
Sik2	7.43416451214751e-06	-0.218527015565745	1	1	0.161849195593963	Sik2
RpL7	7.70286004833194e-06	-0.41559955540024	1	1	0.167698966112235	RpL7
Wwox	7.83373474152871e-06	0.484749650298087	1	1	0.170548239057822	Wwox
Eph	7.8351344664615e-06	0.295560155056727	1	1	0.170578712469333	Eph
CARPB	7.93711711074343e-06	-0.144206107822278	1	1	0.172798976617995	CARPB
Eglp2	8.06715137011156e-06	-1.00731845840524	0.917	1	0.175629952478699	Eglp2
uex	8.10155268072719e-06	0.239345186984663	1	1	0.176378903412112	uex
Mnn1	8.12622547048894e-06	0.31751194913369	1	1	0.176916054718015	Mnn1
Ent3	8.63369047994486e-06	0.487824028778932	1	1	0.18796407543888	Ent3
ttk	8.85965575622607e-06	-0.308847422880185	1	1	0.192883565468798	ttk
CR41320	8.92414255903714e-06	0.562635909632705	1	1	0.194287507652798	CR41320
CG33310	9.01377034504719e-06	-0.2301621508999	1	1	0.196238794182022	CG33310
AstC-R2	9.05973642731104e-06	0.400317989840705	1	1	0.197239521758989	AstC-R2
Sod3	9.07301026604296e-06	0.427397425772622	1	1	0.197528506502021	Sod3
CG14621	9.09784527126856e-06	-0.354113674062828	1	1	0.198069189400788	CG14621
RpLP2	9.115048193908e-06	-0.53153951172921	1	1	0.198443714229571	RpLP2
RpL13	9.11638724678194e-06	-0.40710485765444	1	1	0.19847286674969	RpL13
CG8539	9.30435123842558e-06	-0.370466201566833	0.208	0.625	0.202565030811763	CG8539
Fum1	9.32767677681617e-06	0.386133430479577	1	1	0.203072851108065	Fum1
eEF1beta	9.41326021715392e-06	-0.4804943590283	0.958	1	0.204936088187658	eEF1beta
Gbp3	9.56013282840811e-06	-0.378750821529692	0	0.5	0.208133651807273	Gbp3
CG14853	9.58844199660414e-06	0.30707121386987	1	1	0.208749970708069	CG14853
chinmo	9.62524422454598e-06	0.218437230372263	1	1	0.209551192012591	chinmo
412{}2	9.77036864510051e-06	-0.320338184855159	0.083	0.583	0.212710695772483	412{}2
mab-21	9.79387807613814e-06	-0.427013596509519	1	1	0.213222519595604	mab-21
CG3842	9.84740452071827e-06	-0.444915822297805	0.75	0.792	0.214387843820557	CG3842
RpS8	1.0145015316356e-05	-0.328312968701205	1	1	0.220867128452386	RpS8
bsk	1.02780831525407e-05	0.360792462358088	1	1	0.223764148313964	bsk
CG5958	1.04167042671745e-05	-0.491492956323822	0.458	0.667	0.226782068600655	CG5958
igl	1.05227383866401e-05	0.246846102129586	1	1	0.229090537415541	igl
lncRNA:CR44177	1.05235515080104e-05	-0.33653995288821	0.25	0.708	0.229108239880893	lncRNA:CR44177
spin	1.06108203983665e-05	-0.200941059222289	1	1	0.231008170892837	spin
beat-IIIb	1.0804881519151e-05	0.338948716192603	1	1	0.235233075553437	beat-IIIb
l(3)80Fj	1.11110340133735e-05	0.238793492920171	1	1	0.241898321505155	l(3)80Fj
CG9485	1.11290367344287e-05	-0.395130478867	1	1	0.242290258745246	CG9485
D2hgdh	1.14484837965421e-05	-0.394693673014217	1	1	0.249244940734517	D2hgdh
Quasimodo{}6558	1.1623258338209e-05	0.60982368524775	1	0.875	0.253049957281147	Quasimodo{}6558
Ivk{}530	1.16922330251607e-05	-0.49196642029949	0.875	0.958	0.254551605190775	Ivk{}530
shn	1.18588363595214e-05	-0.122075166701188	1	1	0.258178726383141	shn
CG13760	1.18804884561415e-05	-0.385924267175946	1	1	0.258650114178657	CG13760
H{}1612	1.18823185787039e-05	0.577945320805352	1	1	0.258689957776962	H{}1612
AGO1	1.21064340102549e-05	0.229220800744433	1	1	0.263569174837258	AGO1
Nmda1	1.21351156149515e-05	0.484949685891374	1	1	0.264193602053108	Nmda1
CG11537	1.22969523803582e-05	0.267081764469076	1	1	0.267716950272779	CG11537
stum	1.25921568644817e-05	-0.527415543978529	0.958	0.875	0.27414384709663	stum
CG9609	1.28260966535077e-05	-0.349822136426419	1	1	0.279236950243516	CG9609
NimB2	1.28366482622839e-05	-0.379142515996784	0.417	0.75	0.279466669318183	NimB2
RpL7A	1.30082893263629e-05	-0.360827438406704	1	1	0.283203466924247	RpL7A
CG7888	1.36509502454428e-05	0.299782388942377	1	1	0.297194837793536	CG7888
CG34355	1.37845483553278e-05	0.269773427886599	1	1	0.300103402243841	CG34355
ben	1.38106969664574e-05	-0.292196869393588	1	1	0.300672683656744	ben
hth	1.3843070100971e-05	-0.0942992953478878	1	1	0.30137747916824	hth
lawc	1.39860369580509e-05	-0.337753814014842	1	1	0.304490010613727	lawc
Mcr	1.40740209920243e-05	0.380126993992489	1	1	0.306405511017361	Mcr
Galk	1.41189920822398e-05	-0.464700394375919	1	1	0.307384576622443	Galk
EDTP	1.41647436465663e-05	-0.198482040223862	1	1	0.308380633929394	EDTP
Nlg1	1.42001591854428e-05	-0.586210712492273	0.5	0.75	0.309151665626276	Nlg1
CG4250	1.43176633591902e-05	-0.337718979233946	0.125	0.583	0.31170984899293	CG4250
metro	1.43777902247701e-05	0.349819299595701	1	1	0.313018870983469	metro
Cftr	1.44529839047028e-05	-0.449396447300192	1	1	0.314655912589285	Cftr
Acox57D-p	1.44848934401933e-05	-0.491863345234796	0.917	0.917	0.315350615086448	Acox57D-p
lncRNA:CR46481	1.45857574373131e-05	-0.180091646593372	1	1	0.317546525167744	lncRNA:CR46481
Pax	1.46311345151782e-05	0.334430681842213	1	1	0.318534429529943	Pax
kl-2	1.46356387642741e-05	0.581161460562229	0.958	0.458	0.318632491537011	kl-2
cbt	1.47872587461041e-05	-0.301401313102303	1	1	0.321933410161432	cbt
Shrm	1.49987947323462e-05	-0.278046724056462	1	1	0.326538760117908	Shrm
Cyp6w1	1.5101539294519e-05	-0.51822505384819	0.958	1	0.328775611980974	Cyp6w1
HIP-R	1.53782833725238e-05	0.494641274729877	1	1	0.334800607303217	HIP-R
opus{}6550	1.55607729494013e-05	-0.438760808475669	1	1	0.338773587881416	opus{}6550
CG6040	1.55719731394233e-05	0.306600213621375	1	1	0.339017427218385	CG6040
Hk	1.56274468573986e-05	-0.0977971434206237	1	1	0.340225145532424	Hk
CG7255	1.5824131818661e-05	-0.379245093758358	0.167	0.625	0.344507173824069	CG7255
Septin4	1.58513666590167e-05	-0.154585521905698	1	1	0.345100103533453	Septin4
BomBc2	1.58539652537286e-05	-0.467670897674506	0.458	0.667	0.345156677538925	BomBc2
CG6041	1.60041044003545e-05	0.520386636621285	1	1	0.348425356900118	CG6041
sli	1.61099291354923e-05	-0.12328306433614	1	1	0.350729267208803	sli
CG9992	1.6299490214154e-05	0.507837874079203	1	1	0.354856201452347	CG9992
B-H2	1.64470712869489e-05	-0.456898262592543	0.833	0.875	0.358069188988164	B-H2
CG9674	1.66533777726787e-05	0.212164851762782	1	1	0.362560687488989	CG9674
CG1537	1.68375232983774e-05	-0.433768295472312	1	1	0.366569719728974	CG1537
Ubc6	1.68433069362588e-05	0.34475977499321	1	1	0.36669563530929	Ubc6
Rhp	1.69523132430133e-05	-0.376835783722586	1	1	0.369068811613643	Rhp
yellow-f2	1.69626543796324e-05	-0.31251143163577	0.125	0.583	0.369293948498976	yellow-f2
RpS13	1.71369726697341e-05	-0.396120729399722	1	1	0.37308903199278	RpS13
twi	1.73479765973574e-05	-0.468373572275917	1	1	0.377682798501068	twi
Uhg4	1.80007085347045e-05	-0.377848120274562	1	1	0.391893425509051	Uhg4
Parg	1.82616612432912e-05	-0.43694806874119	1	1	0.397574626927693	Parg
RpS19a	1.86871721626656e-05	-0.407208955077431	1	1	0.406838425153393	RpS19a
Prp16	1.8709877062455e-05	-0.169588434019372	1	1	0.407332733526708	Prp16
Usp16-45	1.90344884453625e-05	-0.288692519039469	1	1	0.414399847943987	Usp16-45
asRNA:CR44029	1.91837888247761e-05	0.422386044740003	1	1	0.417650266504201	asRNA:CR44029
CG5151	1.92089291485489e-05	-0.119204566768535	1	1	0.418197596493058	CG5151
Acsl	1.93951445125658e-05	0.24947610680484	1	1	0.422251691183069	Acsl
CG9395	1.96184429073108e-05	0.32399258561246	1	1	0.427113120535063	CG9395
Gpdh1	1.96928017749309e-05	-0.279325012704633	1	1	0.42873198744202	Gpdh1
CG5445	1.9696054354638e-05	-0.273150074234317	1	1	0.428802799354824	CG5445
Tdc2	1.98653129158095e-05	-0.593208495216059	1	1	0.43248772749009	Tdc2
CG1607	2.02462946997164e-05	0.296785687459181	1	1	0.440782081907525	CG1607
CG43850	2.02539980056573e-05	0.512180340689622	1	1	0.440949790581166	CG43850
Ldsdh1	2.03091868359446e-05	-0.544520008844017	1	1	0.442151306605351	Ldsdh1
Fbl6	2.05976482145431e-05	0.350122329630987	1	1	0.448431399278818	Fbl6
Muc30E	2.11911211579917e-05	-0.318427060574189	0.167	0.625	0.461351898730638	Muc30E
shtd	2.12917755526809e-05	-0.468397110392747	1	1	0.463543245557417	shtd
CG33639	2.13428245229302e-05	-0.182707134680479	1	1	0.464654632688713	CG33639
LysP	2.14236330975268e-05	-0.925425355233926	0.083	0.458	0.466413916166256	LysP
Cr1a{}1110	2.17572656509122e-05	0.495381044462823	1	1	0.47367743048601	Cr1a{}1110
CG17637	2.22464690553891e-05	-0.387784942266044	1	1	0.484327877804876	CG17637
Arts	2.35951958775693e-05	0.518812137601297	1	1	0.513691009450562	Arts
CG9451	2.38942871415411e-05	-0.598375153486497	0.542	0.792	0.520202525358491	CG9451
bru2	2.42221289893271e-05	0.438637912094491	1	1	0.52733997022664	bru2
Gbs-76A	2.44004877260845e-05	0.321378119018468	1	1	0.531223018284587	Gbs-76A
dsx-c73A	2.45426539587644e-05	-0.42550227654679	0.875	0.958	0.534318119336259	dsx-c73A
Oatp58Dc	2.50369872951943e-05	-0.303481953837127	1	1	0.545080250403676	Oatp58Dc
stau	2.51129161505705e-05	0.286698985502297	1	1	0.54673329751407	stau
CG9649	2.53002643955923e-05	-0.335319624732622	0.167	0.625	0.55081205615644	CG9649
CG31897	2.57612176855997e-05	0.500493392999534	1	1	0.560847470233191	CG31897
CG10737	2.58928300105593e-05	0.279697194253895	1	1	0.563712802159886	CG10737
Pabp2	2.66364589252611e-05	0.314088304238961	1	1	0.579902347261859	Pabp2
pho	2.69597692546731e-05	0.292600924598565	1	1	0.586941136443488	pho
eas	2.71205952131731e-05	-0.188213467067946	1	1	0.590442478385992	eas
DhpD	2.71318784998707e-05	-0.412194237793381	1	1	0.590688126820685	DhpD
bmm	2.71637967130066e-05	-0.403780601126411	1	1	0.591383018238868	bmm
Dhc36C	2.72703810475985e-05	-0.472711684728827	1	1	0.593703465787266	Dhc36C
CG6707	2.72869132860522e-05	0.371490706879693	1	1	0.594063389150642	CG6707
pros	2.75546957314499e-05	0.203197915845035	1	1	0.599893280769396	pros
Tsp26A	2.79007082492849e-05	0.501279111407096	1	1	0.607426319295181	Tsp26A
Lamp1	2.82508007918289e-05	0.340442394267175	1	1	0.615048184038908	Lamp1
Zw	2.83702750357777e-05	-0.412684567653795	0.5	0.833	0.617649257803915	Zw
Ubr1	2.85053212426839e-05	-0.107068082355222	1	1	0.620589348774471	Ubr1
CG11768	2.85880276172405e-05	0.271860031452795	1	1	0.622389949254942	CG11768
Cpr62Bb	2.86864883435813e-05	-0.370577382285437	0.208	0.542	0.624533537728109	Cpr62Bb
w	2.89733491096255e-05	-0.28079009744578	1	1	0.630778783465657	w
ATP6AP2	2.93280498085726e-05	0.51416683437672	1	1	0.638500972382433	ATP6AP2
cin	2.93321488309897e-05	-0.312419378097219	1	1	0.638590212199477	cin
Fer2LCH	3.0172620653922e-05	0.472492573966448	1	1	0.656888124256537	Fer2LCH
CG8701	3.01946027019399e-05	-0.482394888075728	1	1	0.657366695423934	CG8701
asRNA:CR44053	3.06597466298757e-05	-0.286168820354943	0.167	0.667	0.667493343879024	asRNA:CR44053
Quasimodo{}3987	3.09856317861814e-05	0.554966443991427	1	1	0.674588189616956	Quasimodo{}3987
CG6067	3.10298448372493e-05	-0.617964028455814	0.583	0.958	0.675550751951754	CG6067
Rlip	3.12216429405675e-05	-0.302399159217451	1	1	0.679726388459096	Rlip
Oseg4	3.14756505034778e-05	-0.56475005297939	0.958	1	0.685256387111215	Oseg4
CG9265	3.15856486974824e-05	0.349151421645525	1	1	0.68765115779289	CG9265
CHES-1-like	3.17344353907151e-05	-0.13217407239517	1	1	0.690890392891259	CHES-1-like
CG17841	3.17866297101911e-05	-0.149610428378774	1	1	0.692026715420571	CG17841
CG2182	3.19180244486405e-05	-0.289661106721521	1	1	0.694887310271353	CG2182
CG4497	3.21438148710119e-05	0.531593035394431	1	0.958	0.6998029935568	CG4497
R1A1{}1124	3.22223873226959e-05	-0.677718780489374	1	1	0.701513594402413	R1A1{}1124
form3	3.22739603785733e-05	-0.249488288761281	1	1	0.70263639140192	form3
CG12730	3.24121186393656e-05	-0.51437897847637	1	1	0.705644234897628	CG12730
repo	3.24964244123388e-05	-0.432034380747082	1	1	0.707479655881028	repo
B52	3.28285648408403e-05	-0.141611674936564	1	1	0.714710685149935	B52
Rab35	3.29066867886068e-05	-0.177561650281711	1	1	0.716411478074759	Rab35
mrt	3.31490910474199e-05	-0.303423881687714	1	1	0.721688861193379	mrt
Tie	3.36206467835797e-05	-0.487210345541605	0.875	0.917	0.731955101125314	Tie
Ubx	3.36383110684161e-05	-0.516162982029151	0.958	0.958	0.732339670270487	Ubx
CG17493	3.41798720652537e-05	0.313942402438307	1	1	0.744129994732638	CG17493
CG40228	3.42740828645853e-05	0.397104523201321	1	1	0.746181058044887	CG40228
RpL23	3.48662121664107e-05	-0.367315171022408	1	1	0.759072305074927	RpL23
FMRFaR	3.57714487830614e-05	0.471866540724375	1	1	0.77878021145603	FMRFaR
CG32236	3.60359266088076e-05	-0.447688046510538	1	0.958	0.784538158200349	CG32236
AttC	3.62158420615253e-05	-0.354052474099196	0.333	0.583	0.788455097521467	AttC
Tsp66E	3.67340775350302e-05	0.250336845871151	1	1	0.799737602015142	Tsp66E
CG8630	3.69453248734763e-05	-0.501813591235504	0.875	0.958	0.804336667820453	CG8630
CG12355	3.72879834379054e-05	0.47971008191413	1	1	0.811796687426638	CG12355
lncRNA:CR43837	3.77917587930907e-05	-0.441148437991757	0.792	0.958	0.822764380684378	lncRNA:CR43837
CG10801	3.85660838672715e-05	-0.34370173803653	0.292	0.708	0.839622211874369	CG10801
Mdr50	3.88478287327026e-05	-0.370501903048504	0.167	0.542	0.845756079339668	Mdr50
CG6983	3.90276067071148e-05	0.417664716693234	1	1	0.849670025620596	CG6983
Tig	3.91421922920378e-05	-0.641844290095594	1	1	0.852164668389955	Tig
lncRNA:CR45911	3.94125601881057e-05	-0.254514022439198	1	1	0.85805084785525	lncRNA:CR45911
HMS-Beagle{}333	3.94452323564978e-05	-0.591610785367131	1	1	0.858762153633314	HMS-Beagle{}333
tws	3.99073153827828e-05	0.279162433239414	1	1	0.868822163198564	tws
CG43367	3.99642982934309e-05	-0.114828900849193	1	1	0.870062738146283	CG43367
lcs	3.99952754550674e-05	-0.537316969795063	0.167	0.5	0.870737141932272	lcs
Rbm13	4.00531447579766e-05	-0.460205903803901	1	1	0.871997014525908	Rbm13
RpL41	4.00576201961675e-05	-0.395285211523243	1	1	0.872094449290762	RpL41
mesh	4.03118234421751e-05	-0.3973257604447	0.667	0.875	0.877628708159594	mesh
CG6294	4.08852320603487e-05	-0.353304278941938	1	1	0.890112387185852	CG6294
pxb	4.11966762526245e-05	0.303637449350297	1	1	0.896892838695889	pxb
slpr	4.13915790759933e-05	-0.173270411546614	1	1	0.90113606806345	slpr
Pxn	4.25278830421556e-05	0.293228645391845	1	1	0.92587454171077	Pxn
galectin	4.34829657239571e-05	0.350225052233655	1	1	0.946667646776269	galectin
qtc	4.36994479912073e-05	0.269513124062293	1	1	0.951380682216573	qtc
CG12112	4.3994130078148e-05	-0.405358566145149	0.667	0.875	0.95779620593136	CG12112
teq	4.41583633814573e-05	-0.475958794535925	1	1	0.961371729177706	teq
stai	4.47084103986495e-05	0.262021740693906	1	1	0.973346802788999	stai
CG15445	4.55873156579052e-05	-0.425649394679615	1	1	0.992481449188253	CG15445
Tnpo	4.56339944194329e-05	0.287942609117692	1	1	0.993497692505473	Tnpo
RpS3	4.6036934388682e-05	-0.355370478215031	1	1	1	RpS3
tinc	4.61938580157128e-05	-0.178925014940037	1	1	1	tinc
CG43980	4.66756150590642e-05	-0.297642420519194	0.167	0.583	1	CG43980
Octalpha2R	4.86435082472314e-05	0.244560672397819	1	1	1	Octalpha2R
CG2875	4.86809976055165e-05	0.55680837947629	1	0.917	1	CG2875
Tpr2	5.0015440131243e-05	0.27842394753933	1	1	1	Tpr2
velo	5.03350852767171e-05	-0.288960896146406	1	1	1	velo
CG9727	5.05117217589462e-05	-0.214941671314344	1	1	1	CG9727
CG5849	5.10419433904404e-05	-0.357161654716855	0.292	0.583	1	CG5849
hppy	5.25429318775949e-05	-0.0829035866642434	1	1	1	hppy
vri	5.34475389755455e-05	0.391280453458055	1	1	1	vri
Clamp	5.34493586000266e-05	0.43785964692018	1	1	1	Clamp
CG17600	5.42128762096149e-05	-0.397094860101014	1	1	1	CG17600
SecCl	5.43592549519577e-05	-0.591521763421043	0.583	0.667	1	SecCl
Lerp	5.4595645427112e-05	-0.135200296794853	1	1	1	Lerp
CG34334	5.48407477155723e-05	-0.450711782772525	0.958	1	1	CG34334
Mipp2	5.48713253247663e-05	-0.268806911866841	1	1	1	Mipp2
melt	5.51999801211195e-05	-0.319293496180027	0.375	0.708	1	melt
Ip6k	5.55660424235179e-05	0.279494082164492	1	1	1	Ip6k
pigs	5.60583666347254e-05	-0.103131936403807	1	1	1	pigs
CG6966	5.62746395860075e-05	0.234348782724888	1	1	1	CG6966
lncRNA:CR44922	5.64519219399472e-05	0.400980947437023	1	1	1	lncRNA:CR44922
wrapper	5.67102807178755e-05	0.550154522486918	1	0.958	1	wrapper
CG1774	5.70651695535863e-05	-0.414829811641712	0.833	0.917	1	CG1774
CycG	5.71151240036862e-05	0.203382799655845	1	1	1	CycG
fl(2)d	5.73905106984731e-05	0.264756235459109	1	1	1	fl(2)d
f	5.74677101234263e-05	-0.406520312377485	0.5	0.875	1	f
Dok	5.79498605600659e-05	0.543778236140213	1	0.875	1	Dok
CCKLR-17D1	5.86623854590184e-05	-0.290526041405192	1	1	1	CCKLR-17D1
ClC-b	5.89940566246292e-05	0.485169616653099	1	0.958	1	ClC-b
alpha-Cat	5.93175787723098e-05	0.23860685311234	1	1	1	alpha-Cat
Pep	5.93669538798303e-05	0.270427900408486	1	1	1	Pep
RpL10Ab	5.93944191009469e-05	-0.363465416806493	1	1	1	RpL10Ab
lilli	6.12804266910699e-05	-0.0450543830250467	1	1	1	lilli
CG4822	6.20825849072792e-05	-0.60852822673539	0.958	1	1	CG4822
CG44153	6.27104467767959e-05	-0.0916435990665141	1	1	1	CG44153
Pkc98E	6.27224200469096e-05	-0.0848769673564709	1	1	1	Pkc98E
CG15293	6.3243671338733e-05	-0.496360141314448	0.625	0.792	1	CG15293
Oda	6.47045643565927e-05	0.295576835201575	1	1	1	Oda
hzg	6.52064154953332e-05	0.267834053202174	1	1	1	hzg
Spt5	6.57967843345206e-05	-0.229833829110631	1	1	1	Spt5
Him	6.59863354970321e-05	-0.373873631545092	0.292	0.75	1	Him
CG42284	6.79471211425282e-05	-0.427297313499039	0.958	1	1	CG42284
CG8924	6.8340970148508e-05	0.430043172574986	1	1	1	CG8924
eIF3g1	7.24550754029891e-05	-0.413470023407049	1	1	1	eIF3g1
Idefix{}RR48404	7.27751691687946e-05	0.409750085018218	1	1	1	Idefix{}RR48404
Acsx3	7.33997693581206e-05	-0.377514949263861	1	1	1	Acsx3
Orp8	7.3635743753569e-05	0.220775849709726	1	1	1	Orp8
anchor	7.4096049427242e-05	0.361268687893736	1	1	1	anchor
Plod	7.54651721325717e-05	-0.223921450104974	1	1	1	Plod
Sardh	7.62223921443564e-05	-0.325883143775001	0.083	0.458	1	Sardh
CG31688	7.62929157777545e-05	-0.138476571886318	1	1	1	CG31688
CG12814	7.63773902423643e-05	-0.473774215935183	0.958	1	1	CG12814
kon	7.742859627365e-05	0.450787597639035	1	1	1	kon
CG13124	7.80741575997052e-05	0.355715859004798	1	1	1	CG13124
CG8910	7.8113756930985e-05	-0.111126819986464	1	1	1	CG8910
drpr	7.88851432780111e-05	0.281575798380002	1	1	1	drpr
Cp7Fc	7.98438735242394e-05	-0.278633904168214	0.167	0.583	1	Cp7Fc
Scr	7.9882971315325e-05	0.539258363957429	1	1	1	Scr
wat	8.0438481793219e-05	-1.03444854252374	0.917	1	1	wat
Nelf-A	8.05702488847067e-05	-0.188481395554808	1	1	1	Nelf-A
CG31342	8.14097318124121e-05	-0.27597514753497	1	1	1	CG31342
SoxN	8.22845082547808e-05	0.343465129824283	1	1	1	SoxN
SPoCk	8.35124429453228e-05	0.218094848467835	1	1	1	SPoCk
lt	8.46915976729634e-05	0.286479185120904	1	1	1	lt
springer{}1067	8.47419714933996e-05	-0.351360624916323	0.417	0.833	1	springer{}1067
unc80	8.4948873073419e-05	-0.13794171065284	1	1	1	unc80
Pur-alpha	8.51943236996847e-05	0.287330786877321	1	1	1	Pur-alpha
glob1	8.53981868297322e-05	-0.421341891920146	1	1	1	glob1
eIF5B	8.54578723006078e-05	-0.137016617129878	1	1	1	eIF5B
CG14823	8.60921912411327e-05	-0.820600303024706	0.708	1	1	CG14823
CG4281	8.634620962245e-05	-0.34752432868425	1	1	1	CG4281
Obp99a	8.73104917884008e-05	-0.32762421648197	0	0.5	1	Obp99a
ADD1	8.75706118511147e-05	-0.162032400885492	1	1	1	ADD1
sstn	8.82388612223524e-05	0.407216933588888	1	1	1	sstn
AnxB9	8.82720467402849e-05	0.38236301806802	1	1	1	AnxB9
CG1632	9.07539212156811e-05	-0.439637907806457	1	1	1	CG1632
Hrs	9.11540341940219e-05	-0.199494365250845	1	1	1	Hrs
CG10555	9.20406902558116e-05	-0.144307749421541	1	1	1	CG10555
CG32944	9.26698071944366e-05	-0.174480644189136	1	1	1	CG32944
Eip63E	9.28998342177999e-05	0.193099294656653	1	1	1	Eip63E
beat-VI	9.2912690996161e-05	-0.104816741396647	1	1	1	beat-VI
lncRNA:CR43334	9.38642228248479e-05	-0.125952737061519	1	1	1	lncRNA:CR43334
run	9.39883624245209e-05	-0.466943563392228	0.958	1	1	run
fit	9.62114889133832e-05	-0.292760533663756	0.042	0.5	1	fit
Atg18b	9.63439599502038e-05	0.334037046487411	1	1	1	Atg18b
htt	9.63620150526393e-05	-0.136464502394127	1	1	1	htt
Duba	9.68998564104877e-05	0.364872196327729	1	1	1	Duba
Hsp22	9.80167525593696e-05	0.416516878561167	0.833	0.25	1	Hsp22
Glut4EF	9.91227297972242e-05	-0.0418982526473499	1	1	1	Glut4EF
lncRNA:CR44980	9.93091475900093e-05	-0.32117127766575	0.125	0.5	1	lncRNA:CR44980
CG42700	9.95693250618313e-05	0.280203880642321	1	1	1	CG42700
Sbf	0.000101898668706148	0.393158400336599	1	1	1	Sbf
Dark	0.000102894181504233	0.343328997458299	1	1	1	Dark
CG4911	0.000104351957093894	0.330233076770241	1	1	1	CG4911
CG30431	0.000104814790309056	-0.407572167212114	0.542	0.75	1	CG30431
bbc	0.000105152235520063	0.238882692783206	1	1	1	bbc
CG32532	0.000106325290352583	-0.187991645873122	1	1	1	CG32532
miple1	0.000106762870036335	0.253833206858461	1	1	1	miple1
snoRNA:U3:9B	0.00010727774260628	-0.309045083225381	0.125	0.542	1	snoRNA:U3:9B
CG7227	0.000107495393304583	-0.294610703558521	0.208	0.542	1	CG7227
CG30158	0.000107513207804198	0.276545310601702	1	1	1	CG30158
Mdr49	0.000107606315093051	0.510581443371217	1	0.958	1	Mdr49
nAChRalpha4	0.000109468499817097	0.208146253298223	1	1	1	nAChRalpha4
Khc	0.000109572903680846	-0.252638061674732	1	1	1	Khc
d4	0.000111192950425361	0.321112659965822	1	1	1	d4
CG31689	0.000111328892165557	-0.43536560022474	1	1	1	CG31689
Agpat1	0.000112275325504572	0.3622798948814	1	1	1	Agpat1
CG14657	0.00011306783684403	0.446628122564191	1	1	1	CG14657
CG32085	0.000113911466450552	0.236154428142569	1	1	1	CG32085
Dscam2	0.000114089537033245	0.227603763803296	1	1	1	Dscam2
mbl	0.000114645520468878	-0.134370365055257	1	1	1	mbl
CG42699	0.000115471895076812	-0.164358820819971	1	1	1	CG42699
P5cr-2	0.000115760500660573	-0.328585410166839	0.458	0.792	1	P5cr-2
dpr9	0.000115939036447399	0.238801268744081	1	1	1	dpr9
nebu	0.000116282281774909	0.280057476994481	1	1	1	nebu
CG42369	0.000116532475041234	-0.451822183407117	0.833	0.917	1	CG42369
lncRNA:cherub	0.000116616112305213	0.431687697585597	1	1	1	lncRNA:cherub
CG3246	0.000117031208307502	-0.346295505027673	0.458	0.708	1	CG3246
Dscam3	0.000117165008760071	-0.104965940036364	1	1	1	Dscam3
fmt	0.000118427620917725	0.262453050425302	1	1	1	fmt
fdl	0.000118845622742929	0.310165806754111	1	1	1	fdl
CG13795	0.000119077631667579	-0.346103208990781	0.375	0.75	1	CG13795
not	0.000121404142294165	0.401869409294432	1	1	1	not
amon	0.000121777693588031	0.250087286022269	1	1	1	amon
Syn2	0.000121964980263541	0.373181875723103	1	1	1	Syn2
CG4230	0.000122650651818456	0.400095621630499	1	1	1	CG4230
Arfrp1	0.000125677606721308	-0.398376171423247	1	1	1	Arfrp1
ebd1	0.000127702938485208	-0.33625466486133	1	1	1	ebd1
CG43219	0.000127932024779911	0.414602870207091	1	1	1	CG43219
CG6398	0.000128048412735339	-0.374809632765601	0.75	0.833	1	CG6398
eEF5	0.000130184238890241	-0.394611069034373	1	1	1	eEF5
CG9132	0.000132388713347582	0.35276165854148	1	1	1	CG9132
NKCC	0.000132628677105947	0.582477340990071	1	1	1	NKCC
vvl	0.000132664714240157	0.323882834857806	1	1	1	vvl
sfl	0.0001327293060763	-0.102625435477767	1	1	1	sfl
Pa1	0.000132970877468885	0.516874577912244	1	1	1	Pa1
RpL36A	0.000133018900013304	-0.362314793378007	1	1	1	RpL36A
bbg	0.000134182339634125	-0.623018027073035	1	1	1	bbg
CG10338	0.000134671050532649	0.513724330199445	1	1	1	CG10338
Pzl	0.00013529838244351	0.325288636847148	1	1	1	Pzl
CG10631	0.000135965297749231	-0.166166602945679	1	1	1	CG10631
tea	0.000136338812463155	0.38902176713767	1	1	1	tea
rl	0.000137056129299223	0.207062493283082	1	1	1	rl
CG32373	0.000138565589999681	0.284426640752531	1	1	1	CG32373
cv-d	0.000139484609643504	-0.492010340399482	1	1	1	cv-d
Rab10	0.000139879931706905	-0.230682402972808	1	1	1	Rab10
Fur1	0.000141558713376456	-0.0633813397412841	1	1	1	Fur1
car	0.000141802702539301	0.43921614908346	1	1	1	car
sesB	0.000142148675814432	0.249677018183902	1	1	1	sesB
CG4502	0.000142896589718172	0.275564190746644	1	1	1	CG4502
GluClalpha	0.000144023777331072	-0.0534921481404602	1	1	1	GluClalpha
CG13708	0.000144366494810675	-0.382570298701949	1	1	1	CG13708
CG8321	0.00014799990406008	0.462899115949279	1	1	1	CG8321
CG15111	0.000149171641473083	0.383350195591778	1	1	1	CG15111
B4	0.000149808995544939	-0.043445892165848	1	1	1	B4
CG15747	0.000150235506317394	-0.338739640974838	1	1	1	CG15747
CG32486	0.000150433924990428	-0.112826182782714	1	1	1	CG32486
sd	0.000150992253838985	-0.088853484615049	1	1	1	sd
cdi	0.000152317830406436	0.236131412434059	1	1	1	cdi
CG18428	0.000152791812787891	-0.278133542729181	1	1	1	CG18428
klu	0.000154276034392844	-0.36129968535742	1	1	1	klu
CG6184	0.000154726233006984	-0.311470925981429	1	1	1	CG6184
DENR	0.000155269390672327	-0.389572448797906	1	1	1	DENR
CG6709	0.000155573928152521	-0.448071224815438	1	1	1	CG6709
CG5346	0.000155784938448276	-0.425479595799215	0.542	0.792	1	CG5346
ex	0.000156879132015759	-0.378515926905607	0.958	1	1	ex
bdg	0.000157207447954274	0.430983715946374	1	1	1	bdg
Wdr62	0.000158914683872053	-0.0542470436752391	1	1	1	Wdr62
CG10353	0.000161000379772966	0.310805480120714	1	1	1	CG10353
AANATL2	0.0001642662795617	-0.393638424006025	1	1	1	AANATL2
CG31445	0.000164632100377328	-0.421438929436977	0.583	0.875	1	CG31445
CG32719	0.00016474931901209	-0.383877898202655	0.583	0.792	1	CG32719
CG9119	0.000164972535220473	-0.409593217676678	0.792	0.875	1	CG9119
G4{}6519	0.000165540242236332	0.485261625970637	1	1	1	G4{}6519
Ptip	0.000166047906509279	-0.257515981808828	1	1	1	Ptip
Pvf1	0.000166196307582013	-0.387907298314251	0.708	0.917	1	Pvf1
Sodh-1	0.000166721223537923	-0.840612511475389	0.75	0.958	1	Sodh-1
CG5177	0.000166723774461567	-0.271477364539519	0.208	0.708	1	CG5177
GlyP	0.00016863447612697	-0.227406124043041	1	1	1	GlyP
CG31883	0.000169278683351288	-0.397433015694579	1	0.958	1	CG31883
Paip2	0.000169425955895062	0.327219723069527	1	1	1	Paip2
yki	0.000171002280626054	0.424950384572547	1	1	1	yki
Cul3	0.000175238310569194	0.321533149738971	1	1	1	Cul3
Mal-B1	0.000175305883346015	-0.720650508867559	0.375	0.458	1	Mal-B1
Rnp4F	0.000178492559480301	-0.382807395309273	1	1	1	Rnp4F
ZnT33D	0.000178696930845966	-0.273205896326252	1	1	1	ZnT33D
CtsF	0.000179452103107458	-0.212087472210629	1	1	1	CtsF
fz	0.000179703710177788	0.246848659201801	1	1	1	fz
Or13a	0.000180199267102839	0.427883765870742	0.958	0.542	1	Or13a
lncRNA:CR44357	0.000181013763651598	-0.243877865099909	1	1	1	lncRNA:CR44357
lmgB	0.000181233280077384	0.438882675090888	1	1	1	lmgB
caz	0.000182467802404214	-0.125022794650453	1	1	1	caz
copia{}122	0.000183203832235646	0.5199128802045	1	1	1	copia{}122
Ncc69	0.000185085115924103	0.37025774996746	1	1	1	Ncc69
Svil	0.000186092186714789	-0.073958961697187	1	1	1	Svil
CG10803	0.000187890868432113	0.323717913152043	1	1	1	CG10803
Spn43Ab	0.000188131463058176	-0.406218861838726	1	1	1	Spn43Ab
flea{}4150	0.000189221799056549	-0.408686171064744	1	1	1	flea{}4150
CG9372	0.000189920330310802	-0.364415767019666	0.542	0.75	1	CG9372
achi	0.000190039717518286	0.483741281542938	1	1	1	achi
klg	0.000190261382454428	0.248553669352248	1	1	1	klg
loco	0.000191779193280133	0.447221008917409	1	1	1	loco
CR18166	0.000193020029842842	-0.471070713340529	1	1	1	CR18166
HB{}1183	0.000193841774321056	0.456353753259987	0.958	0.5	1	HB{}1183
copia{}1391	0.000194178496371193	0.501192875224328	1	0.5	1	copia{}1391
sano	0.000194708190521268	-0.175715260674769	1	1	1	sano
scramb1	0.00019505335128374	0.329583533206714	1	1	1	scramb1
CG32695	0.000197065557326101	-0.260121801708034	0.167	0.625	1	CG32695
lncRNA:CR46268	0.000199514478192561	0.408788489989437	1	1	1	lncRNA:CR46268
noc	0.000200311618601715	0.343922282393484	1	1	1	noc
lncRNA:CR45382	0.00020092569783691	-0.401208125587626	1	1	1	lncRNA:CR45382
CG4766	0.000203878390197756	-0.419482004543448	1	0.958	1	CG4766
CCT6	0.000204805678996475	0.454013433585034	1	1	1	CCT6
1360{}1539	0.000207093287029803	0.473597022484961	1	0.958	1	1360{}1539
GABA-B-R2	0.000208256405892647	-0.1442861927699	1	1	1	GABA-B-R2
pot	0.000209400353850868	-0.57454481595858	0.5	0.875	1	pot
Mtpalpha	0.000210278472077355	-0.361556034704608	1	1	1	Mtpalpha
Hip1	0.000210603679231359	0.421677788561809	1	1	1	Hip1
RhoGAP100F	0.00021085249818622	-0.0439463600137966	1	1	1	RhoGAP100F
Dab	0.000212796015810614	-0.129714151787839	1	1	1	Dab
rdgC	0.000213494221196856	0.289264858197943	1	1	1	rdgC
wb	0.000213714039968628	-0.518446017248749	1	1	1	wb
mwh	0.000214754704919886	-0.357843919408711	0.625	0.75	1	mwh
Rab1	0.000214889779434023	0.376469076095432	1	1	1	Rab1
CG6044	0.000216968892497816	0.315878703352895	1	1	1	CG6044
CG31769	0.000217386262317109	-0.387550932019216	0.708	0.792	1	CG31769
GluRIA	0.000217464150703947	0.294414893997996	1	1	1	GluRIA
Abd-B	0.000220599899852519	-0.327205133630313	0.375	0.833	1	Abd-B
d	0.000220759512672028	-0.328700689015398	0.417	0.708	1	d
RpS27A	0.000222314997382852	-0.303177378195946	1	1	1	RpS27A
1360{}1588	0.000222641883112565	-0.25493394395013	0.208	0.625	1	1360{}1588
CG11279	0.000223502479453498	0.47998364990142	1	0.917	1	CG11279
RpL22	0.000224437128244053	-0.208176848126173	1	1	1	RpL22
jbug	0.000224604317054588	-0.31621026489125	1	1	1	jbug
CG10680	0.000225089912252407	-0.376826562310157	0.458	0.833	1	CG10680
CG2991	0.000225317556289132	0.300700874095894	1	1	1	CG2991
CG5447	0.0002284346857193	0.462971793946707	1	1	1	CG5447
CG4896	0.000229020062631583	-0.123525733817694	1	1	1	CG4896
CaMKI	0.000229120134949338	0.221668361821242	1	1	1	CaMKI
hog	0.000232158962997653	-0.396209170332683	1	1	1	hog
Cyp9f3	0.00023700171561965	0.494263171451699	1	1	1	Cyp9f3
COX4	0.000239639968762389	0.43302197829695	1	1	1	COX4
1360{}2400	0.000240856417082864	0.380198844685602	0.833	0.333	1	1360{}2400
lncRNA:CR46003	0.000242208178335257	-0.29723689596804	1	1	1	lncRNA:CR46003
RpS26	0.000244299998499271	-0.413016640401491	1	1	1	RpS26
Lmpt	0.000244363852568408	-0.144355626895999	1	1	1	Lmpt
Cap-H2	0.000244378990712139	0.338638333191706	1	1	1	Cap-H2
Gadd45	0.000246981918299813	0.487806014119528	1	1	1	Gadd45
Dp1	0.000247382109385245	-0.169349213279609	1	1	1	Dp1
sick	0.000248562374446321	0.207669918693121	1	1	1	sick
lncRNA:CR32194	0.00024876725564123	-0.279463746446448	0.292	0.708	1	lncRNA:CR32194
Cdk5alpha	0.000248894364377955	0.422407352565331	1	1	1	Cdk5alpha
CG32428	0.00024931579071998	0.412619945679967	1	1	1	CG32428
Hel25E	0.000249671063424154	0.369600100806526	1	1	1	Hel25E
Optix	0.000249706987041967	-0.144537877478071	1	1	1	Optix
Cyt-b5-r	0.000250783197724583	-0.873778437529903	0.792	1	1	Cyt-b5-r
asRNA:CR44998	0.000251017445853675	-0.468278009222105	1	1	1	asRNA:CR44998
sno	0.000253660834332888	-0.103363347754677	1	1	1	sno
CG12121	0.000254428885979954	-0.284626041647966	1	1	1	CG12121
Sccpdh1	0.000255271177586738	-0.389838599638797	0.917	0.958	1	Sccpdh1
Tsp42Ej	0.000260887594235152	0.39575871758239	1	1	1	Tsp42Ej
Myo10A	0.000261152949064192	-0.414036240570243	0.833	1	1	Myo10A
Reph	0.000261345492219608	-0.124142425862627	1	1	1	Reph
CG33666	0.000264061874241046	0.498057497112711	1	0.958	1	CG33666
CG12426	0.000266199783640314	-0.376357880249041	1	0.917	1	CG12426
yin	0.000267417434766491	0.44298507227609	1	1	1	yin
CG3918	0.000268007147293708	-0.334500476392984	1	1	1	CG3918
timeout	0.000273606968337011	-0.284772883438091	1	1	1	timeout
Irk1	0.000276438288648071	0.660246218833607	1	1	1	Irk1
BtbVII	0.000278136844009525	-0.113959423509425	1	1	1	BtbVII
RpL11	0.000278697071814464	-0.371819375738283	1	1	1	RpL11
eIF3i	0.000279276819073889	0.486574593003981	1	1	1	eIF3i
tim	0.000281906798424982	0.344104541273202	1	1	1	tim
CG13794	0.000284458727023234	-0.440317079935281	0.667	0.792	1	CG13794
Stlk	0.000286752430556303	0.24900446631722	1	1	1	Stlk
CG3224	0.000288053013281399	-0.38758573936735	0.958	1	1	CG3224
Edc3	0.00028872576021059	0.268357148571046	1	1	1	Edc3
H	0.000288974331408864	0.280764678678675	1	1	1	H
ko	0.000289985051234504	-0.211069796775024	1	1	1	ko
CG33109	0.000290361807174283	-0.54201879093266	0.042	0.458	1	CG33109
CG5493	0.000290832624060187	-0.285928011479291	0.25	0.708	1	CG5493
krz	0.000292649284869351	0.343886072645829	1	1	1	krz
RpLP1	0.000292998502841889	-0.36665689643965	1	1	1	RpLP1
bol	0.000295907268749796	0.196606338356032	1	1	1	bol
Ptpmeg2	0.000297339482749913	-0.0761988934137416	1	1	1	Ptpmeg2
CG12391	0.000297835712006227	-0.236380463657612	1	1	1	CG12391
Pgd	0.00029856713629282	-0.359755985063678	1	1	1	Pgd
CG32243	0.000303111076270565	0.458829874989399	1	1	1	CG32243
CG16717	0.000304560955468796	0.472234538352118	1	0.958	1	CG16717
Dhc16F	0.000304665222483812	-0.255549957948042	0.083	0.542	1	Dhc16F
CG17896	0.000306926582241576	-0.264276204253111	1	1	1	CG17896
dlp	0.000310833067626905	0.368497172229674	1	1	1	dlp
X11L	0.000315489736001436	0.277810416619282	1	1	1	X11L
CG13739	0.000318011730563592	-0.0675514031232454	1	1	1	CG13739
Mipp1	0.000321073070473687	-0.383181469478839	0.958	1	1	Mipp1
CG40470	0.000324631522213369	0.483982480576291	1	1	1	CG40470
CG12728	0.00032468769482693	0.431501547394707	1	0.75	1	CG12728
step	0.000329089653821542	0.24576014474456	1	1	1	step
Nlg4	0.000329689830294357	0.219705212726913	1	1	1	Nlg4
RN-tre	0.000330451930711822	0.286305121916065	1	1	1	RN-tre
CanB2	0.000331972329968786	0.350615250030177	1	1	1	CanB2
Or63a	0.00033416070621742	0.4425885761975	1	1	1	Or63a
RSG7	0.00033479995401004	0.25312719660041	1	1	1	RSG7
CG9663	0.000336337935710293	-0.399529243629257	1	1	1	CG9663
CG5758	0.000337733182055501	-0.10576102587995	1	1	1	CG5758
raskol	0.000339564117271823	-0.0566400474499034	1	1	1	raskol
chas	0.00034251370966293	-0.388752378147154	1	1	1	chas
uzip	0.000346517617738066	-0.0938576043476628	1	1	1	uzip
CG6282	0.00034862523265717	0.264448646672099	1	1	1	CG6282
RpL12	0.000352088263379652	-0.348224401807832	1	1	1	RpL12
dgrn	0.000355918395203716	0.488545611436169	1	0.917	1	dgrn
CR45499	0.00035957703741094	-0.273199517049114	0.042	0.5	1	CR45499
Br140	0.000362602524381551	-0.260733298581926	1	1	1	Br140
INE-1{}6031	0.000364222553134198	-0.28418326503523	0.167	0.542	1	INE-1{}6031
copia{}1016	0.000364737002065092	0.538288402345101	1	1	1	copia{}1016
PIG-T	0.00036501914291341	0.411531837484556	1	1	1	PIG-T
CG12605	0.000365113033326738	0.195807502105653	1	1	1	CG12605
CG1407	0.000365436258550969	0.403363037846808	1	1	1	CG1407
Reg-5	0.000372132106767419	-0.395423075037255	0.875	0.958	1	Reg-5
CG13921	0.000373221593362384	-0.291963832813292	1	1	1	CG13921
CG7149	0.00037554102080788	0.391996129765892	1	1	1	CG7149
FER	0.000376081018046437	0.31933766093725	1	1	1	FER
AdSS	0.00037718098893219	0.411331950318615	1	1	1	AdSS
CG2111	0.000377769769606004	-0.377160336420195	1	1	1	CG2111
CG14073	0.000383866498033926	-0.0839185372152191	1	1	1	CG14073
gypsy{}615	0.000384850454123936	0.34007654701585	1	1	1	gypsy{}615
CG1909	0.000391854438699498	0.250632981646643	1	1	1	CG1909
CG34136	0.000394802390276311	0.487179142421216	1	1	1	CG34136
VGlut	0.000395777468898075	0.273164548292862	1	1	1	VGlut
Actn	0.000396017684968019	-0.147559808921873	1	1	1	Actn
AdamTS-A	0.000397441777115882	-0.68636495770301	1	0.958	1	AdamTS-A
RpS15	0.000398136675738108	-0.337048666367775	1	1	1	RpS15
T48	0.000398156286793565	0.450903731694936	1	1	1	T48
MESK2	0.000400199348874798	0.202663447407299	1	1	1	MESK2
CG45049	0.000403285452488332	0.269826497231039	1	1	1	CG45049
Smg5	0.000404285915190788	0.275703939371906	1	1	1	Smg5
E23	0.000404586526017392	-0.213136710789572	1	1	1	E23
zip	0.000405491540400173	-0.091582232774353	1	1	1	zip
Sap130	0.000406246284991195	-0.225736434934926	1	1	1	Sap130
CG8312	0.000407327191799798	0.298797279466853	1	1	1	CG8312
CG5823	0.000409697585477959	0.391691300255896	1	1	1	CG5823
lncRNA:CR43148	0.000410282128593036	0.476486395518821	1	0.917	1	lncRNA:CR43148
RasGAP1	0.000410370929755847	0.244553765519524	1	1	1	RasGAP1
Brd8	0.000417034786963216	-0.334778158329294	1	1	1	Brd8
l(3)05822	0.000419296392786361	-0.124952508520061	1	1	1	l(3)05822
lncRNA:CR46348	0.000420768396274855	0.353985051227546	1	1	1	lncRNA:CR46348
kl-3	0.000421362949499448	0.452800793129072	1	1	1	kl-3
MICU3	0.000421624496322801	0.331778213547119	1	1	1	MICU3
CG10395	0.000423939818709424	0.381474044619345	1	1	1	CG10395
CG7166	0.000428627602016318	0.327134012651601	1	1	1	CG7166
Atat	0.000428748657520032	0.285655503295945	1	1	1	Atat
Vha68-2	0.000430561667022436	-0.349395675458533	1	1	1	Vha68-2
asRNA:CR44181	0.000435337167772701	-0.277288540159243	0.25	0.583	1	asRNA:CR44181
mdg1{}RR48394	0.000440462236179579	0.44905080102873	1	0.917	1	mdg1{}RR48394
Gyc88E	0.000444322260036696	-0.161538750487411	1	1	1	Gyc88E
CG17048	0.000445926151107517	-0.361331502006516	1	1	1	CG17048
lncRNA:bxd	0.000446549527848182	-0.280908509455648	0.083	0.458	1	lncRNA:bxd
lectin-28C	0.000449107380169764	-0.331125341875556	0.458	0.792	1	lectin-28C
RpS4	0.000449767296456799	-0.297941676945434	1	1	1	RpS4
OtopLc	0.000450639438780741	-0.0741506427874072	1	1	1	OtopLc
larp	0.000455284504369385	-0.12046145380323	1	1	1	larp
Ulp1	0.000456024149820354	0.351644809024368	1	1	1	Ulp1
RunxA	0.000456775788260802	-0.180745890419919	1	1	1	RunxA
Obp99c	0.000458931383535852	-0.566474257456667	0.708	1	1	Obp99c
Elk	0.000459628972767269	0.200517464716166	1	1	1	Elk
Kdm3	0.000460231145824829	-0.337247136996554	1	1	1	Kdm3
RpL31	0.000463482659378299	-0.267722451094338	1	1	1	RpL31
CG32647	0.000465868562149749	-0.110379763590093	1	1	1	CG32647
CG15196	0.000470989079703026	-0.363999851209423	0.667	0.792	1	CG15196
CG2519	0.000473398850643291	0.228655055540699	1	1	1	CG2519
Sin3A	0.00047419305012652	-0.0572804808270577	1	1	1	Sin3A
pyd3	0.000476627604089487	-0.427352800307249	0.958	0.958	1	pyd3
phyl	0.000476808467800652	0.359485504280047	1	1	1	phyl
GAPcenA	0.000477220671442525	0.332808638370105	1	1	1	GAPcenA
Nrt	0.000477403089799376	0.285164389417252	1	1	1	Nrt
Dnah3	0.000477744188316525	-0.395724152529467	0.667	0.917	1	Dnah3
Hs3st-B	0.000481680564272166	0.437732474867436	1	1	1	Hs3st-B
CG13654	0.000481761127144862	0.288461072240173	1	1	1	CG13654
Prat2	0.000482455366243739	-0.817189175628759	0.917	1	1	Prat2
Pp2A-29B	0.000483433429048508	0.345343526021995	1	1	1	Pp2A-29B
CG15744	0.000484478252428401	-0.333247556678303	1	1	1	CG15744
Rack1	0.000489065083164657	-0.305214992415302	1	1	1	Rack1
Dh44-R1	0.000491004048321819	0.336391852024907	1	1	1	Dh44-R1
CG4607	0.000495338869522432	-0.377584994685659	0.958	0.958	1	CG4607
Srr	0.000498330071170716	-0.298926124284518	0.5	0.625	1	Srr
CG6333	0.000500464541450136	-0.239643124412681	0.25	0.583	1	CG6333
modSP	0.000501899291017896	-0.37129997450848	0.542	0.75	1	modSP
Trl	0.000514529907241484	-0.137654650383054	1	1	1	Trl
CG12075	0.000519625384865346	-0.387757128072671	0.667	0.833	1	CG12075
Septin2	0.000521589254511886	0.441513170871115	1	1	1	Septin2
Syt7	0.000522470321645342	0.23346195382056	1	1	1	Syt7
Srrm234	0.000526283697633618	-0.0696945672850253	1	1	1	Srrm234
Ac3	0.000528072544856899	0.214751926506208	1	1	1	Ac3
betaNACtes6	0.000528274641526503	-0.2909648428805	0	0.458	1	betaNACtes6
Lgr4	0.000536830735149513	-0.367233536228533	1	1	1	Lgr4
Rfx	0.000546701228472994	0.289595207441534	1	1	1	Rfx
Met	0.000547934232324556	-0.174141857427776	1	1	1	Met
Flacc	0.000551427987514485	-0.201428471899963	1	1	1	Flacc
ort	0.000553521195271138	-0.554454429707204	0.833	0.917	1	ort
mt:ND5	0.000554263238662633	0.422748143557013	1	1	1	mt:ND5
spir	0.000558634753908546	-0.059819736154465	1	1	1	spir
nAChRalpha6	0.000559641516681711	0.209556068313611	1	1	1	nAChRalpha6
fax	0.000560492603687322	0.214218298568337	1	1	1	fax
CG33129	0.000561335494029645	0.339204158836953	1	1	1	CG33129
CG4839	0.000562158504133183	-0.529170145981794	1	0.958	1	CG4839
CG43329	0.000565127246937167	-0.381323734504279	1	1	1	CG43329
RpS23	0.000566719712299489	-0.390402870091604	1	1	1	RpS23
beat-IIIc	0.000571966141280765	0.230988250779288	1	1	1	beat-IIIc
CG14367	0.000573265302722246	-0.395224949223505	1	1	1	CG14367
Pdk1	0.000573547910209964	0.214351523516384	1	1	1	Pdk1
CG4313	0.000579092482031069	0.30245043850872	1	1	1	CG4313
Rbcn-3A	0.000579257278630577	-0.160551516553021	1	1	1	Rbcn-3A
tei	0.000579810269996102	-0.0477858937687077	1	1	1	tei
Traf4	0.000581639657231047	-0.350451234584541	0.667	0.958	1	Traf4
Nelf-E	0.000582462177529051	0.448614225779808	1	0.958	1	Nelf-E
Lasp	0.000583795791885956	0.222471721962179	1	1	1	Lasp
CG41520	0.000583940656274393	-0.221875942160141	1	1	1	CG41520
CG7453	0.000585817960111435	-0.344235115259278	1	1	1	CG7453
CG18213	0.000589602303802388	0.443778869739322	1	0.958	1	CG18213
Drep4	0.000591991478704939	0.40427082380034	1	1	1	Drep4
pip	0.000592609390894808	-0.325510070566589	0.917	0.833	1	pip
flz	0.000595767821104296	-0.29976393676634	0.292	0.458	1	flz
dom	0.000596777965147313	-0.164957241779035	1	1	1	dom
Galphao	0.000597994888791733	0.189662555698851	1	1	1	Galphao
CG31855	0.000600571920065846	0.432037792869469	1	0.833	1	CG31855
ymp	0.000602085093083843	0.454524892587034	1	1	1	ymp
zfh2	0.000602377199834938	-0.0563463143783296	1	1	1	zfh2
Dh31-R	0.000606632937575606	0.274891174221659	1	1	1	Dh31-R
thw	0.000608302669529118	-0.248989111142393	0.125	0.542	1	thw
fng	0.000608529215915008	0.289682781051634	1	1	1	fng
Rcd2	0.000609110991799797	-0.346081898091607	1	1	1	Rcd2
mei-218	0.000610284058635636	-0.387928952911395	1	1	1	mei-218
Stip1	0.000612476104221717	0.412563648109695	1	1	1	Stip1
gukh	0.000615522414087415	-0.158999864526192	1	1	1	gukh
knrl	0.000619127130158522	-0.579451368428223	0.708	0.917	1	knrl
wgn	0.000620247104107415	-0.248238964244754	1	1	1	wgn
CG12947	0.000621479554244132	0.475365980808737	0.875	0.708	1	CG12947
dysf	0.000625859290290863	-0.247303705093122	0.208	0.542	1	dysf
Nplp1	0.000626038478867701	0.323630600261434	1	1	1	Nplp1
CG1416	0.000640860692006024	0.418059141908769	1	1	1	CG1416
Agpat2	0.000640901853702608	0.429407497534875	1	1	1	Agpat2
sals	0.000642602372719203	0.395091694199951	1	1	1	sals
CG13101	0.000643717362303021	-0.26848964444271	0.042	0.458	1	CG13101
mip130	0.000644637571274952	-0.145839271117125	1	1	1	mip130
CG14645	0.000645067872783053	-0.268224645613319	0.042	0.458	1	CG14645
RpS18	0.000645380516133214	-0.308691377400792	1	1	1	RpS18
hdly	0.000655003535726285	-0.343735741534309	1	1	1	hdly
Cyp4p1	0.000664104704398521	-0.310599891487985	0.458	0.75	1	Cyp4p1
MESR4	0.000670281804381479	-0.122437183162458	1	1	1	MESR4
ptc	0.000670420160048965	-0.332413770611832	1	1	1	ptc
egh	0.000670850208361554	-0.0824633405292762	1	1	1	egh
mt:CoIII	0.000671374943378934	0.373932018153275	1	1	1	mt:CoIII
CG30479	0.00067358022050425	-0.306371742761018	1	1	1	CG30479
CG42258	0.000677982727185276	-0.0889260801301466	1	1	1	CG42258
arg	0.00068267171614626	-0.239280541389393	1	1	1	arg
CG33700	0.000684589484001022	-0.246355791626223	0.333	0.583	1	CG33700
CngA	0.000684608372680974	-0.302712590620909	1	1	1	CngA
cnn	0.000687034582669326	0.239060290521052	1	1	1	cnn
pnr	0.000692115799837942	-0.398962257891823	0.583	1	1	pnr
Ptx1	0.000693787580623256	0.66609007237103	1	1	1	Ptx1
CG33995	0.000695522973087147	0.250563648683623	1	1	1	CG33995
alt	0.000697664449767778	0.229144730375106	1	1	1	alt
NAAT1	0.000701563630103746	-0.302754822053177	0.417	0.667	1	NAAT1
Msp300	0.000701900928249157	-0.073733048705952	1	1	1	Msp300
Cyp6v1	0.000703118636484061	-0.372559061511053	0.958	0.875	1	Cyp6v1
Hex-A	0.000703189733060616	-0.0874723992826869	1	1	1	Hex-A
CG30022	0.000706246899322341	0.420041322356641	1	1	1	CG30022
pes	0.000710911079087726	-0.347349998375986	1	1	1	pes
beat-Ia	0.000711668150310218	0.246914989014269	1	1	1	beat-Ia
CG5787	0.000714009444856145	-0.279555607558854	1	1	1	CG5787
CG4660	0.000721779900354386	-0.293659809776191	1	1	1	CG4660
CG33941	0.000723761261022853	0.422643478700506	1	1	1	CG33941
S{}967	0.000724327586564476	-0.223081047582372	0.208	0.625	1	S{}967
RpS30	0.000725143789900505	-0.278171342329737	1	1	1	RpS30
eya	0.000730570267421447	0.454045054537779	1	1	1	eya
CG5418	0.000731262519314913	-0.228910440126841	0.208	0.625	1	CG5418
LpR1	0.000738921134694702	0.259198293547925	1	1	1	LpR1
CG4174	0.000741461726752669	0.389013279972082	1	1	1	CG4174
Rgk3	0.000745031423537534	0.24631936790367	1	1	1	Rgk3
CG12204	0.000746346005414509	-0.308733758121607	1	1	1	CG12204
CG13551	0.000749994189218762	-0.24007954455319	1	1	1	CG13551
CG17931	0.000750585973514536	0.384936905656351	1	1	1	CG17931
sbb	0.000751271766068934	-0.0474025608214248	1	1	1	sbb
CG18081	0.000775826558777586	0.477968930270563	1	0.875	1	CG18081
copia{}RR48341	0.000780509709401767	0.481292431982324	0.958	0.708	1	copia{}RR48341
CG5001	0.000783343150528826	-0.3336584024097	1	1	1	CG5001
asRNA:CR44984	0.000784046444260561	-0.239005670198408	0.167	0.5	1	asRNA:CR44984
DIP-lambda	0.000790334406725258	-0.190440502082751	1	1	1	DIP-lambda
Dysb	0.000791737927679716	0.369624987190802	0.958	0.542	1	Dysb
Cht5	0.00079239020605574	-0.652205396316338	0.25	0.542	1	Cht5
Argk1	0.000794763831052346	0.202333530201592	1	1	1	Argk1
Ubr3	0.00079479895495889	-0.063919250106324	1	1	1	Ubr3
Sarm	0.000796827525534253	0.22535855438261	1	1	1	Sarm
CG17328	0.000829656090006977	0.41782616626658	1	0.792	1	CG17328
Ugt50B3	0.000834188153645381	-0.332031115044471	0.875	0.917	1	Ugt50B3
CG34174	0.000834343027514016	0.286467382506457	0.833	0.125	1	CG34174
CG34031	0.000835108340759794	-0.268622485818046	1	1	1	CG34031
CG8303	0.000836181773302575	-0.255161054200351	0.208	0.625	1	CG8303
CG42237	0.00084574456862434	-0.230036961353046	0.167	0.542	1	CG42237
Ir41a	0.000849716659568981	-0.26896050823563	1	1	1	Ir41a
Dso2	0.000852465974698348	-0.328895178725545	0.375	0.792	1	Dso2
aralar1	0.000858171797679744	-0.150908536862332	1	1	1	aralar1
mthl1	0.00086239699580696	0.34850927591253	1	1	1	mthl1
Amph	0.00086994675820259	0.235807889295912	1	1	1	Amph
spdi	0.000870104132242007	-0.0876688558365839	1	1	1	spdi
Tep2	0.000870788894024713	-0.39232655899223	1	1	1	Tep2
cac	0.000870884980173926	0.176752334082328	1	1	1	cac
Dyrk2	0.000881525431440535	0.207873371960257	1	1	1	Dyrk2
lncRNA:CR46064	0.000890299774303649	0.398545295711993	1	1	1	lncRNA:CR46064
numb	0.000891715031006749	0.253821812206272	1	1	1	numb
S{}447	0.000894197904471053	0.422948890304945	1	1	1	S{}447
Rcd-1	0.000895637649413599	-0.308296611726357	1	1	1	Rcd-1
AP-1-2beta	0.000906863637359371	-0.276560647304858	1	1	1	AP-1-2beta
CG32548	0.000907884996384542	-0.323993360317594	0.792	0.875	1	CG32548
RpL35A	0.00090978229809221	-0.287992145628318	1	1	1	RpL35A
Etl1	0.000912759546233853	0.421717566723095	1	1	1	Etl1
TfIIFalpha	0.000925405020967406	-0.351648460726145	1	1	1	TfIIFalpha
ics	0.000926319585281605	0.38108815968821	1	1	1	ics
nAChRbeta3	0.000933010821017296	-0.240025651780828	0.292	0.542	1	nAChRbeta3
Ric	0.000936515449203855	0.235001618662506	1	1	1	Ric
endos	0.000942809853340968	0.385778511917429	1	1	1	endos
dpr6	0.000944040102574948	-0.0743096388920979	1	1	1	dpr6
Tsp97E	0.000945725998064838	0.284082882284203	1	1	1	Tsp97E
CG7990	0.000945729007391814	0.297358822881507	1	1	1	CG7990
mxc	0.000949993162991236	-0.224949912925388	1	1	1	mxc
smog	0.000960422843283638	0.173722416732867	1	1	1	smog
Idgf1	0.000960982855517867	-0.258271768926096	0.167	0.542	1	Idgf1
PolG2	0.000961690422719589	0.420037849836632	1	1	1	PolG2
Daao1	0.000965775489631396	-0.326434044621441	1	0.958	1	Daao1
homer	0.000972382956465223	0.308047553825441	1	1	1	homer
rin	0.000983057517827552	-0.0876977946765178	1	1	1	rin
CG10098	0.00098364721017428	0.419033704198149	1	1	1	CG10098
CG9170	0.000985305708209047	-0.165623934322976	1	1	1	CG9170
CG9784	0.000989018175867776	0.370923187754281	1	1	1	CG9784
Mal-B2	0.000999913390045313	-0.49079417595639	1	1	1	Mal-B2
lncRNA:CR44506	0.00100019860813109	0.39176275108082	1	1	1	lncRNA:CR44506
BicD	0.00100226073618818	0.221410868069659	1	1	1	BicD
Pura	0.00101815871333963	-0.227565244733718	1	1	1	Pura
DIP-kappa	0.001018468386263	0.295655040407544	1	1	1	DIP-kappa
GlcAT-S	0.00101909760113541	0.302381411095867	1	1	1	GlcAT-S
CG9967	0.00101933908322788	-0.164218204160593	1	1	1	CG9967
CG12056	0.00102191832209314	-0.342778894839536	0.833	0.917	1	CG12056
CAH1	0.00102667073603227	0.305510172093337	1	1	1	CAH1
Tom40	0.00102809513486138	0.366347520993927	1	1	1	Tom40
Mgstl	0.00103361051515275	-0.333168984994452	1	1	1	Mgstl
CG33978	0.00103652868781508	0.449762110005614	1	1	1	CG33978
mirr	0.00103791408643675	0.410734303592744	1	1	1	mirr
Rpn13R	0.00104520817112421	-0.357861150038169	1	0.958	1	Rpn13R
CG15629	0.00104583582603053	-0.316861067114271	0.625	0.875	1	CG15629
RpS17	0.00104814907794765	-0.317475016081155	1	1	1	RpS17
m-cup	0.00105420110673439	0.336949684617866	1	1	1	m-cup
Dlg5	0.00106285474367052	-0.151857516888165	1	1	1	Dlg5
RpS24	0.00106323057919415	-0.298157250772388	1	1	1	RpS24
robo2	0.00107157946842475	-0.141879369292407	1	1	1	robo2
CNMaR	0.00107245951698838	0.337104842319685	1	1	1	CNMaR
iPLA2-VIA	0.00107284825081725	-0.26632264146168	1	1	1	iPLA2-VIA
Ciz1	0.00107557508573129	-0.044631536881959	1	1	1	Ciz1
ds	0.00107923036891609	-0.499497352309069	0.958	0.958	1	ds
CG31007	0.00107926215637975	-0.334531253350928	1	1	1	CG31007
CG8245	0.00109281634654523	0.354105809273412	1	1	1	CG8245
CG5214	0.00109913591807193	0.382166032853778	1	1	1	CG5214
CCHa2-R	0.00110821196617217	-0.323562984934882	1	1	1	CCHa2-R
CG14480	0.00111582496465264	-0.309550406198012	1	1	1	CG14480
lncRNA:CR43654	0.00112685305428237	-0.320002543035181	0.958	0.958	1	lncRNA:CR43654
Yod1	0.00113481971064273	0.417171696873463	1	1	1	Yod1
Nup153	0.00113543442341234	-0.06683189656205	1	1	1	Nup153
TBC1D16	0.0011377695784407	0.362442525793201	1	1	1	TBC1D16
Eno	0.00114394418183291	0.320527371883282	1	1	1	Eno
Tret1-1	0.00114511143866101	0.469660613969622	1	1	1	Tret1-1
CG1890	0.00114566011591234	-0.315048508994017	0.792	0.792	1	CG1890
CG3703	0.00115071544783722	-0.280258831851617	1	1	1	CG3703
nrm	0.0011659281253421	0.17695234108039	1	1	1	nrm
nSyb	0.00117162412566689	0.204616992315488	1	1	1	nSyb
fz2	0.00117172510231703	-0.0448288522463987	1	1	1	fz2
CG3902	0.00117486933367896	-0.318890908708151	1	1	1	CG3902
DCP2	0.00118225294007824	0.214171432610567	1	1	1	DCP2
Rt1a{}6576	0.00118513158584799	-0.363119800934154	0.583	0.708	1	Rt1a{}6576
erm	0.00118841466654878	-0.238855453746463	1	1	1	erm
Crtc	0.00119315458084244	-0.0769525829278481	1	1	1	Crtc
Lrch	0.00120309581762476	0.21564783019342	1	1	1	Lrch
Debcl	0.00120896445951016	-0.432009247374333	0.917	0.917	1	Debcl
mAChR-B	0.00121522710311319	-0.11135888449607	1	1	1	mAChR-B
geko	0.00122788574996348	-0.22280917018804	0.208	0.667	1	geko
CG34212	0.00123712519010882	-0.278864507352637	0	0.417	1	CG34212
RhoGAP68F	0.00124055089326591	0.317928422928422	1	1	1	RhoGAP68F
jus	0.00124110873404644	0.1908916239585	1	1	1	jus
Nox	0.00124576978584385	-0.25512719455898	0.042	0.458	1	Nox
Miga	0.00126272771671292	0.438332446513636	1	1	1	Miga
CG2861	0.00126569323064504	-0.227845079282911	0.333	0.583	1	CG2861
CG45075	0.00127292689541148	-0.216766752434795	1	1	1	CG45075
CG9928	0.00128443031526814	-0.317134005985618	0.417	0.708	1	CG9928
Dso1	0.00129483711340003	-0.326455154507176	0.625	0.833	1	Dso1
Men-b	0.00129775130009877	0.297126213055471	1	1	1	Men-b
Arpc2	0.00130667114509884	0.3450748624271	1	1	1	Arpc2
Oamb	0.00130928147722631	0.239840055775495	1	1	1	Oamb
Pitslre	0.00131157081708135	0.21534104192916	1	1	1	Pitslre
Unc-76	0.00131472510959392	-0.0942235375341506	1	1	1	Unc-76
CG1724	0.00132435411367709	-0.308493514357155	0.708	0.75	1	CG1724
rooA{}1584	0.00132842604510924	-0.344195007650097	0.875	1	1	rooA{}1584
CG31729	0.00132908636450693	0.297840195354947	1	1	1	CG31729
R1A1{}582	0.00133206677380502	-0.359641897473618	0.917	1	1	R1A1{}582
Top1	0.00134281191566259	-0.0967147257917713	1	1	1	Top1
l(3)L1231	0.00134313260660982	0.20843720745887	1	1	1	l(3)L1231
inaE	0.00134599988680383	-0.0622924181818458	1	1	1	inaE
mRpL40	0.00136011842462842	-0.357728586480156	0.958	1	1	mRpL40
unc-13	0.00136072275681608	0.200566389185608	1	1	1	unc-13
Lis-1	0.00136557953019564	0.250606987209159	1	1	1	Lis-1
Oseg2	0.00137038038046523	-0.305519197603963	0.458	0.75	1	Oseg2
CG9933	0.00137227950340758	-0.325167083969334	0.958	1	1	CG9933
Ass	0.00138677853588197	-0.243353858929272	0.125	0.458	1	Ass
Cfp1	0.00138689314014817	-0.342552473864981	1	1	1	Cfp1
lncRNA:CR45430	0.00138789770134974	-0.340127967136885	1	1	1	lncRNA:CR45430
17.6{}6492	0.00139452840885328	-0.235282024581811	0.333	0.75	1	17.6{}6492
invader2{}5057	0.00140644629155722	-0.29783069362163	1	1	1	invader2{}5057
Sur	0.0014072222855166	0.376897518264911	1	1	1	Sur
5-HT2B	0.00141417676963443	-0.126127196524806	1	1	1	5-HT2B
rdgA	0.00141529026079369	-0.0759001585955259	1	1	1	rdgA
CG44838	0.00142442426519345	-0.0625461534736003	1	1	1	CG44838
l(3)02640	0.00142572721700022	0.346066746393909	1	1	1	l(3)02640
beat-Vb	0.00143098793515066	0.285375054941291	1	1	1	beat-Vb
sPLA2	0.00143923342381594	-0.287150756074903	0.583	0.792	1	sPLA2
Cad87A	0.00143962725173293	-0.0936381045253741	1	1	1	Cad87A
CG7322	0.00144101195972656	-0.292483940942919	0.583	0.792	1	CG7322
dwg	0.00144110340352642	-0.350250073265401	1	1	1	dwg
sgl	0.00144884702337614	-0.163689383502352	1	1	1	sgl
CG9582	0.0014498219064649	-0.290842488605803	0.583	0.625	1	CG9582
CG2269	0.00145892478184513	-0.0844407715447866	1	1	1	CG2269
Upf1	0.00146545252590819	-0.275543941350364	1	1	1	Upf1
Cul1	0.001467292283828	0.291553088583308	1	1	1	Cul1
Gp210	0.00148338902222572	0.329381995343548	1	1	1	Gp210
CG12594	0.0014861995404605	0.277750829395919	1	1	1	CG12594
CG3556	0.00150171396406801	0.223395824185772	1	1	1	CG3556
Mondo	0.00150918848311014	0.217598044948999	1	1	1	Mondo
CG2004	0.001513545409095	0.402831679474392	0.917	0.667	1	CG2004
lncRNA:CR45123	0.00152396781269119	-0.294307929353565	0.458	0.625	1	lncRNA:CR45123
bigmax	0.00152797397047767	-0.336982773969732	1	1	1	bigmax
Mvd	0.00152851833507337	0.424029485980909	0.958	0.875	1	Mvd
ChT	0.00154087775268908	0.212274454817325	1	1	1	ChT
NFAT	0.00154782802580888	0.171147744325884	1	1	1	NFAT
CG33054	0.00154868727206071	0.374769605939457	1	1	1	CG33054
MFS10	0.00154966057763873	-0.35146997928993	0.958	0.958	1	MFS10
CG10417	0.00155318118547874	0.320914409428984	1	1	1	CG10417
CG15385	0.00155469885080498	0.396931790178038	1	1	1	CG15385
CG33958	0.00155879353838941	-0.361181515889447	1	1	1	CG33958
INE-1{}3200	0.00156338167506146	0.254319353524997	0.917	0.25	1	INE-1{}3200
CG17230	0.00156405008476696	-0.121219776983026	1	1	1	CG17230
CG17224	0.0015714256268878	-0.323383036958211	0.667	0.875	1	CG17224
Not3	0.00157569615624176	0.250509874149261	1	1	1	Not3
Ziz	0.00157898658195537	0.224974533612183	1	1	1	Ziz
atk	0.00158315202239245	-0.315054622158766	0.667	0.833	1	atk
put	0.00158865280775606	0.319367500068497	1	1	1	put
tud	0.00160921435983248	0.232326254597386	1	1	1	tud
CG17760	0.00161401689678735	0.416427472320883	1	1	1	CG17760
G9a	0.00162792511790274	-0.0786017510051098	1	1	1	G9a
Sr-CI	0.0016303490654685	-0.300924835926839	0.292	0.667	1	Sr-CI
RhoGDI	0.0016364978735037	0.315292416422367	1	1	1	RhoGDI
Doa	0.00163696812203975	-0.0805349757732334	1	1	1	Doa
CG3719	0.00164493728780848	-0.310165940963891	1	1	1	CG3719
CG33947	0.00164804807802812	0.3700963279482	1	1	1	CG33947
Su(dx)	0.00164906108712902	-0.134042920091515	1	1	1	Su(dx)
Cog2	0.00165130366351259	0.413603464068107	1	0.917	1	Cog2
CG43331	0.00165855791074957	-0.375091535184426	1	1	1	CG43331
Bsg	0.00165869799153632	0.176702216849663	1	1	1	Bsg
CG13928	0.00166242246052697	0.204746871559224	1	1	1	CG13928
CG12659	0.0016776279002309	0.322833521126096	0.833	0.417	1	CG12659
CG3328	0.00169217047106549	-0.308549223705513	1	1	1	CG3328
kcc	0.00170391361348082	0.188880615037002	1	1	1	kcc
sra	0.00170823167409881	0.277672049175461	1	1	1	sra
RpL37A	0.00172540471048262	-0.28977742099252	1	1	1	RpL37A
PPP4R2r	0.00173041174251323	-0.191938346027114	1	1	1	PPP4R2r
Mlc-c	0.0017305438604347	0.311015557450828	1	1	1	Mlc-c
fuss	0.00173060130979685	0.534668010077209	1	1	1	fuss
Sirup	0.00173357485500388	-0.269139079702647	1	1	1	Sirup
Argl	0.00173409548872642	-0.305368592635938	0.792	0.917	1	Argl
CR31427	0.00173726671682793	-0.233038617896691	0.167	0.542	1	CR31427
1360{}1503	0.001747620907976	0.401280375815595	0.958	0.833	1	1360{}1503
RpS27	0.00175372348070163	-0.229267839187471	1	1	1	RpS27
THADA	0.00175589929644838	-0.30438288004933	1	1	1	THADA
Fer1HCH	0.00175923281678857	0.338886495590714	1	1	1	Fer1HCH
alpha-Est2	0.00179272693213901	-0.262360984819956	0.333	0.667	1	alpha-Est2
CG6628	0.00179433434173872	-0.362671500032841	1	1	1	CG6628
CG4972	0.0017980664085227	0.411007649810478	1	0.958	1	CG4972
Gasp	0.00179832580479756	-0.290160944874184	0.375	0.75	1	Gasp
CG15473	0.00180086466664388	-0.247405477768398	0.417	0.625	1	CG15473
Epp	0.00180938917631276	0.401474412316681	1	1	1	Epp
Adgf-D	0.00182099439390473	-0.258629363290613	1	1	1	Adgf-D
PIP5K59B	0.00184028879551975	-0.104587349908378	1	1	1	PIP5K59B
Hsp70Bb	0.00184124280815552	0.497671280694148	1	1	1	Hsp70Bb
Inx7	0.0018547285278316	-0.264054486340492	0.292	0.542	1	Inx7
Tc1{}6596	0.00186902733960309	-0.214651795935684	0.333	0.583	1	Tc1{}6596
CG5910	0.00188898342661826	-0.309194084877002	1	1	1	CG5910
CG10428	0.00189119507299359	0.417035581197931	1	1	1	CG10428
Df31	0.00189218495774639	0.286514076919296	1	1	1	Df31
lncRNA:CR45758	0.00189266060164326	0.302723054139917	1	1	1	lncRNA:CR45758
Pdf	0.00189512255196996	0.374248808093241	0.792	0.458	1	Pdf
dpr11	0.00190213220984852	-0.0603586606841393	1	1	1	dpr11
CG6908	0.00190354987865323	-0.351629837800679	0.958	0.875	1	CG6908
spab	0.00190835646218565	0.352573861604642	1	1	1	spab
fzo	0.00191016959928766	-0.330844054938044	1	1	1	fzo
nonA-l	0.00191073572677999	0.30999615632116	1	1	1	nonA-l
ATPsynC	0.00191394880714161	0.256882158652665	1	1	1	ATPsynC
CG8578	0.00191687486961945	0.325323502117698	1	1	1	CG8578
tnc	0.00192179284316811	-0.199848731219484	1	1	1	tnc
dsb	0.00192380537144251	-1.1524085079933	0.75	1	1	dsb
CG4168	0.0019312280092782	-0.0702447395957415	1	1	1	CG4168
Vha100-2	0.001935613024827	-0.379904549638344	1	1	1	Vha100-2
Xpac	0.00193801410974743	-0.315197171474292	0.708	0.792	1	Xpac
SLC22A	0.00194550947891479	-0.301935867785894	1	1	1	SLC22A
Ppa	0.00196665627809338	0.271827337965785	1	1	1	Ppa
p23	0.00196885321687265	-0.225197716959638	1	1	1	p23
Gycalpha99B	0.00197189978909718	-0.146690726121933	1	1	1	Gycalpha99B
Rb97D	0.00197349672047886	0.319293128728647	1	1	1	Rb97D
Tsp42Ek	0.00197633928242228	0.399797183396987	1	1	1	Tsp42Ek
CG2790	0.00197948354996814	-0.238602623701476	1	1	1	CG2790
g	0.0019913825011935	-0.0999438782559362	1	1	1	g
heix	0.00199332269091824	0.346845521037429	1	1	1	heix
nrv2	0.00199533494100953	0.229299444521421	1	1	1	nrv2
abd-A	0.0019960961445812	-0.240271745003588	0.125	0.5	1	abd-A
nudE	0.00199980659871982	0.28821232946447	1	1	1	nudE
Hrb27C	0.00200651831502881	0.203704134564814	1	1	1	Hrb27C
Reps	0.00203278157422659	0.361322599037248	1	1	1	Reps
prd1	0.00203778192209098	0.288188418066335	1	1	1	prd1
lncRNA:CR43126	0.00203792587320674	0.395511336278044	1	1	1	lncRNA:CR43126
mtrm	0.00203805190726308	0.313491051383242	0.958	0.417	1	mtrm
Ppt1	0.00204980387771369	0.405593563610796	1	0.792	1	Ppt1
RpS11	0.00206107664024869	-0.213705381080127	1	1	1	RpS11
FoxK	0.00206762412288342	-0.146234722944055	1	1	1	FoxK
CG46244	0.00208313369202388	0.358931792511937	1	1	1	CG46244
Pits	0.00208590819637251	-0.0785365972897372	1	1	1	Pits
CG7220	0.00211361915274413	-0.12949729294094	1	1	1	CG7220
elav	0.00211529855658091	-0.022670591293775	1	1	1	elav
UQCR-11	0.00211991460543011	0.344355416435962	1	1	1	UQCR-11
alpha-Est3	0.00213340922131852	-0.286012146313503	0.583	0.708	1	alpha-Est3
RpL27	0.00213667803060451	-0.299141334076008	1	1	1	RpL27
Uhg1	0.00214630954193872	-0.219444318743124	1	1	1	Uhg1
CG4375	0.00218246732726968	-0.346806819297031	1	1	1	CG4375
CoRest	0.00220008196509087	-0.0961673441788474	1	1	1	CoRest
CG17768	0.00220048666354123	0.357210750139203	1	1	1	CG17768
micropia{}1338	0.00220779404446613	0.360116297719093	0.875	0.667	1	micropia{}1338
Cad99C	0.00222616325577815	-0.265429014689698	0.417	0.708	1	Cad99C
CG7966	0.00222748912905821	-0.297034794292689	0.958	0.958	1	CG7966
KdelR	0.00223304139111332	0.366980682247132	1	1	1	KdelR
Tpt	0.00223852421211377	0.377086586917995	1	1	1	Tpt
CG12868	0.00225152833179942	0.37934317814933	0.917	0.625	1	CG12868
Syt14	0.00225469413783549	0.321740894678887	1	1	1	Syt14
SF2	0.00225494262716619	-0.174829369667051	1	1	1	SF2
CG4393	0.00226650506492386	0.260009479348453	1	1	1	CG4393
asRNA:CR45481	0.0022730046802313	-0.221238878237729	0.167	0.542	1	asRNA:CR45481
Ada2b	0.00228081913413228	0.348851431524994	1	1	1	Ada2b
CG8547	0.00228384766614034	-0.290110110395985	1	1	1	CG8547
CG16798	0.0022914556921779	-0.311564212885016	1	1	1	CG16798
RpL14	0.00229707455079622	-0.290056132500179	1	1	1	RpL14
SppL	0.00232434246745383	0.269734252066342	1	1	1	SppL
BomT2	0.00232715120645548	-0.259099617112315	0.042	0.417	1	BomT2
PAPLA1	0.00232776339876219	-0.104912797435861	1	1	1	PAPLA1
btl	0.00232818516571184	-0.350122792136887	0.958	0.917	1	btl
CG32112	0.00233893450707382	0.357228423659218	1	1	1	CG32112
Drgx	0.00233986001354253	0.252943330341391	1	1	1	Drgx
Exn	0.00234805753501574	0.244314405287498	1	1	1	Exn
Tango6	0.0023551718798527	0.407840181695719	1	0.958	1	Tango6
CG4294	0.00235918649057846	0.204337293875694	1	1	1	CG4294
MED18	0.00236725733519561	0.361501216032843	0.917	0.5	1	MED18
CG16989	0.00237233102447261	-0.296796433465953	1	1	1	CG16989
regucalcin	0.00239446440291631	-0.31065037153405	1	1	1	regucalcin
CG43736	0.0023974571726979	0.188461247738535	1	1	1	CG43736
RpS15Aa	0.00240029685856304	-0.248697283009577	1	1	1	RpS15Aa
exp	0.00240123619054797	-0.231063588468662	0.333	0.625	1	exp
Grip84	0.00240202223032327	0.381498363573283	1	1	1	Grip84
Hsp68	0.00241646368860906	0.52397773243025	1	0.875	1	Hsp68
CG7884	0.00242102001452401	-0.215008390005877	0.083	0.5	1	CG7884
beat-Ib	0.00242517066200162	0.223252707389122	1	1	1	beat-Ib
CG42514	0.00243273525368278	0.35268284148096	1	1	1	CG42514
Pka-C1	0.0024455525765023	0.195107530444054	1	1	1	Pka-C1
jp	0.00244745937730547	0.196785855575461	1	1	1	jp
CG10132	0.00244883322717017	-0.12347635995717	1	1	1	CG10132
CG9849	0.00245173186193714	0.374279125113585	1	0.958	1	CG9849
Rho1	0.00247241709574872	-0.109964307048745	1	1	1	Rho1
HisRS	0.00248148260926953	-0.2112334278951	1	1	1	HisRS
CG34376	0.00248251797161111	-0.185902727926554	1	1	1	CG34376
caup	0.00248449889281128	0.412904547302249	1	1	1	caup
CG32533	0.00248656043779698	-0.310362479514898	1	1	1	CG32533
invader2{}6540	0.00250813721067026	-0.364500183291592	0.875	0.917	1	invader2{}6540
laza	0.00252168374472713	-0.23181631430898	1	1	1	laza
Ugt35E1	0.0025247891438318	-0.318236013522609	0.958	0.917	1	Ugt35E1
nrv1	0.00254261436393598	-0.335544813521135	0.917	0.917	1	nrv1
Naprt	0.00255815420616116	0.269247611613882	1	1	1	Naprt
lncRNA:CR43807	0.00256730708994354	-0.365341305667531	0.292	0.5	1	lncRNA:CR43807
hb	0.00257900032095977	0.39630960788795	1	1	1	hb
M6	0.00258245773940424	0.338201801040239	1	1	1	M6
CG10654	0.00258755554400123	0.367163337405017	1	1	1	CG10654
INE-1{}4837	0.00258969679468165	0.342811816654476	0.917	0.417	1	INE-1{}4837
Alh	0.00259271000276405	-0.120923654332594	1	1	1	Alh
nAChRalpha7	0.00261353170639864	0.238717211679262	1	1	1	nAChRalpha7
412{}165	0.00262385470010438	-0.305910492589379	0.792	0.958	1	412{}165
rnh1	0.00262815937890107	-0.314644362577589	0.958	0.958	1	rnh1
CG1513	0.00263081581325696	-0.103603665595068	1	1	1	CG1513
CG15249	0.00266090679980015	-0.236419346063107	0.042	0.458	1	CG15249
lov	0.00266460065665381	-0.177703859887541	1	1	1	lov
jub	0.00267098014013321	-0.158447204966946	1	1	1	jub
Tusp	0.00268791377210574	-0.075526528915344	1	1	1	Tusp
Hsc70-4	0.00269178301395331	0.29899945492604	1	1	1	Hsc70-4
CG3740	0.00269878994452128	0.447399865919116	1	0.917	1	CG3740
Chc	0.00270169362120634	0.284482938994121	1	1	1	Chc
CG6409	0.00270198107088012	-0.25592583105502	0.25	0.458	1	CG6409
Fnta	0.00270867510738416	0.400420580779825	0.958	0.958	1	Fnta
Ac78C	0.0027178338019392	-0.149935229604994	1	1	1	Ac78C
CG45080	0.00272454316820535	-0.350078072588972	0	0.458	1	CG45080
SNF4Agamma	0.00275378252049698	0.165684406240862	1	1	1	SNF4Agamma
CG32195	0.00275567067879624	0.37820543089569	1	1	1	CG32195
Drip	0.00275679022343497	-0.835749929441139	0.708	0.875	1	Drip
CG31635	0.00277577017063613	0.198503356806844	1	1	1	CG31635
S{}533	0.00277958795175637	0.255598504472269	0.75	0.167	1	S{}533
Wdr59	0.0027814103388941	0.371959223291626	1	1	1	Wdr59
CG10638	0.00278704992668514	0.401224898125512	1	1	1	CG10638
CG3262	0.00278859297391466	0.284297905558246	1	1	1	CG3262
CG8112	0.0027957106999627	-0.288554689510058	1	1	1	CG8112
PyK	0.00280336876789844	0.280567894952537	1	1	1	PyK
lncRNA:CR42721	0.00280544774801983	0.446775714478014	1	1	1	lncRNA:CR42721
Hnf4	0.0028083314719711	0.215663426849208	1	1	1	Hnf4
Opa1	0.00281746144951235	-0.136526763605976	1	1	1	Opa1
klar	0.00287129263114205	-0.0275159251962829	1	1	1	klar
CG7378	0.00287288534967828	-0.110740421503819	1	1	1	CG7378
lncRNA:CR45919	0.00290535489356958	0.272952883253233	1	1	1	lncRNA:CR45919
CG11811	0.00291139530250912	0.381022244586361	1	1	1	CG11811
CG32091	0.00291536674910308	-0.352881352073456	1	1	1	CG32091
bowl	0.00291810736359849	-0.337018710578328	1	0.917	1	bowl
Myo61F	0.00291914622539874	-0.25088386652347	0.542	0.667	1	Myo61F
RanBP3	0.0029216669166125	-0.324164656613292	1	1	1	RanBP3
msl-2	0.00292593602077292	-0.213960396108032	1	1	1	msl-2
CG4593	0.00292991125959326	-0.351306535073938	0.875	0.958	1	CG4593
toe	0.00293409531572238	-0.236961135385237	0.125	0.417	1	toe
Gle1	0.00293493951947498	0.404138386092336	1	1	1	Gle1
Ugt301D1	0.0029528616069089	0.398183140332041	1	0.917	1	Ugt301D1
grim	0.00296438540471527	0.363209844968766	1	0.75	1	grim
ETHR	0.00296895942043311	-0.33818621568846	1	1	1	ETHR
pio	0.00297540596799209	-0.467285610524252	0.667	0.875	1	pio
lig	0.00298153914517853	-0.125999873624355	1	1	1	lig
wls	0.00301498368922535	0.38863095782136	1	1	1	wls
CG7794	0.00302739601999223	-0.195684543817403	0.292	0.583	1	CG7794
CG31098	0.00303105982941777	0.352203987123931	1	1	1	CG31098
Bcs1	0.00303583980842368	0.368624485158135	1	0.792	1	Bcs1
Xrp1	0.00306050297970984	0.243331519147976	1	1	1	Xrp1
CG8051	0.00306223677290709	-0.297820222947152	0.708	0.792	1	CG8051
mtgo	0.00306868946210587	0.187200067727585	1	1	1	mtgo
CG3339	0.00307068312494769	-0.296579774329081	0.875	0.875	1	CG3339
lab	0.00307314597330318	0.435940648520193	0.958	0.917	1	lab
cv	0.00307628229695053	-0.240413773124931	0.5	0.708	1	cv
ytr	0.00309625648282071	0.285052406197483	1	1	1	ytr
unc-5	0.00311307761694325	-0.0878390057114347	1	1	1	unc-5
lncRNA:CR32111	0.00312969667544405	0.372553570254265	1	1	1	lncRNA:CR32111
CG8665	0.00313280585551107	-0.756136981551594	0.375	0.917	1	CG8665
S	0.00314196465016612	0.20175204220393	1	1	1	S
COX5B	0.0031546950873134	0.404389690574374	1	1	1	COX5B
CG14667	0.00316594865626894	0.434667093169613	1	0.917	1	CG14667
CG43679	0.00317073260529626	-0.248241968844838	0.417	0.667	1	CG43679
lncRNA:let7C	0.00317187177639841	0.204002092963576	1	1	1	lncRNA:let7C
Muc96D	0.00317822172780257	-0.292587733569011	0.958	1	1	Muc96D
yellow-h	0.00319903397034631	0.403182228032972	1	0.833	1	yellow-h
PhKgamma	0.00320313805302166	-0.0701002145830969	1	1	1	PhKgamma
roo{}186	0.00320635237167324	0.379470356656956	1	0.958	1	roo{}186
CG7739	0.00321096578712954	0.382662100269232	1	1	1	CG7739
jing	0.00321317514373209	-0.0423189276926705	1	1	1	jing
[truncated: 14,558 more rows]
