# Supplementary material for: Transcriptional complexity in the insect central complex: single nuclei RNA-sequencing of adult brain neurons derived from type 2 neuroblasts
Source: bioRxiv. 2025 Mar 3:2023.12.10.571022. Preprint. [Version 3] doi: 10.1101/2023.12.10.571022 (PMC11908175; doi:10.1101/2023.12.10.571022)
Supplement: Supplementary file 1 — Supplemental Figure 1. Nuclei numbers T1 vs T2. Vertical shades mark the cluster with T2/(T1+T2) > 50%. Supplemental Figure 2. T1 neuron atlas. (A) Cell atlas from T1 NBs. (B) Heatmap of scaled average expression of top 10 markers genes from each neuronal cluster. Annotations: AstA, Allatostatin A+ neurons; CLK, clock neurons; CRZ, Corazonin+ neurons; DOP, dopaminergic neurons; IPC, insulin-like peptide producing cells; MBN, mushroom body neurons; OCTY, octopaminergic-tyraminergic neurons; OPN olfactory projection neurons; Tk, Tachykinin+ neurons; Poxn, Pox neuro+ neurons; PROC, Proctolin+ neurons; SER, serotonergic neurons. Supplemental Figure 3. Expression correlation coefficient of transcription factors and neuropeptides. Heatmap of expression correlation coefficient of transcription factors and neuropeptides calculated from each individual T2 neuron. Supplemental Table 1. Cluster-defining genes and cell identity of all clusters identified by Seurat function FindAllMarkers Supplemental Table 2. Marker genes used to identify cell types Supplemental Table 3. Marker genes used to identify glial cell types Supplemental Table 4. Cluster-defining genes and glial cell types from all glial clusters identified by Seurat function FindAllMarkers Supplemental Table 5. Differential expression (DE) analysis of glial marker genes in T1- vs T2-derived glia with Seurat function differential expression testing Supplemental Table 6. Cluster-defining genes of T1-derived neuronal clusters identified by Seurat function FindAllMarkers Supplemental Table 7. Cluster-defining genes of T2-derived neuronal clusters identified by Seurat function FindAllMarkers Supplemental Table 8. Top 10 most enriched genes for each cluster extracted from Supplemental Table 6 by scCustomize function Extract_Top_Markers (Marsh SE, 2021, scCustomize: Custom Visualizations & Functions for Streamlined Analyses of Single Cell Sequencing. https://doi.org/10.5281/zenodo.5706430. RRID:SCR_024675.) Supplemental Tabl [file media-1.zip › sup tables/Supplemental Table 9 T2_neuron_sex_gene_DE.csv]

	p_val	avg_log2FC	pct.1	pct.2	p_val_adj	gene
ATPsyndelta	0	-3.92402938516051	1	1	0	ATPsyndelta
lncRNA:roX1	0	5.22815725310463	1	1	0	lncRNA:roX1
lncRNA:roX2	2.02626145925009e-197	3.87863452870232	1	0.958	4.41137382293337e-193	lncRNA:roX2
Yp1	8.78209631408701e-169	-4.29850385073481	0.958	1	1.91195018853988e-164	Yp1
Yp2	5.07435848643289e-149	-3.86917611482835	1	1	1.1047385860813e-144	Yp2
Mnr	8.69508640717374e-135	-0.765794161359519	1	1	1.8930072617058e-130	Mnr
lncRNA:CR45668	4.36447138671774e-115	-1.26798661796342	1	1	9.50189065602319e-111	lncRNA:CR45668
Yp3	7.60127274288705e-114	-3.34136037107072	0.917	1	1.65487308885394e-109	Yp3
Sxl	4.66306413645096e-108	-0.602326110223646	1	1	1.01519569314674e-103	Sxl
asRNA:CR45629	4.73138010522446e-103	-3.58357629001291	0.5	1	1.03006876270842e-98	asRNA:CR45629
lncRNA:CR31451	2.45042377789917e-87	1.00598958487694	1	1	5.33481760686429e-83	lncRNA:CR31451
Ten-a	4.26246657400125e-79	-0.507364204935781	1	1	9.27981597825813e-75	Ten-a
CG11122	1.2812536785316e-73	-0.76428170792146	1	1	2.78941738353116e-69	CG11122
Dora	7.39904977322506e-69	-0.550768734809981	1	1	1.61084712612883e-64	Dora
CG11417	1.64042429357164e-68	-1.27286145439719	1	1	3.57136772953482e-64	CG11417
CG43867	8.61647169224091e-65	-0.362718780625755	1	1	1.87589205211777e-60	CG43867
CG42594	1.48762095622009e-63	-0.650066407109574	1	1	3.23869958378676e-59	CG42594
jim	4.1105497374405e-60	0.509460674873587	1	1	8.94907783338172e-56	jim
N	1.15900942527427e-59	-1.45470387453273	1	1	2.52327941976462e-55	N
fru	5.45160524045878e-57	0.785065139272356	1	1	1.18686897690028e-52	fru
CG42540	6.20785982327978e-57	0.492635172616008	1	1	1.35151316212624e-52	CG42540
ct	6.67300912934563e-56	-0.757313682040218	1	1	1.45278081754984e-51	ct
CG15465	6.56712215148324e-54	-0.335042406324747	1	1	1.42972816359942e-49	CG15465
NetB	3.78224026255768e-53	-0.514297888078074	1	1	8.23431527561432e-49	NetB
mgl	1.33586162385069e-51	-0.484734707618237	1	1	2.90830434128534e-47	mgl
hwt	8.9550298982179e-51	-0.426240472786586	1	1	1.94959955914102e-46	hwt
Ubi-p5E	3.05732334389033e-48	-1.1406953723939	1	1	6.65609865198363e-44	Ubi-p5E
bif	4.26415077688609e-48	-0.637331116930294	1	1	9.2834826563587e-44	bif
Syt4	2.20476623947922e-46	0.558106828332709	1	1	4.79999657997021e-42	Syt4
Slob	9.63740632863662e-46	0.453534968400973	1	1	2.09815973180748e-41	Slob
dpr8	3.52699145509474e-44	-0.469459680184162	1	1	7.67861309688676e-40	dpr8
Caper	2.78561779629272e-43	0.574930754474033	1	1	6.06456850430887e-39	Caper
stumps	3.75884668538857e-43	-1.12025979962147	1	1	8.18338511875946e-39	stumps
zld	4.87362320631277e-43	0.752920322414736	1	1	1.06103650824635e-38	zld
apolpp	6.49826893774665e-43	-1.40613289616547	1	1	1.41473813043682e-38	apolpp
toy	1.08842965039814e-42	0.822573672606051	1	1	2.36962019188178e-38	toy
wapl	2.68984660884617e-42	-0.58926202854746	1	1	5.856065052119e-38	wapl
OtopLa	1.08638561231618e-41	0.48700226275029	1	1	2.36517011657355e-37	OtopLa
Msr-110	3.41391535866566e-41	-1.42984874114976	1	1	7.43243512735102e-37	Msr-110
scyl	3.5844354610257e-39	0.780718467699504	1	1	7.80367444219906e-35	scyl
pcx	6.02945628806831e-39	-0.680865472794679	1	1	1.31267292847535e-34	pcx
Ephrin	6.77566499259464e-39	0.660722196747468	1	1	1.47513002553778e-34	Ephrin
lncRNA:CR44997	4.55899262098517e-38	-0.467829812265768	1	1	9.9253828351468e-34	lncRNA:CR44997
CG2962	1.41071524428331e-37	-1.44988827016018	0.417	1	3.0712681583292e-33	CG2962
X11Lbeta	1.48377609735271e-37	-0.441654470077477	1	1	3.23032894154659e-33	X11Lbeta
CG42340	4.53120145533173e-37	-0.376344166612625	1	1	9.8648786884027e-33	CG42340
tyf	1.01272324291017e-36	-0.373957447352763	1	1	2.20479977213972e-32	tyf
Cals	1.15242751896903e-36	0.561746641758719	1	1	2.50894995154748e-32	Cals
CG45002	2.8178898492519e-36	-0.373202652737044	1	1	6.13482799080631e-32	CG45002
lncRNA:CR40469	3.85385342993793e-36	-1.63266053891541	1	1	8.39022430231787e-32	lncRNA:CR40469
CG43737	2.16528046599e-35	-0.39623913913115	1	1	4.71403210250682e-31	CG43737
CG32767	2.32897382507784e-35	-0.3957229183691	1	1	5.07040891457697e-31	CG32767
CG12994	2.96300603003051e-35	-0.747158113523084	1	1	6.45076042797942e-31	CG12994
Bx	4.45232002145698e-35	-0.497019641508912	1	1	9.69314591871398e-31	Bx
tty	4.87393334696242e-35	-0.491633739285214	1	1	1.06110402896719e-30	tty
Spred	5.40877727244138e-35	0.519853668347438	1	1	1.17754489998321e-30	Spred
trv	1.57881121609644e-34	0.444834545137016	1	1	3.43722989856355e-30	trv
lncRNA:CR44999	1.9130671962769e-34	-0.72022260146189	1	1	4.16493859301444e-30	lncRNA:CR44999
alpha-Man-Ia	3.25368361961598e-34	-0.420666811974918	1	1	7.08359460826596e-30	alpha-Man-Ia
pre-rRNA:CR45856	1.26169864671817e-33	-0.94907003636269	1	1	2.74684412377013e-29	pre-rRNA:CR45856
28SrRNA-Psi:CR40741	1.39175384135204e-33	-1.14016793183149	1	1	3.02998728800752e-29	28SrRNA-Psi:CR40741
Neto	1.53471081398366e-33	-0.553729831246613	1	1	3.34121891312383e-29	Neto
IP3K2	3.41280902037937e-33	-1.18081975363605	1	1	7.43002651826792e-29	IP3K2
CG32017	6.46836691893573e-33	0.617559171324606	1	1	1.4082281619215e-28	CG32017
asRNA:CR45479	9.44414073787909e-33	1.29310500672641	1	1	2.05608388004366e-28	asRNA:CR45479
kairos	1.30219583562537e-32	-0.477490880659184	1	1	2.83501055373998e-28	kairos
Socs16D	1.49076814123087e-32	-0.457030854920827	1	1	3.24555132027373e-28	Socs16D
east	1.9097113470973e-32	-0.37809697459783	1	1	4.15763257376552e-28	east
CG13337	1.95682609135208e-32	-0.70696225356816	1	1	4.26020608348261e-28	CG13337
CG14431	3.38406026732304e-32	-0.525672380776733	1	1	7.36743760798899e-28	CG14431
trr	4.04327139082321e-32	-0.814704866489778	1	1	8.80260614496121e-28	trr
Rbp1-like	4.30599341661872e-32	-0.455078941658206	1	1	9.37457826732061e-28	Rbp1-like
htk	1.57256542168671e-31	-0.751439635149015	1	1	3.42363217955413e-27	htk
Nckx30C	1.65881326724441e-31	0.387914730099859	1	1	3.61140236411781e-27	Nckx30C
Crg-1	1.88357460152505e-31	1.14109951730082	1	1	4.10073026498018e-27	Crg-1
p120ctn	1.98941238064772e-31	0.524767445258034	1	1	4.33114969390816e-27	p120ctn
Ppn	2.04899722809489e-31	-1.18814262288554	1	0.958	4.46087186528539e-27	Ppn
dome	2.21694999754747e-31	-0.563006869798698	1	1	4.82652183966061e-27	dome
Hmt4-20	2.87427824683494e-31	-0.665864299659679	1	1	6.25759117118435e-27	Hmt4-20
Atpalpha	9.06047529516814e-31	0.444257375353294	1	1	1.97255607651106e-26	Atpalpha
CG5937	1.55344972789922e-30	-0.66112679998633	1	1	3.3820154026094e-26	CG5937
gypsy{}615	3.28305532018515e-30	0.672750741741997	1	1	7.14753973757508e-26	gypsy{}615
Hers	3.89626786330607e-30	-0.264816283887176	1	1	8.48256476520364e-26	Hers
PMCA	4.42406134012736e-30	0.396290888242842	1	1	9.63162394359127e-26	PMCA
CG14442	8.31959996603397e-30	-0.541962221798191	1	1	1.81126010860526e-25	CG14442
CG43689	8.54629552484103e-30	-0.73896301115436	1	1	1.86061399871314e-25	CG43689
Pka-R2	9.48708733155598e-30	0.437352634977788	1	1	2.06543378295305e-25	Pka-R2
side-VIII	1.01635741086125e-29	-0.338009765222257	1	1	2.21271171918602e-25	side-VIII
pan	1.6083387666561e-29	0.489044365814141	1	1	3.501514328887e-25	pan
Abl	1.91543688892668e-29	-0.315771338815443	1	1	4.17009765088228e-25	Abl
CG43759	5.97460977884584e-29	-0.367629098366943	1	1	1.30073229495253e-24	CG43759
otp	7.81259092084465e-29	1.22310031629563	1	1	1.70087916937709e-24	otp
28SrRNA-Psi:CR45855	1.19145109128848e-28	-1.40015709055968	1	1	2.59390817084415e-24	28SrRNA-Psi:CR45855
tou	2.94777648481931e-28	-0.237830883978252	1	1	6.41760418510013e-24	tou
Adar	3.49455557086245e-28	0.437262290438948	1	1	7.60799693332464e-24	Adar
cpx	5.14007665377406e-28	0.340882571601192	1	1	1.11904608829315e-23	cpx
Lsd-2	6.586430657657e-28	-1.02799716048686	1	1	1.43393181847851e-23	Lsd-2
RhoGAP18B	1.35690058001878e-27	-1.02213436831081	1	1	2.9541082527589e-23	RhoGAP18B
Ddc	2.09090992701842e-27	0.656685267054098	1	1	4.55212000211181e-23	Ddc
nocte	2.37970466013631e-27	-0.447289639694919	1	1	5.18085501558276e-23	nocte
Proc-R	7.71048146503597e-27	-1.1177239539823	1	1	1.67864891975298e-22	Proc-R
slo	1.63469961246598e-26	0.342883522669531	1	1	3.55890452629968e-22	slo
Lim1	1.79532590647097e-26	-0.402244305434977	1	1	3.90860403097795e-22	Lim1
nAChRalpha5	2.39324638734879e-26	0.31759545818928	1	1	5.21033670989705e-22	nAChRalpha5
Cbs	2.42520316695493e-26	1.08792498673849	1	1	5.27990981477757e-22	Cbs
dpr7	3.67261037443795e-26	0.58997247685656	1	1	7.99564004618886e-22	dpr7
cactin	4.76928715553321e-26	-1.08829517107767	1	1	1.03832150663114e-21	cactin
Rip11	6.58587395714463e-26	-0.532042585476811	1	1	1.43381061920996e-21	Rip11
CG9650	7.70418319955267e-26	-0.605568445073839	1	1	1.67727772437461e-21	CG9650
CG32547	8.12296852782312e-26	-0.531228657012865	1	1	1.76845147819237e-21	CG32547
CG14989	1.41681768976774e-25	0.812441141985561	1	1	3.08455379239334e-21	CG14989
Myo81F	1.67046841683369e-25	-0.364590382662858	1	1	3.63677679028863e-21	Myo81F
Ca-alpha1T	2.75933554324968e-25	-0.26564548123805	1	1	6.00734941120889e-21	Ca-alpha1T
zyd	2.92063162427642e-25	-0.928335308332142	1	1	6.35850710921219e-21	zyd
IA-2	3.03280040963868e-25	0.357375493810521	1	1	6.60270977182437e-21	IA-2
wts	4.2605859806291e-25	-0.320104284123468	1	1	9.2757217384276e-21	wts
Dscam1	4.28018672743679e-25	-0.303380738259664	1	1	9.31839452430263e-21	Dscam1
CG34354	5.71790349233362e-25	0.38747156773856	1	1	1.24484476931595e-20	CG34354
HERC2	5.81559667787139e-25	-0.697829415743285	1	1	1.26611355273938e-20	HERC2
Alk	6.42380839175928e-25	0.419504854488719	1	1	1.39852732496991e-20	Alk
CG2233	6.81707549762329e-25	-1.02072567107312	0.958	1	1.48414550658757e-20	CG2233
anne	1.33682023103957e-24	0.450310603169326	1	1	2.91039132499624e-20	anne
CG9123	2.3741347072011e-24	-0.862908171481107	1	1	5.16872867104751e-20	CG9123
Unr	2.60159717887672e-24	0.476097058761764	1	1	5.66393721813252e-20	Unr
Vha16-1	2.98522540740655e-24	0.511194220064267	1	1	6.49913423446481e-20	Vha16-1
spri	3.2736255187819e-24	-0.325904603433001	1	1	7.12701011694007e-20	spri
Egfr	3.9099669033498e-24	-1.01187504721884	1	1	8.51238894528286e-20	Egfr
mGluR	5.56606009862533e-24	0.517557111760254	1	1	1.21178694407172e-19	mGluR
pdgy	5.78616329090051e-24	-0.957692712838193	1	1	1.25970561006195e-19	pdgy
HUWE1	1.20291542286602e-23	-0.647766640736889	1	1	2.61886716712161e-19	HUWE1
4E-T	1.21840296221435e-23	0.533705061811245	1	1	2.65258508903687e-19	4E-T
Syt1	1.60129108961828e-23	0.311337931417861	1	1	3.48617083120797e-19	Syt1
CG10543	1.87801952304502e-23	-0.372540636296358	1	1	4.0886363036213e-19	CG10543
vnd	2.36043801056259e-23	-0.893475584779519	1	1	5.13890959279581e-19	vnd
Rnf11	3.14703790880286e-23	0.546916277850404	1	1	6.8514162312547e-19	Rnf11
Hecw	3.1828459216667e-23	-0.549877338856789	1	1	6.92937385606057e-19	Hecw
CG46309	3.87614212554365e-23	0.684029854897533	1	1	8.43874902152109e-19	CG46309
Nipped-B	4.69639013796909e-23	0.396597606396151	1	1	1.02245109693725e-18	Nipped-B
Maf1	5.25400696504666e-23	0.437793876161323	1	1	1.14384985636031e-18	Maf1
orb2	7.52573794348833e-23	0.47498756094668	1	1	1.63842840767684e-18	orb2
kek5	8.63447062744412e-23	-0.330302672518455	1	1	1.87981060030086e-18	kek5
gw	2.74747455585033e-22	0.411028034457367	1	1	5.98152685554175e-18	gw
ctp	4.08909111966203e-22	0.391559284794456	1	1	8.90236027661622e-18	ctp
lola	5.16965808010506e-22	0.327648270701285	1	1	1.12548626061967e-17	lola
if	5.2493682186904e-22	-0.95660800649087	1	1	1.14283995489109e-17	if
14-3-3zeta	5.63139309313621e-22	0.414868683086632	1	1	1.22601059030668e-17	14-3-3zeta
28SrRNA-Psi:CR41609	5.96543418198436e-22	-1.2351945808558	1	1	1.29873467575981e-17	28SrRNA-Psi:CR41609
P5CS	6.18115694060153e-22	-0.956440001986641	0.958	0.958	1.34569967753836e-17	P5CS
Rm62	6.97997986834613e-22	0.371493431347041	1	1	1.51961141713764e-17	Rm62
Tlk	7.2823200892573e-22	-0.225044548680917	1	1	1.58543390663221e-17	Tlk
Muc14A	1.1231911485657e-21	1.44188583436738	1	0.708	2.44529944954238e-17	Muc14A
CG33229	1.17571666535858e-21	-0.549568745525569	1	1	2.55965275215217e-17	CG33229
RyR	1.24178377963505e-21	-0.678215560567726	1	1	2.70348746664347e-17	RyR
Cirl	1.32374370737544e-21	-0.280337610070836	1	1	2.88192242532706e-17	Cirl
CG1812	1.55044363788247e-21	-0.637827813709616	1	1	3.37547084403392e-17	CG1812
CG33217	1.97036743315087e-21	0.876021568739172	1	1	4.28968693871276e-17	CG33217
S{}1208	2.01910637428381e-21	-0.665568862486916	0.25	0.875	4.39579648745328e-17	S{}1208
rst	3.34030806805333e-21	-0.543710347525887	1	1	7.2721846949589e-17	rst
aPKC	3.40789285184892e-21	0.347403819196392	1	1	7.41932352776028e-17	aPKC
Cyp4d2	4.12006859377715e-21	1.20649745712536	1	1	8.96980133551223e-17	Cyp4d2
Slip1	7.62101441184714e-21	0.55965627217591	1	1	1.65917104760324e-16	Slip1
Elys	8.46360706208148e-21	-0.727873259773239	1	1	1.84261189348576e-16	Elys
Samuel	8.99428574033755e-21	-0.913840598376956	1	1	1.95814594852889e-16	Samuel
Taf3	9.67593856244617e-21	0.469224536452052	1	1	2.10654858443016e-16	Taf3
mt:lrRNA	1.19533113685467e-20	-0.771079625574497	1	1	2.60235541804631e-16	mt:lrRNA
nAChRalpha3	1.61509499043007e-20	-0.338302995452725	1	1	3.51622330366531e-16	nAChRalpha3
CG15894	1.73183096737612e-20	-0.382285060138097	1	1	3.77036919907456e-16	CG15894
scrt	1.73511058383866e-20	0.300816083694843	1	1	3.77750925207514e-16	scrt
axo	1.76227110420244e-20	-0.926412309765888	1	1	3.83664042095913e-16	axo
ZAP3	2.01877537170048e-20	-0.329634456300048	1	1	4.39507586172911e-16	ZAP3
28SrRNA-Psi:CR45860	2.38934683732004e-20	-1.48338045437453	1	1	5.20184699952946e-16	28SrRNA-Psi:CR45860
Ythdc1	3.29672743298739e-20	-0.323506093659273	1	1	7.17730529435684e-16	Ythdc1
Galphaq	3.36729393743608e-20	0.426886158372469	1	1	7.33093563119208e-16	Galphaq
CG31510	3.61179918427685e-20	0.627947924022489	1	1	7.86324800408912e-16	CG31510
CaMKII	3.86139370937054e-20	0.397511310513368	1	1	8.40664024467061e-16	CaMKII
jdp	4.06789032996695e-20	0.425740718022725	1	1	8.85620403737104e-16	jdp
Nmdar2	4.25096199528987e-20	-0.339879281188691	1	1	9.25476935994558e-16	Nmdar2
Cp7Fa	7.11522842303337e-20	-0.822937376964034	1	1	1.5490563799786e-15	Cp7Fa
RunxB	9.12566465288278e-20	-0.967868467421711	1	1	1.98674845157911e-15	RunxB
Nipped-A	9.91832072745627e-20	0.358952585391266	1	1	2.15931760557451e-15	Nipped-A
CG2225	9.97994293695984e-20	0.37117798360245	1	1	2.17273337680553e-15	CG2225
NfI	1.28011550054582e-19	0.46094168775129	1	1	2.7869394562383e-15	NfI
Sur-8	3.37334216070959e-19	0.481108821745569	1	1	7.34410321808085e-15	Sur-8
Setd3	3.39380824472028e-19	-0.74055809531207	1	1	7.38865992958053e-15	Setd3
CG5888	3.55104340658614e-19	-0.856619888978589	1	1	7.73097660047869e-15	CG5888
raptor	3.65771043062501e-19	-0.436987842052691	1	1	7.96320137851371e-15	raptor
CG8929	4.00485002987037e-19	-0.451453179253212	1	1	8.71895900003078e-15	CG8929
mub	4.20655949863589e-19	0.29903931411114	1	1	9.1581006844802e-15	mub
Cubn	4.4754445555599e-19	-0.834567514098846	1	1	9.74349034190947e-15	Cubn
dikar	4.50628050952517e-19	-0.255992361607874	1	1	9.81062329728724e-15	dikar
lncRNA:CR44024	6.24789395782223e-19	0.483331762126143	1	1	1.36022899355748e-14	lncRNA:CR44024
RpL17	8.34971430619847e-19	-0.884857658441415	1	1	1.81781630160247e-14	RpL17
DIP-gamma	8.83453431650329e-19	-0.322862106468056	1	1	1.92336646604593e-14	DIP-gamma
CG33080	9.74766012929957e-19	-0.842831807149117	1	1	2.12216308674981e-14	CG33080
bbg	1.19537344880171e-18	-0.869163447806868	1	0.958	2.6024475353862e-14	bbg
dysc	1.65914119545119e-18	0.315901281394906	1	1	3.61211629661679e-14	dysc
qvr	2.13085345550299e-18	0.404224952540031	1	1	4.63908105797556e-14	qvr
Sap47	4.45570139517198e-18	0.348935752685365	1	1	9.70050750742893e-14	Sap47
Dyrk3	5.46146436863532e-18	0.481239386821245	1	1	1.1890154076956e-13	Dyrk3
CkIIalpha	5.73896761301976e-18	0.650100614842584	1	1	1.24943063903053e-13	CkIIalpha
l(1)G0289	6.74353541208909e-18	-0.331693383166508	1	1	1.46813509456592e-13	l(1)G0289
CG43902	6.9528773469672e-18	-0.332691594948766	1	1	1.51371092720823e-13	CG43902
fne	7.10363485928918e-18	0.412569959450844	1	1	1.54653234521585e-13	fne
CG32795	8.03990517086163e-18	-0.460315163493123	1	1	1.75036775474829e-13	CG32795
kat80	8.11534935395765e-18	0.54373438375243	1	1	1.76679270785012e-13	kat80
CG3638	8.12198220617385e-18	-0.40994619012301	1	1	1.76823674610611e-13	CG3638
Gbs-70E	8.89269855477332e-18	-0.911492772795136	0.958	0.917	1.9360294023597e-13	Gbs-70E
jeb	9.04645217137205e-18	0.318506603776631	1	1	1.96950310222941e-13	jeb
CG43347	9.30805053720929e-18	-0.454300261526281	1	1	2.02645568245583e-13	CG43347
Gs2	1.122722105096e-17	-0.76871585310089	1	1	2.44427829500449e-13	Gs2
CG42339	1.16596716079619e-17	-0.366208685192118	1	1	2.53842710576939e-13	CG42339
Pkc53E	1.74453672009556e-17	0.37637781450615	1	1	3.79803089332004e-13	Pkc53E
Set2	1.94041391377475e-17	-0.490419726840294	1	1	4.224475131679e-13	Set2
Ten-m	2.1008155539581e-17	-0.206939651570256	1	1	4.57368554252218e-13	Ten-m
CG3328	2.11201113430979e-17	-0.894657211091406	1	1	4.59805944050584e-13	CG3328
TTLL5	2.15087915586415e-17	0.560748239857977	1	1	4.68267901023183e-13	TTLL5
297{}1721	2.34057412084139e-17	-0.681305694804392	0.333	0.917	5.09566391848378e-13	297{}1721
Uhg5	2.37557527504598e-17	-0.554754150528155	1	1	5.1718649313026e-13	Uhg5
DAAM	2.79419844476915e-17	-0.515880845258671	1	1	6.08324943410692e-13	DAAM
CG32204	2.98297290141363e-17	0.43000004440801	1	1	6.49423030366762e-13	CG32204
ND-B14.5A	3.97426625654352e-17	0.839430324336151	1	1	8.6523750671209e-13	ND-B14.5A
CG2186	4.44684183120112e-17	-0.44842067779609	1	1	9.68121935070797e-13	CG2186
per	5.13688642686493e-17	-0.801451046207906	1	1	1.11835154399276e-12	per
Kif3C	5.52567680463372e-17	0.465222180017554	1	1	1.20299509713681e-12	Kif3C
CG32813	6.04991763469482e-17	-0.382081633611214	1	1	1.31712756824941e-12	CG32813
hdc	6.10237891440174e-17	0.335601617620128	1	1	1.3285489134544e-12	hdc
rut	6.58347230333981e-17	-0.421955687329568	1	1	1.43328775516011e-12	rut
CG1504	1.04950751356247e-16	-0.477793504740588	1	1	2.28488280777685e-12	CG1504
Rab3-GEF	1.05427598576255e-16	-0.218725400926557	1	1	2.29526424860366e-12	Rab3-GEF
Crag	1.06179081724502e-16	-0.367079447172617	1	1	2.31162478822414e-12	Crag
DIP-delta	1.20286743590956e-16	0.442823609624244	1	1	2.6187626947187e-12	DIP-delta
Crk	1.22075373099479e-16	0.63935366350403	1	1	2.65770294774875e-12	Crk
snRNP-U1-70K	1.25427090415907e-16	-0.462811086423047	1	1	2.73067318544472e-12	snRNP-U1-70K
GATAd	1.46278207481538e-16	0.595749293622497	1	1	3.18462285508057e-12	GATAd
vkg	1.47850241849618e-16	-1.29612802420566	1	1	3.21884761530803e-12	vkg
Atf6	1.67369334533208e-16	0.474837157490338	1	1	3.64379778212246e-12	Atf6
CG1677	1.92813502493506e-16	-0.27039923038245	1	1	4.19774276278611e-12	CG1677
CG17786	2.53044843669736e-16	-0.45884512296084	1	1	5.50903929153382e-12	CG17786
CG17816	2.61205467439435e-16	0.330861247816936	1	1	5.68670423162393e-12	CG17816
Efa6	2.66972278409566e-16	-0.277590556023197	1	1	5.81225347325467e-12	Efa6
dati	2.71844398073914e-16	0.414601810907671	1	1	5.91832439046719e-12	dati
Cam	3.14512564543924e-16	0.358546533040049	1	1	6.84725304268577e-12	Cam
PlexA	3.19042571439998e-16	0.397911884824822	1	1	6.9458758228202e-12	PlexA
Cp7Fb	3.3007351592438e-16	-0.686387913636684	0.792	0.958	7.18603051518969e-12	Cp7Fb
CG42748	3.64251692420288e-16	0.38665628333485	1	1	7.9301235956821e-12	CG42748
CG3040	4.37668360852079e-16	-0.814707145150129	1	1	9.52847788411061e-12	CG3040
Pka-C3	4.84700708902131e-16	0.704848713981503	1	1	1.05524191335083e-11	Pka-C3
sqd	5.36518621815035e-16	0.34084981684951	1	1	1.16805469155351e-11	sqd
28SrRNA-Psi:CR45859	6.10558487251218e-16	-0.981743181121423	1	1	1.32924688259463e-11	28SrRNA-Psi:CR45859
CG42402	6.4321455353672e-16	0.357789226548392	1	1	1.40034240450479e-11	CG42402
Axs	7.59003479478478e-16	0.919156878244205	1	0.958	1.6524264751726e-11	Axs
CG31221	7.62359427946762e-16	0.355998028803587	1	1	1.6597327105829e-11	CG31221
stol	8.16353453092259e-16	0.41801099267931	1	1	1.77728310272716e-11	stol
Fim	8.25892381170989e-16	-0.32214037255747	1	1	1.79805030304736e-11	Fim
CG30389	9.31237958128794e-16	-0.389610740888984	1	1	2.0273981586422e-11	CG30389
CG44422	1.07355960846275e-15	-0.281817969339105	1	1	2.33724662358424e-11	CG44422
kis	1.14177260703224e-15	-0.244901652840405	1	1	2.48575314276989e-11	kis
CG4829	1.19342273534973e-15	-0.570142277849632	1	1	2.59820063712991e-11	CG4829
CG14223	1.29321021599012e-15	-0.847405189838242	1	1	2.81544796123208e-11	CG14223
sNPF	1.4141040633362e-15	0.563609657245811	1	1	3.07864595628925e-11	sNPF
bi	1.43664053998498e-15	-0.443620668338466	1	1	3.1277101196013e-11	bi
CG45050	1.96095222839977e-15	0.366579802299039	1	1	4.26918909644914e-11	CG45050
His3.3B	2.12763508547961e-15	0.437335855780247	1	1	4.63207434459765e-11	His3.3B
beat-Va	2.17032849041091e-15	0.542356206980682	1	1	4.7250221564736e-11	beat-Va
Haspin	2.75070996847559e-15	0.362596387792988	1	1	5.9885706723682e-11	Haspin
CG40498	3.1350011603029e-15	0.350452909317606	1	1	6.82521102609544e-11	CG40498
jef	3.7680541048479e-15	0.402852861141294	1	1	8.20343059166436e-11	jef
rols	3.88413557547425e-15	-0.822750189874232	1	1	8.45615156136499e-11	rols
Ggamma1	3.94865574331329e-15	0.510640340844408	1	1	8.59661841876737e-11	Ggamma1
CG14641	4.15836311061141e-15	0.65546808275318	1	1	9.0531723281121e-11	CG14641
snoRNA:Psi28S-3342	5.06774157617344e-15	-1.17659295445064	1	1	1.10329801854872e-10	snoRNA:Psi28S-3342
ZAM{}RR48383	5.71403546731163e-15	0.574360103683843	1	1	1.24400266158841e-10	ZAM{}RR48383
sbr	5.92490824670195e-15	0.366881049953449	1	1	1.28991177438948e-10	sbr
CG32815	6.94902932788439e-15	-0.489596546149899	1	1	1.51287317497371e-10	CG32815
CG3078	8.20652825656634e-15	-0.607513754139704	1	1	1.78664326673706e-10	CG3078
nrv3	8.53312869177057e-15	0.368407802869466	1	1	1.85774744748537e-10	nrv3
CG42271	1.00598978961275e-14	-0.442645446075981	1	1	2.19014037096592e-10	CG42271
PAN3	1.03510480139226e-14	0.355159356673937	1	1	2.25352666311109e-10	PAN3
fng	1.15908496342419e-14	-0.833534403680733	1	1	2.5234438738708e-10	fng
lncRNA:CR45388	1.23139161580382e-14	0.702840168193329	1	1	2.6808626867665e-10	lncRNA:CR45388
Nhe2	1.36735734765803e-14	0.301335446156092	1	1	2.97687368158629e-10	Nhe2
CG17600	1.43314125918179e-14	-0.644682309430501	1	1	3.12009183536467e-10	CG17600
Ace	1.49524578799996e-14	0.31243549889453	1	1	3.25529960505471e-10	Ace
CG13008	1.51391810046852e-14	-0.760168879607484	1	1	3.29595109653001e-10	CG13008
TTLL4A	1.62484298813431e-14	0.485267447551643	1	1	3.5374456694672e-10	TTLL4A
Lk6	1.68561843381507e-14	0.305020075257366	1	1	3.6697598922588e-10	Lk6
Corin	1.84629100296603e-14	-0.235710775126848	1	1	4.01956014255735e-10	Corin
e(y)3	2.09523779964953e-14	-0.351853161734337	1	1	4.561542213617e-10	e(y)3
CG1695	2.26303215113011e-14	-0.335323963534468	1	1	4.92684729622537e-10	CG1695
Ank	2.340738695322e-14	0.375563508856231	1	1	5.09602221358552e-10	Ank
BOD1	2.55874667534184e-14	-0.34036982795994	1	1	5.57064738688672e-10	BOD1
Spt6	2.76373717241603e-14	-0.577870810875198	1	1	6.01693219806693e-10	Spt6
CG3777	2.80391544501721e-14	-0.539555193392327	1	1	6.10440431534697e-10	CG3777
redstinger	3.0656312376707e-14	-0.454331318424014	1	1	6.67418576753288e-10	redstinger
CG42613	3.17721329671369e-14	-0.175545043934697	1	1	6.91711106827536e-10	CG42613
for	3.2777818603642e-14	-0.790554953953874	1	1	7.1360588881989e-10	for
CG32809	3.44631819799843e-14	-0.225659079701927	1	1	7.50297934886239e-10	CG32809
Zyx	3.82579879823033e-14	0.510207354642008	1	1	8.32914656362725e-10	Zyx
BRWD3	3.83243771934197e-14	-0.374977902315847	1	1	8.3436001587794e-10	BRWD3
ph-p	3.91318047926012e-14	-0.516913322809231	1	1	8.5193852213972e-10	ph-p
teq	3.92329911776962e-14	-0.700049601600995	1	1	8.54141450929624e-10	teq
Polr2A	4.16311102140275e-14	-0.455871292387105	1	1	9.06350900469593e-10	Polr2A
MED26	4.86616956823151e-14	0.409613430966273	1	1	1.05941377669968e-09	MED26
sol	5.10845561091694e-14	-0.479241619589953	1	1	1.11216187105273e-09	sol
Atx2	5.43589906893267e-14	-0.304466063356251	1	1	1.18344958629733e-09	Atx2
hrm	5.86035182737151e-14	0.479034165212371	1	1	1.27585719633705e-09	hrm
Myc	7.07872557664732e-14	-0.344236425614083	1	1	1.54110934529189e-09	Myc
Fer1	7.83019685067494e-14	0.922146646252889	1	0.958	1.70471215636044e-09	Fer1
CG3655	8.86842845342425e-14	-0.378531219089086	1	1	1.93074555859499e-09	CG3655
Asator	8.93028562348355e-14	0.338791319632267	1	1	1.9442124830886e-09	Asator
tyn	9.075540300721e-14	0.504907972563834	1	1	1.97583587886997e-09	tyn
CG40045	9.17029411695387e-14	0.512627677970738	1	1	1.99646473220203e-09	CG40045
VAChT	1.08611120587713e-13	0.359608884907914	1	1	2.3645727063151e-09	VAChT
Col4a1	1.14446102220783e-13	-0.816194866582596	1	1	2.49160609144868e-09	Col4a1
vtd	1.19796369004158e-13	0.40428847936349	1	1	2.60808674958952e-09	vtd
Pp2C1	1.45752108465852e-13	-0.371420886128813	1	1	3.17316915341006e-09	Pp2C1
mahe	1.60195809434967e-13	0.342267405076251	1	1	3.48762296720866e-09	mahe
mmd	1.66558487631324e-13	0.257929420250681	1	1	3.62614483422155e-09	mmd
CG13579	1.78528782592899e-13	-0.286714634214373	1	1	3.88675012583001e-09	CG13579
prage	1.89614049589384e-13	-0.417892939921158	1	1	4.12808747361048e-09	prage
tth	2.02417814085806e-13	-0.405626252612387	1	1	4.40683823046209e-09	tth
CG7646	2.05189690249202e-13	0.578133301197131	1	1	4.46718474641538e-09	CG7646
HeT-A{}6262	2.0572605337755e-13	0.956159346169499	1	0.75	4.47886190808264e-09	HeT-A{}6262
RpS5a	2.17805485949262e-13	-0.526257691308297	1	1	4.74184323460138e-09	RpS5a
Nt5b	2.37454461055538e-13	-0.323205270318976	1	1	5.16962107164011e-09	Nt5b
Ork1	2.68055512060582e-13	-0.712786619613157	1	1	5.83583655307093e-09	Ork1
lncRNA:CR45332	2.97854405246164e-13	0.701807583163039	1	1	6.48458825661424e-09	lncRNA:CR45332
E23	3.14017071455229e-13	-0.68408571826427	1	0.958	6.83646566265179e-09	E23
ctrip	3.14191069033307e-13	-0.261257541063096	1	1	6.84025376392413e-09	ctrip
RhoGAP102A	4.05270060360103e-13	0.522446937901149	1	1	8.8231344840998e-09	RhoGAP102A
CG8671	4.7698199424403e-13	0.375328871500775	1	1	1.03843749966868e-08	CG8671
CG4313	4.81142136496844e-13	0.582067534157826	1	1	1.04749454536728e-08	CG4313
ssh	5.02958703056475e-13	-0.333809879834696	1	1	1.09499139242425e-08	ssh
ken	5.40291863105579e-13	-0.75025790172403	1	0.958	1.17626941516716e-08	ken
aqz	6.16817017823712e-13	0.338881515887507	1	1	1.342872329504e-08	aqz
CG42724	6.23845027433626e-13	-0.393991125648859	1	1	1.35817300922575e-08	CG42724
mt:srRNA	6.39492506606466e-13	-0.947225590595167	1	1	1.39223913613294e-08	mt:srRNA
repo	7.05828960490774e-13	-0.807375540038973	1	1	1.53666022988446e-08	repo
CG10555	7.98849981432e-13	-0.350883321393876	1	1	1.73917629457561e-08	CG10555
CG13360	9.50616384164786e-13	-0.496823599848724	0.25	0.667	2.06958692996515e-08	CG13360
na	9.67270809038932e-13	-0.265570707738652	1	1	2.10584527835866e-08	na
CG3168	9.75653798160913e-13	-0.686734209471896	1	1	2.12409588397612e-08	CG3168
CBP	1.03005849065692e-12	0.820888945753191	1	0.958	2.24254034000917e-08	CBP
Mct1	1.09251958660613e-12	-0.747460423298147	1	1	2.37852439200021e-08	Mct1
kirre	1.17318202631281e-12	-0.242230488437862	1	1	2.55413458948563e-08	kirre
CG31663	1.31665171196554e-12	-0.599163670268811	1	1	2.86648244212018e-08	CG31663
Tdg	1.32241436775368e-12	0.292002752332771	1	1	2.87902832003654e-08	Tdg
Csgalnact	1.36231610351791e-12	0.558215553481285	1	1	2.96589838896884e-08	Csgalnact
Treh	1.36682489369492e-12	-0.453844124509438	1	1	2.97571447606322e-08	Treh
asRNA:CR45601	1.61698241454304e-12	-0.597335282822409	0.792	0.875	3.52033241470166e-08	asRNA:CR45601
asRNA:CR45009	1.72560453838805e-12	0.884826282989853	1	0.833	3.75681364052463e-08	asRNA:CR45009
Ptr	1.75623364894526e-12	-0.681949727274187	1	1	3.82349627711871e-08	Ptr
RhoGAP19D	1.82387432130244e-12	-0.19220295977811	1	1	3.97075678490755e-08	RhoGAP19D
sev	2.03306546456622e-12	-0.743269045632973	1	1	4.42618682290712e-08	sev
dar1	2.17404479756451e-12	-0.64883590847081	0.833	0.958	4.7331129287777e-08	dar1
CG9512	2.18655762264674e-12	-0.687535829136299	1	0.917	4.76035460026422e-08	CG9512
Mgat4a	2.31271943076775e-12	0.591713729568674	1	1	5.03502147272447e-08	Mgat4a
mt:CoI	2.59594149875966e-12	0.648529850846386	1	1	5.65162423694966e-08	mt:CoI
lncRNA:CR43334	2.67259675770843e-12	-0.420838720438038	1	1	5.81851040120703e-08	lncRNA:CR43334
CG31998	2.69795017644592e-12	0.33003644354215	1	1	5.87370732914042e-08	CG31998
pHCl-1	2.70789184416295e-12	0.316106788168227	1	1	5.89535133392716e-08	pHCl-1
gol	2.73950695267531e-12	0.407780529092348	1	1	5.96418058666942e-08	gol
Actbeta	2.87839454243878e-12	0.373352264626484	1	1	6.26655275834346e-08	Actbeta
nod	3.35174947286673e-12	0.598007585573828	1	0	7.29709377737817e-08	nod
Appl	3.35198048262647e-12	-0.117472108535127	1	1	7.2975967087261e-08	Appl
lncRNA:CR43650	3.66866394846144e-12	-0.555625701974545	0.75	0.833	7.98704828219541e-08	lncRNA:CR43650
Nf-YC	4.50024989946975e-12	-0.422481247643257	1	1	9.7974940561356e-08	Nf-YC
lncRNA:CR42862	4.65081990886548e-12	-0.333295302166687	1	1	1.0125300023591e-07	lncRNA:CR42862
Ekar	4.67171997777524e-12	0.592561568596825	1	1	1.01708015636145e-07	Ekar
rudhira	4.97378814142806e-12	-0.268071835823963	1	1	1.0828434162703e-07	rudhira
how	5.00619056368007e-12	-0.66984948800095	1	1	1.08989774761879e-07	how
Cow	5.08952134176495e-12	-0.181799620720499	1	1	1.10803969131565e-07	Cow
CG12672	5.38423381511697e-12	-0.445976489905785	1	1	1.17220154388912e-07	CG12672
Cadps	5.581347865162e-12	0.278740127045171	1	1	1.21511524372442e-07	Cadps
CG34357	6.04956920345212e-12	0.258641502811369	1	1	1.31705171128356e-07	CG34357
lap	6.48484435579322e-12	0.333901889126146	1	1	1.41181546469974e-07	lap
CG14200	6.57560463959654e-12	-0.476808283256997	1	1	1.43157488608656e-07	CG14200
Pdha	6.8010674924023e-12	-0.383482403981221	1	1	1.48066040377091e-07	Pdha
gus	7.04782615687286e-12	0.3564346109361	1	1	1.53438223261279e-07	gus
CG4020	7.13189989860769e-12	-0.517768597139842	0.5	0.875	1.55268592692588e-07	CG4020
msi	7.35308410814768e-12	0.29397102873073	1	1	1.60083994118483e-07	msi
Tmtc3	7.71067635119489e-12	-0.492855822498245	1	1	1.67869134841864e-07	Tmtc3
Rh2	8.16468876250963e-12	-0.734354381003208	1	0.958	1.77753439048597e-07	Rh2
kibra	8.55933529037774e-12	-0.423851694846615	1	1	1.86345288606814e-07	kibra
Hrs	1.02245927800592e-11	-0.359100150393984	1	1	2.22599609414669e-07	Hrs
DIP-alpha	1.06384137205397e-11	-0.6105435292796	1	1	2.3160890510987e-07	DIP-alpha
vir-1	1.08302690879509e-11	-0.646728171014055	1	1	2.35785788313779e-07	vir-1
CG1628	1.09498184357235e-11	-0.535953071588313	1	1	2.38388497164136e-07	CG1628
qtc	1.13721473203279e-11	0.360627437691365	1	1	2.4758301931086e-07	qtc
Spps	1.22457715173537e-11	-0.625566834029394	1	1	2.66602691704307e-07	Spps
CG14082	1.26461683936304e-11	0.426545629174139	1	1	2.75319732097728e-07	CG14082
Patronin	1.33177347650433e-11	-0.285468606964383	1	1	2.89940403569758e-07	Patronin
CG40470	1.35539776451421e-11	-0.575725520758813	1	1	2.95083647312388e-07	CG40470
lovit	1.35563325409063e-11	-0.229049187572001	1	1	2.95134915748071e-07	lovit
1731{}3749	1.44385753158033e-11	-0.602275895655607	1	1	3.14342223200353e-07	1731{}3749
Galphao	1.44545630756381e-11	0.247997429849326	1	1	3.14690292719718e-07	Galphao
sog	1.46722069132492e-11	-0.663629980551565	1	1	3.19428616708348e-07	sog
Pabp2	1.4988377971075e-11	0.432703611571602	1	1	3.26311976808273e-07	Pabp2
beta-Spec	1.55845979490616e-11	-0.348296655345289	1	1	3.39292281949021e-07	beta-Spec
CG4341	1.56226473386898e-11	-0.236824595240784	1	1	3.40120655210615e-07	CG4341
Hr51	1.70388132938172e-11	0.70613564645299	1	1	3.70952004219694e-07	Hr51
Vsx2	1.7549846612808e-11	-0.431614342240633	1	1	3.82077710607443e-07	Vsx2
copia{}837	1.8123920032478e-11	1.22753469939324	1	0.958	3.94575863027079e-07	copia{}837
tau	1.94856526497511e-11	0.348597385781201	1	1	4.2422214383773e-07	tau
side-III	1.98202923537592e-11	-0.204211292768472	1	1	4.31507584833692e-07	side-III
Dpp10	2.17163029152049e-11	0.28076316821397	1	1	4.72785630766925e-07	Dpp10
Him	2.2035661375804e-11	-0.508676592374196	0.5	0.875	4.79738383812628e-07	Him
CG3902	2.46731771352493e-11	-0.583320723467394	1	0.958	5.37159739411513e-07	CG3902
CG3625	2.47951545664827e-11	0.464759208661004	1	1	5.39815310066895e-07	CG3625
Ktl	2.48126471645533e-11	0.516227568651772	1	1	5.40196141419489e-07	Ktl
CG15312	2.48999931264103e-11	0.368788708939471	1	1	5.42097750355078e-07	CG15312
CG6040	2.53120348551033e-11	-0.613149895804574	1	1	5.51068310830454e-07	CG6040
Hml	2.75402980871618e-11	-0.739339779875136	0.75	0.875	5.995798296556e-07	Hml
CG9095	2.8566013258072e-11	-0.494193247706415	0.167	0.667	6.21910674641486e-07	CG9095
Syn	3.0078346167125e-11	0.303522097910347	1	1	6.54835674404477e-07	Syn
CG14434	3.0106537210744e-11	-0.483964868379963	1	1	6.55449421615108e-07	CG14434
nAChRalpha7	3.10884550236224e-11	0.372968820665112	1	1	6.76826754319283e-07	nAChRalpha7
vig	3.20795315701988e-11	0.347834817204947	1	1	6.98403481814798e-07	vig
BuGZ	3.47234224976894e-11	0.367232617300102	1	1	7.55963631197196e-07	BuGZ
CG10803	3.6938209740022e-11	0.487973089828683	1	1	8.04181764250019e-07	CG10803
Dok	3.71050388568039e-11	0.850094474247876	1	0.375	8.07813800951478e-07	Dok
dtn	3.82469110961988e-11	-0.179847729858671	1	1	8.32673501475345e-07	dtn
brp	3.98918154682376e-11	-0.288790917638466	1	1	8.68484714559002e-07	brp
snRNA:7SKa	4.08144892218774e-11	-0.619114051244271	1	1	8.88572244849492e-07	snRNA:7SKa
CG1722	4.66952319291525e-11	-0.586834300718499	1	1	1.01660189432958e-06	CG1722
smog	5.16344017366253e-11	0.255455714164847	1	1	1.12413256020807e-06	smog
dsb	5.20463474504573e-11	-0.525136858596011	0.833	0.792	1.13310103034391e-06	dsb
Yeti	5.21999541718879e-11	0.422954090521931	1	1	1.13644520227617e-06	Yeti
copia{}1467	6.08966503064955e-11	0.713411139263772	1	1	1.32578097382271e-06	copia{}1467
cg	6.32832637287054e-11	0.351712993441636	1	1	1.37773993463764e-06	cg
Mkk4	6.83912196421035e-11	0.456826461887548	1	1	1.48894524282824e-06	Mkk4
Alg-2	6.97741841968896e-11	0.493235385443796	1	1	1.51905376415048e-06	Alg-2
wisp	7.03678190518319e-11	0.876817096022613	1	0.792	1.53197778857743e-06	wisp
enc	7.23519261113027e-11	-0.191215199032691	1	1	1.57517378336917e-06	enc
pros	7.35028056145138e-11	0.250570232264253	1	1	1.60022958103358e-06	pros
Hr3	7.36020256302108e-11	0.280624487797865	1	1	1.60238969999532e-06	Hr3
kek6	7.66291196389198e-11	-0.15826251283772	1	1	1.66829256365892e-06	kek6
Sec16	1.10369478790311e-10	-0.298557235223216	1	1	2.40285392274387e-06	Sec16
unc79	1.12083256404186e-10	-0.233918526518183	1	1	2.44016457517554e-06	unc79
Drak	1.14944309071619e-10	-0.210651242075577	1	1	2.50245255279822e-06	Drak
Tsp97E	1.2450324563822e-10	0.413136255274449	1	1	2.71056016078969e-06	Tsp97E
Clk	1.33982728292169e-10	-0.698945035752204	1	1	2.91693797764881e-06	Clk
CG7888	1.50080647268179e-10	-0.652447566022209	1	1	3.26740577167552e-06	CG7888
GABA-B-R1	1.54356009359642e-10	0.271867913146862	1	1	3.36048467976877e-06	GABA-B-R1
Map205	1.55040683419344e-10	0.304219746537253	1	1	3.37539071872253e-06	Map205
nej	1.5590062783689e-10	-0.235631180645508	1	1	3.39411256863694e-06	nej
raskol	1.64198971520189e-10	-0.166981017588864	1	1	3.57477580896603e-06	raskol
CycG	1.65555247705323e-10	0.229711228836917	1	1	3.60430329779258e-06	CycG
CG17528	1.74669480907891e-10	0.411472927379135	1	1	3.8027292688457e-06	CG17528
CG32264	1.7889600902325e-10	0.261004878317506	1	1	3.89474501244517e-06	CG32264
RhoGAP1A	1.79499146829558e-10	-0.27153831562183	1	1	3.9078759256263e-06	RhoGAP1A
CG4557	1.88736379079104e-10	-0.440322590668749	1	1	4.10897970893118e-06	CG4557
Cyp6d5	2.02248792253992e-10	-0.527074542104212	0.625	0.708	4.40315845616166e-06	Cyp6d5
Sik2	2.09812814216997e-10	-0.34654035293824	1	1	4.56783477831825e-06	Sik2
Rt1c{}269	2.11472258076567e-10	-0.5918077900405	1	1	4.60396253058495e-06	Rt1c{}269
Rad23	2.26429394315902e-10	0.452392617222201	1	1	4.92959434365151e-06	Rad23
lncRNA:CR44833	2.30415289497136e-10	-0.634812840513602	1	1	5.01637126764214e-06	lncRNA:CR44833
RpS7	2.40456142967042e-10	-0.550761829861933	1	1	5.23497068853546e-06	RpS7
Gycalpha99B	2.42134244005061e-10	-0.381952656716645	1	1	5.27150462623418e-06	Gycalpha99B
CG34120	2.4281012534862e-10	-0.448313181103585	0.375	0.625	5.28621923896481e-06	CG34120
Pdp1	2.44837148101479e-10	0.301940933389346	1	1	5.33034955131729e-06	Pdp1
PIP4K	2.85929987649404e-10	0.328136794763069	1	1	6.22498176111518e-06	PIP4K
RhoGEF64C	2.99661610064781e-10	-0.57322980075746	1	0.958	6.52393291272036e-06	RhoGEF64C
CaMKI	3.16930729108109e-10	0.277025514946953	1	1	6.89989890341263e-06	CaMKI
eIF4H1	3.26313275620522e-10	0.35198496404558	1	1	7.10416632353438e-06	eIF4H1
Gug	3.69714018927004e-10	-0.134764260802347	1	1	8.04904390605981e-06	Gug
fog	3.76378870927941e-10	-0.544933714481228	1	1	8.19414439897221e-06	fog
fs(1)h	3.76404672757217e-10	-0.126687398057089	1	1	8.19470613059738e-06	fs(1)h
sxc	4.08365650522798e-10	0.314073362207496	1	1	8.89052857753184e-06	sxc
PlexB	4.0907447334035e-10	0.383366635356513	1	1	8.90596035909276e-06	PlexB
Fas2	4.16355291125931e-10	-0.226889608852803	1	1	9.06447104310264e-06	Fas2
goe	4.18561678866248e-10	-0.672923825197749	1	1	9.11250631059709e-06	goe
Trf2	4.25856216281454e-10	-0.151450665116957	1	1	9.27131568466354e-06	Trf2
dnc	4.40055728728843e-10	-0.166526036886728	1	1	9.58045327015564e-06	dnc
mv	4.47858358734777e-10	-0.358713553450951	1	1	9.75032432801483e-06	mv
CG32373	4.61807186149796e-10	0.382919836630463	1	1	1.00540042496672e-05	CG32373
Tpst	5.24053005035686e-10	-0.184145339335741	1	1	1.14091579726319e-05	Tpst
CG32772	5.8334420223715e-10	0.419341234452082	1	1	1.2699986626905e-05	CG32772
Zasp52	6.25341673736253e-10	-0.632148787244593	1	1	1.3614313578912e-05	Zasp52
PsGEF	6.63623394765258e-10	-0.360927423333948	1	1	1.44477449274344e-05	PsGEF
cta	6.65026092841996e-10	0.343624643558122	1	1	1.44782830672631e-05	cta
unk	6.73742374479594e-10	0.368264497949763	1	1	1.46680452347952e-05	unk
magu	6.92156074493284e-10	-0.527810554816505	0.833	0.875	1.50689298977933e-05	magu
snRNA:U11	7.3093210241965e-10	-0.540766810525821	0.958	0.875	1.59131228017782e-05	snRNA:U11
CG10560	7.49486482835663e-10	-0.424440473742258	0.333	0.667	1.63170702178152e-05	CG10560
CG31808	7.57620499331677e-10	0.390038860792552	1	1	1.64941558909499e-05	CG31808
w	7.73956351623332e-10	-0.469250672358368	1	1	1.68498037311916e-05	w
CG42541	8.03755214208068e-10	0.300705256517972	1	1	1.74985547685239e-05	CG42541
CG15765	8.32117188872095e-10	-0.186428764028798	1	1	1.81160233189344e-05	CG15765
Prps	8.6476974446594e-10	0.394889814891748	1	1	1.8826902106768e-05	Prps
CG6191	9.03559262412713e-10	0.368700468669539	1	1	1.96713887019872e-05	CG6191
CG1552	9.53359224849208e-10	-0.588241294456224	1	1	2.07555836841921e-05	CG1552
Scgdelta	9.57490911691245e-10	-0.535378539275644	1	1	2.08455346384301e-05	Scgdelta
hppy	1.02373517991347e-09	-0.227849538682137	1	1	2.22877386018962e-05	hppy
CG43901	1.03837068584876e-09	-0.273209106192883	1	1	2.26063682016132e-05	CG43901
brv3	1.04820487897551e-09	0.530335376696972	1	0.083	2.28204684201759e-05	brv3
CG8740	1.14318482911934e-09	-0.609800060327848	1	1	2.48882769147572e-05	CG8740
CG13124	1.22675735398388e-09	0.544479576948825	1	1	2.6707734353583e-05	CG13124
Rt1b{}6096	1.30695006511525e-09	-0.320783803135337	0.125	0.583	2.84536098676241e-05	Rt1b{}6096
pAbp	1.32718114504872e-09	0.376743879444255	1	1	2.88940607088557e-05	pAbp
out	1.34206859239441e-09	-0.713246606477593	1	1	2.92181753250186e-05	out
l(3)80Fj	1.60998305108203e-09	0.260931400986717	1	1	3.50509410051068e-05	l(3)80Fj
Vap33	1.7723134534365e-09	0.355013109147498	1	1	3.8585036194766e-05	Vap33
Octbeta2R	1.78680243946498e-09	-0.197760703948061	1	1	3.8900475909592e-05	Octbeta2R
Zdhhc8	1.82725060456206e-09	-0.149711922114268	1	1	3.97810729119207e-05	Zdhhc8
fwe	1.86374077090829e-09	0.375003746322094	1	1	4.05755003234444e-05	fwe
Cyp18a1	1.89049837136425e-09	-0.49860334244127	0.625	0.833	4.1158040042971e-05	Cyp18a1
springer{}1067	1.95134232727286e-09	-0.47398284942337	0.667	0.625	4.24826738070574e-05	springer{}1067
larp	2.1202972257656e-09	-0.226889064494645	1	1	4.61609909021428e-05	larp
dpr3	2.15777367082492e-09	-0.21494377840817	1	1	4.69768905875293e-05	dpr3
412{}2	2.16054458675111e-09	-0.339227238924313	0.25	0.625	4.70372161981584e-05	412{}2
lncRNA:CR31044	2.27410372520903e-09	-0.502293404939052	0.958	0.917	4.95095122015259e-05	lncRNA:CR31044
Chsy	2.27502417065985e-09	-0.528103227221293	1	0.958	4.95295512194355e-05	Chsy
Pzl	2.33423459323143e-09	0.406339642936047	1	1	5.08186213292415e-05	Pzl
CG18265	2.5150310069656e-09	-0.214281282657832	1	1	5.4754740052648e-05	CG18265
CG42750	2.70559190770534e-09	-0.117764637928114	1	1	5.89034414226529e-05	CG42750
form3	2.86308584652571e-09	-0.360456218113192	1	1	6.23322419647113e-05	form3
CG44245	2.89655127235058e-09	-0.373602662058786	1	1	6.30608177503444e-05	CG44245
mask	2.94953255498936e-09	-0.242590007473716	1	1	6.42142732546734e-05	mask
haf	3.00882427299041e-09	-0.272950834361352	1	1	6.55051132472743e-05	haf
uex	3.03148898537347e-09	0.259196572821593	1	1	6.59985467005658e-05	uex
caps	3.06560826888503e-09	0.281745320241565	1	1	6.6741357621896e-05	caps
Ndae1	3.10225008112845e-09	0.260414972271349	1	1	6.75390865162476e-05	Ndae1
lncRNA:CR44357	3.2197700752615e-09	-0.348873506537225	1	1	7.00976143085181e-05	lncRNA:CR44357
flap	3.23349463337213e-09	-0.407310334403642	0.458	0.667	7.03964116631446e-05	flap
SelR	3.25695878400782e-09	0.355265303615406	1	1	7.09072496866342e-05	SelR
CG3719	3.3634699484721e-09	-0.52697496526318	1	1	7.32261042481862e-05	CG3719
rdgB	3.5667612014333e-09	0.286026526997703	1	1	7.76519581164044e-05	rdgB
CG45049	3.73005847866008e-09	0.374197368926325	1	1	8.12071031389087e-05	CG45049
CG4928	4.54336641977313e-09	-0.668637689040549	0.583	0.667	9.89136303248807e-05	CG4928
AP-2alpha	4.70991078368968e-09	0.397025799195533	1	1	0.000102539467671708	AP-2alpha
Cyp6a8	5.03256496491364e-09	-0.302366765179202	0.042	0.5	0.000109563971851135	Cyp6a8
mthl1	5.53578685563433e-09	0.592020802811395	1	1	0.000120519615634015	mthl1
ph-d	5.72715881510395e-09	-0.341292575803034	1	1	0.000124685974563628	ph-d
CG43658	6.01494484140776e-09	-0.242057667865172	1	1	0.000130951364142288	CG43658
fmt	6.1289739662981e-09	0.332471151995039	1	1	0.000133433892220276	fmt
lncRNA:CR44922	6.24335462459665e-09	0.410573310104404	1	1	0.000135924073532094	lncRNA:CR44922
l(3)80Fg	6.40091199328716e-09	0.225067350942447	1	1	0.000139354255005855	l(3)80Fg
pho	6.57690639244052e-09	0.316163684626462	1	1	0.000143185829069822	pho
spdi	6.87377255401085e-09	-0.178850011916731	1	1	0.00014964890227337	spdi
Nhe3	7.17446671226341e-09	0.32948046957575	1	1	0.000156195314792687	Nhe3
CG4911	7.32030309980856e-09	0.383122146874811	1	1	0.000159370318785932	CG4911
HMS-Beagle{}333	7.35438755768098e-09	-0.80207191782445	1	1	0.000160112371518273	HMS-Beagle{}333
CG7065	7.71622822365335e-09	-0.302555764348136	1	1	0.000167990004657157	CG7065
Parg	8.40143957256157e-09	-0.530945073572902	1	1	0.000182907740934238	Parg
CG42671	8.56785988471384e-09	0.29990722727033	1	1	0.000186530877550105	CG42671
chinmo	8.95044761898418e-09	0.228360155313627	1	1	0.000194860195112904	chinmo
CG1632	9.01705469830186e-09	-0.543207554310091	1	1	0.00019631029783673	CG1632
step	9.06419483222223e-09	0.342058424551262	1	1	0.00019733658569231	step
dpr18	9.16534557836502e-09	0.405941638776612	1	1	0.000199538738586585	dpr18
asRNA:CR46354	9.27693815982872e-09	-0.5110787094053	1	1	0.000201968220677631	asRNA:CR46354
jus	9.28539886923e-09	0.229708293654102	1	1	0.000202152418782006	jus
CG34353	9.65814068840546e-09	-0.1390458425212	1	1	0.000210267380927275	CG34353
Drgx	9.68193488151763e-09	-0.472014668728574	1	1	0.00021078540430552	Drgx
Galphas	9.89154839777261e-09	-0.29490270821806	1	1	0.000215348900167908	Galphas
Rab35	9.99375846683463e-09	-0.255754869886312	1	1	0.000217574115581457	Rab35
Rbp9	1.02167805903481e-08	0.272307747916604	1	1	0.000222429530232469	Rbp9
ced-6	1.02703048028649e-08	-0.586535314950349	1	1	0.000223594805863172	ced-6
ova	1.04138965847656e-08	0.504483411941719	1	1	0.000226720942546933	ova
ClC-a	1.08385204791767e-08	-0.518847681658441	1	1	0.000235965429352157	ClC-a
CG9609	1.14054298739447e-08	-0.442797836226475	1	1	0.00024830761378565	CG9609
CYLD	1.15685425843056e-08	0.449730685563795	1	1	0.000251858740602918	CYLD
CG11768	1.24750001762222e-08	0.281550356284448	1	1	0.000271593228836533	CG11768
Sema1a	1.26029640449822e-08	0.205974816844801	1	1	0.000274379130223307	Sema1a
Sema5c	1.29590335200576e-08	-0.538059186397908	0.958	0.917	0.000282131118765174	Sema5c
Cnx14D	1.30634097235379e-08	-0.46728204037169	1	1	0.000284403493091143	Cnx14D
fax	1.33491137439783e-08	0.285821698898868	1	1	0.000290623555320152	fax
dpr11	1.43153533512709e-08	-0.152437564449145	1	1	0.000311659557810519	dpr11
CG32756	1.43951093979892e-08	0.629414886509514	1	1	0.000313395926703623	CG32756
wdp	1.46007695410136e-08	-0.523470545930577	1	1	0.000317873353677408	wdp
CG4174	1.48836461337243e-08	0.572631903719083	1	1	0.000324031859977312	CG4174
pnt	1.49679739429833e-08	-0.412895086623357	1	1	0.000325867760712689	pnt
v	1.58794263285084e-08	-0.508313898064153	1	1	0.000345710990597957	v
Hrb27C	1.58960576083976e-08	0.290265397993109	1	1	0.000346073070192423	Hrb27C
Aps	1.6272663186193e-08	0.349114346335388	1	1	0.000354272150226608	Aps
sima	1.65855034075332e-08	-0.106875329751227	1	1	0.000361082994685405	sima
IntS3	1.73449473898691e-08	0.329384270900842	1	1	0.000377616849624839	IntS3
COX6B	1.74526372053317e-08	-0.315479277912344	1	1	0.000379961364597277	COX6B
trn	1.87278271388626e-08	0.564433725803728	1	1	0.000407723524640178	trn
DopEcR	1.98590297487363e-08	0.255936015792203	1	1	0.000432350936659738	DopEcR
aru	2.00005385433982e-08	-0.50908035178054	1	0.875	0.000435431724628322	aru
Dscam2	2.01680963173339e-08	0.228067424984255	1	1	0.000439079624924676	Dscam2
Gbs-76A	2.08498136142111e-08	0.363775129269243	1	1	0.00045392129219499	Gbs-76A
Gp150	2.08684739397381e-08	-0.496415162962386	0.958	0.792	0.000454327546142038	Gp150
NUCB1	2.1181053494701e-08	-0.263311042950068	1	1	0.000461132715633135	NUCB1
List	2.13400035541895e-08	-0.529706764979912	1	1	0.000464593217378259	List
shakB	2.19169922537435e-08	-0.148687537540167	1	1	0.000477154838356249	shakB
ATPsynbeta	2.24543916476851e-08	0.415253630241855	1	1	0.000488854560561752	ATPsynbeta
Trf4-1	2.27648330598389e-08	-0.253204175104643	1	1	0.000495613180545753	Trf4-1
Marf	2.36730310130631e-08	-0.218371536498103	1	1	0.000515385558185397	Marf
CG41099	2.38400255678974e-08	0.269592303752301	1	1	0.000519021196638694	CG41099
CG42588	2.45118200320386e-08	0.473486211118293	1	1	0.000533646833917512	CG42588
CG31224	2.50981469768717e-08	-0.254422683692881	1	1	0.000546411757833474	CG31224
Nna1	2.76632212184008e-08	0.371960125584691	1	1	0.000602255989145805	Nna1
Adh	2.85046227673208e-08	-0.430788229970442	1	1	0.00062057414226734	Adh
shi	2.87211094199258e-08	0.249929915139596	1	1	0.000625287273181204	shi
Saf-B	3.03213194934594e-08	-0.23312181978637	1	1	0.000660125446692105	Saf-B
Dh31	3.15790518307263e-08	0.652169122370195	1	1	0.000687507537406742	Dh31
Vps11	3.16367620073518e-08	0.437371020160628	1	1	0.000688763945662055	Vps11
Lerp	3.31779374306777e-08	-0.233057285928018	1	1	0.000722316875803284	Lerp
Vha55	3.32867340585309e-08	0.396772824365914	1	1	0.000724685487188276	Vha55
CG34324	3.50169192679153e-08	-0.295548662844114	0.25	0.625	0.000762353349381785	CG34324
Cyp4e2	3.57036484864577e-08	-0.322101699719249	0.333	0.458	0.000777304131198671	Cyp4e2
S{}1207	3.623884358711e-08	-0.350482933362803	0.375	0.667	0.000788955863734972	S{}1207
CG11635	4.02082782821595e-08	-0.518274484568964	1	1	0.000875374426480894	CG11635
sdk	4.22585378253978e-08	-0.30740357540213	1	1	0.000920010626996736	sdk
CG13315	4.23868095803497e-08	-0.421184031578438	0.75	0.708	0.000922803231373794	CG13315
CG3829	4.26875834993726e-08	-0.417176854323615	0.417	0.625	0.000929351380364841	CG3829
Mmp2	4.28278211964089e-08	-0.319090822487084	1	1	0.000932404495267018	Mmp2
CG6420	4.35525951555996e-08	-0.386807052417028	1	1	0.000948183549132559	CG6420
copia{}1016	4.36488609792981e-08	0.668207076642763	1	0.958	0.0009502793523803	copia{}1016
Eaat1	4.37222647307208e-08	-0.450720300860779	1	1	0.000951877425452523	Eaat1
Ptp4E	4.37678862379248e-08	-0.293947982289513	1	1	0.000952870651285861	Ptp4E
AP-1-2beta	4.59761774615998e-08	-0.43035261394018	1	1	0.00100094735951649	AP-1-2beta
Ets98B	4.60391312097961e-08	-0.466572038025947	0.583	0.75	0.00100231792556847	Ets98B
Pif1B	4.62516325186663e-08	0.29661861592433	1	1	0.00100694429156388	Pif1B
Prp5	4.74995440077889e-08	-0.499330290200558	1	1	0.00103411257259357	Prp5
Adgf-D	4.89435205064957e-08	-0.458415172509945	0.958	0.833	0.00106554938494692	Adgf-D
kumpel	5.03144089979493e-08	-0.577296313838558	1	1	0.00109539499829435	kumpel
raw	5.06913122353693e-08	0.359389084766414	1	1	0.00110360055867623	raw
Rtnl1	5.43708656402848e-08	0.314069442188785	1	1	0.00118370811585464	Rtnl1
asRNA:CR44841	5.44948405725422e-08	0.642256582006865	1	0.333	0.00118640717410482	asRNA:CR44841
INE-1{}3146	5.63324241817224e-08	0.6058528110136	1	1	0.00122641320686028	INE-1{}3146
CG1703	5.64565979487934e-08	-0.433019850977692	1	1	0.00122911659394318	CG1703
CG14441	5.66610479710307e-08	-0.223304142573118	1	1	0.00123356767537731	CG14441
CG2841	5.78109442246663e-08	-0.535287832307298	1	1	0.00125860206671521	CG2841
CG40191	5.90463885367944e-08	0.448247423552415	1	1	0.00128549892483455	CG40191
c12.2	5.90802875083654e-08	-0.473465431015669	1	1	0.00128623693934462	c12.2
CG31712	5.96452649360057e-08	0.303482951783164	1	1	0.00129853706292178	CG31712
CNMaR	6.30343536002087e-08	0.484253267711592	1	1	0.00137232091223014	CNMaR
RpL26	6.38590894750947e-08	-0.598724592248298	1	1	0.00139027623696229	RpL26
puf	7.31816215489688e-08	-0.225802923993536	1	1	0.0015932370827426	puf
pbl	7.3763974701257e-08	-0.533406964823431	1	0.958	0.00160591549322107	pbl
CG34220	7.45205943258183e-08	-0.663277232555592	1	1	0.00162238785906739	CG34220
Eglp4	7.4527166417632e-08	-0.372625301970814	0.417	0.583	0.00162253094007827	Eglp4
Est-6	7.5468882260847e-08	-0.404199299152519	0.708	0.792	0.0016430330357009	Est-6
transib2{}4381	7.60982568931673e-08	0.528243201028149	1	0.25	0.00165673515082115	transib2{}4381
CG42346	7.66995125551714e-08	-0.158703614199973	1	1	0.00166982508783864	CG42346
roo{}34	7.77559774031468e-08	-0.80313319621234	1	1	0.00169282538404391	roo{}34
Tsp39D	7.8788346657676e-08	0.442737487481274	1	1	0.00171530109508426	Tsp39D
SPR	7.97183258279589e-08	-0.256787565630805	1	1	0.00173554767160049	SPR
CG32428	7.99647249345638e-08	0.5853763423971	1	1	0.00174091202655039	CG32428
Frq2	8.26595109971089e-08	-0.167876008883461	1	1	0.00179958021391806	Frq2
trh	9.24619889706443e-08	-0.406284281600877	1	1	0.0020129899618799	trh
Oseg4	9.28027852206564e-08	-0.593746546700622	1	1	0.00202040943703891	Oseg4
Dmtn	9.41598109265255e-08	-0.214429503969004	1	1	0.00204995324368139	Dmtn
CG15744	9.44382434211838e-08	-0.474869329909202	1	1	0.00205601499752259	CG15744
Bsg	1.01098412818885e-07	0.212086656865033	1	1	0.00220101354547994	Bsg
AGO1	1.01143640588717e-07	0.231979222526191	1	1	0.00220199819925696	AGO1
Tsp5D	1.03131345198939e-07	-0.531033790071548	1	1	0.0022452725163261	Tsp5D
Cad87A	1.04460764809943e-07	-0.173121619184895	1	1	0.00227421531067726	Cad87A
Inx2	1.05787749045709e-07	-0.507681169665539	1	1	0.00230310508447412	Inx2
conu	1.06326217360902e-07	0.304239112483795	1	1	0.0023148280781642	conu
Br140	1.09738118433023e-07	-0.400725473200658	1	1	0.00238910857640535	Br140
CG1142	1.10156021174688e-07	-0.529856454133622	1	1	0.00239820673699413	CG1142
sm	1.14028672530101e-07	0.232295792048131	1	1	0.00248251822965284	sm
CG5065	1.15636172805674e-07	0.290811617196784	1	1	0.00251751511815233	CG5065
chrb	1.16551830883079e-07	0.250979316590716	1	1	0.00253744991015551	chrb
Idefix{}RR48404	1.20159392063902e-07	0.462526233803685	1	1	0.00261599012462321	Idefix{}RR48404
lncRNA:CR43837	1.21823257059617e-07	-0.470835052920292	0.917	0.833	0.00265221412944493	lncRNA:CR43837
numb	1.22171099845139e-07	0.283981380200454	1	1	0.00265978701472851	numb
VGlut	1.25832622921539e-07	0.330648979175936	1	1	0.00273950203362482	VGlut
CG13375	1.31411219242218e-07	0.323750227584578	1	1	0.00286095365412233	CG13375
CG6184	1.33814995991359e-07	-0.312658145161043	1	1	0.00291328627772789	CG6184
Rab3GAP1	1.39642577433653e-07	-0.257180943367707	1	1	0.00304015855330805	Rab3GAP1
Ifrd1	1.40203632687526e-07	0.475397963076379	1	1	0.00305237328724013	Ifrd1
unc80	1.41756966850956e-07	-0.252405544988605	1	1	0.00308619092531216	unc80
Imp	1.48470275615422e-07	-0.204682993066994	1	1	0.00323234637042335	Imp
AdamTS-B	1.51974121184982e-07	-0.30890366288015	0.25	0.583	0.00330862859231825	AdamTS-B
CG6503	1.55714318108389e-07	-0.479336183122998	0.958	0.917	0.00339005641953774	CG6503
RpS15Aa	1.6081268817022e-07	-0.468279519054776	1	1	0.00350105303415386	RpS15Aa
Naprt	1.62442426529866e-07	0.373350976955109	1	1	0.00353653406798171	Naprt
CG8547	1.64276407806012e-07	-0.515027007137984	1	1	0.0035764616743447	CG8547
Dscam3	1.70401856561458e-07	-0.156988204913617	1	1	0.0037098188191995	Dscam3
bru2	1.77461234896666e-07	0.486195230447462	1	1	0.00386350854493531	bru2
Cf2	1.77490425500614e-07	0.349138615770846	1	1	0.00386414405357388	Cf2
CG34393	1.78605409019573e-07	0.300197881517522	1	1	0.00388841835976512	CG34393
CG31689	1.80785867291909e-07	-0.441453805702477	1	0.917	0.00393588911681214	CG31689
tay	1.81255993784733e-07	-0.154490253926781	1	1	0.00394612424068743	tay
C3G	1.81338952084433e-07	-0.117612691356737	1	1	0.00394793032583019	C3G
betaTub97EF	1.8178592650179e-07	-0.433335394332136	1	0.958	0.00395766140587048	betaTub97EF
CG10311	1.82882142665566e-07	-0.499207956783005	1	1	0.00398152712797205	CG10311
Nlg2	1.83083932403332e-07	-0.117714958700195	1	1	0.00398592029235293	Nlg2
7B2	1.84634725470072e-07	0.499287668558669	1	1	0.00401968260820894	7B2
asRNA:CR43957	1.86101631072279e-07	0.595401866847304	1	0.75	0.00405161861007459	asRNA:CR43957
disco-r	1.94722772015213e-07	-0.364570529871403	1	1	0.0042393094695432	disco-r
RalGPS	2.00070010695356e-07	0.352859337710027	1	1	0.0043557242028486	RalGPS
ChT	2.0388831070205e-07	0.305204427375783	1	1	0.00443885241229434	ChT
Ant2	2.07356535807632e-07	-0.451582037755594	1	1	0.00451435914106796	Ant2
CG30479	2.15653572251081e-07	-0.452863076403509	1	1	0.00469499392147829	CG30479
Tret1-1	2.16307464390349e-07	-0.448316857462789	1	1	0.00470922980724228	Tret1-1
srp	2.25620730036007e-07	-0.486117375394529	0.917	0.917	0.00491198891361391	srp
snoRNA:Psi28S-2622	2.33567933353517e-07	-0.507129830556929	0.833	0.917	0.00508500747703941	snoRNA:Psi28S-2622
Mhcl	2.43421469247457e-07	-0.205554390579017	1	1	0.00529952880698638	Mhcl
ttk	2.47871137664831e-07	-0.523389294074385	1	0.958	0.00539640253810103	ttk
CG2124	2.56219518342783e-07	0.5990805907367	1	0.875	0.00557815513384072	CG2124
CG14424	2.64804233712262e-07	-0.266677470733381	0.208	0.458	0.00576505297214966	CG14424
bol	2.89037171237456e-07	0.223562825010952	1	1	0.00629262825501064	bol
Hcf	3.02557759530276e-07	0.255607744881733	1	1	0.00658698498273363	Hcf
RpS24	3.09652992388902e-07	-0.49029861163792	1	1	0.00674145529729879	RpS24
tws	3.10078673487626e-07	0.325456823134533	1	1	0.00675072280049911	tws
Nplp2	3.14397178680796e-07	-0.378345576498731	0.792	0.708	0.00684474097705961	Nplp2
CG4374	3.24846299250399e-07	-0.362448340969349	0.625	0.625	0.00707222878098043	CG4374
Capr	3.49647617469939e-07	-0.283879498005546	1	1	0.00761217827993805	Capr
CG6154	3.51441550167399e-07	0.318391612980493	1	1	0.00765123398869444	CG6154
stau	3.52470227340069e-07	0.31887952525468	1	1	0.00767362931942065	stau
H{}1612	3.68354214320939e-07	0.581384836922825	1	1	0.00801943959998117	H{}1612
Cda4	3.71844215061642e-07	-0.343757930291482	0.667	0.75	0.00809542040610701	Cda4
Lamp1	4.24105462188978e-07	0.400792204587224	1	1	0.00923320001731624	Lamp1
CG42784	4.24977228596379e-07	0.225678843078789	1	1	0.00925217924377177	CG42784
slow	4.36754676909434e-07	-0.500083427426055	0.833	0.833	0.00950858607099529	slow
CG30271	4.46939320903011e-07	-0.637089828813463	1	1	0.00973031595537945	CG30271
asRNA:CR44894	4.59432103868884e-07	-0.315184144691354	1	1	0.0100022963333295	asRNA:CR44894
CG9265	4.64771790639903e-07	0.361250106396084	1	1	0.0101185466540213	CG9265
CG32486	4.8659100532258e-07	-0.157503479289019	1	1	0.0105935727768779	CG32486
Sytalpha	5.0682292861371e-07	0.412931332783329	1	1	0.0110340419788491	Sytalpha
ps	5.14315043022748e-07	0.223364712207011	1	1	0.0111971528016482	ps
pdm3	5.16700307032052e-07	-0.252153347529111	1	1	0.0112490823843948	pdm3
Gat	5.27824044141466e-07	-0.449094368693612	1	1	0.0114912572650039	Gat
woc	5.30113302527814e-07	-0.317903347907486	1	1	0.011541096709333	woc
zfh1	5.33677729664458e-07	-0.310761077699764	1	1	0.0116186978525249	zfh1
HPS4	5.85390246564871e-07	0.38798822655431	1	1	0.0127445310579638	HPS4
Hasp	5.85800376633584e-07	-0.154188427937302	1	1	0.0127534599996898	Hasp
Tsp26A	5.98384643504921e-07	0.513228786542012	1	1	0.0130274320737456	Tsp26A
IntS6	6.10174573202181e-07	-0.23415858717397	1	1	0.0132841106331847	IntS6
Snx27	6.24070731278395e-07	-0.228604477734504	1	1	0.0135866438906619	Snx27
Abd-B	6.3100316248035e-07	-0.347057397246571	0.5	0.792	0.0137375698503597	Abd-B
PGRP-LC	6.75242194098961e-07	-0.417910748889271	0.875	0.875	0.0147006978077285	PGRP-LC
CG1090	6.824378399329e-07	0.253973451104439	1	1	0.0148573542131792	CG1090
Paics	6.82615131889384e-07	-0.408255977257195	1	0.958	0.0148612140363638	Paics
CG5946	6.93722498677779e-07	0.389092781209076	1	1	0.0151030325187139	CG5946
RanBPM	6.96985576575114e-07	-0.281893891344801	1	1	0.0151740729876168	RanBPM
CG3224	7.05094157471145e-07	-0.490569814669518	1	1	0.0153506049023043	CG3224
RpS9	7.06236030899521e-07	-0.499278277777389	1	1	0.0153754646287135	RpS9
copia{}RR48341	7.23207019527683e-07	0.60500129462913	1	0.542	0.0157449400221372	copia{}RR48341
eEF1alpha1	7.35222998451337e-07	-0.310070767965165	1	1	0.0160065398992841	eEF1alpha1
CG30015	7.53304536071578e-07	0.25460452832224	1	1	0.0164001930548143	CG30015
rover{}243	7.56739300274871e-07	0.60453374022164	1	0.833	0.0164749713062842	rover{}243
CG32548	7.7687210537374e-07	-0.428232088434987	1	1	0.0169132826060917	CG32548
mfas	7.9963127056421e-07	-0.45735877618427	1	1	0.0174087723914534	mfas
Inx7	8.1020494892135e-07	-0.344941388819098	0.625	0.75	0.0176389719429667	Inx7
CG12535	8.11538847766498e-07	-0.419099922456844	0.958	0.917	0.0176680122547244	CG12535
Ac78C	8.14079256246713e-07	-0.21439697013345	1	1	0.0177233194877472	Ac78C
Elk	8.23749937588164e-07	0.225347163015712	1	1	0.0179338598912319	Elk
alph	8.37216908182133e-07	0.288345992835993	1	1	0.0182270493080332	alph
Smg5	8.67414477427148e-07	0.339424144252249	1	1	0.0188844805880664	Smg5
ine	8.73476727111463e-07	-0.484274836246044	1	1	0.0190164618259437	ine
Mlc-c	8.78231719123323e-07	0.418334871321379	1	1	0.0191199827570339	Mlc-c
kuz	8.79777750855552e-07	0.22486083919823	1	1	0.0191536414138762	kuz
CG3632	8.81672605598586e-07	-0.318151390566006	1	1	0.0191948942964868	CG3632
CG33143	8.84020978562945e-07	0.278154092443505	1	1	0.0192460207242939	CG33143
nuf	8.92026054497134e-07	0.312887904156883	1	1	0.0194202992324571	nuf
CG31999	9.08969725576265e-07	0.518770059402805	1	1	0.0197891798955209	CG31999
CG11360	9.1982866014107e-07	0.279163765959306	1	1	0.0200255897599312	CG11360
CG6041	9.42090170877088e-07	0.570275707597887	1	1	0.0205102451101651	CG6041
CG31705	9.55752064998204e-07	-0.484425445965693	1	1	0.0208076782070759	CG31705
osa	9.65688181894446e-07	-0.12676067134976	1	1	0.021023997408024	osa
phyl	1.01050723611896e-06	0.420009878097159	1	1	0.021999753037546	phyl
CG42284	1.01423692391346e-06	-0.699875773190137	1	1	0.0220809520705199	CG42284
TrissinR	1.01689372783062e-06	0.375087322238918	1	1	0.0221387933486005	TrissinR
beat-IIIb	1.02216819968494e-06	0.277431997098912	1	1	0.0222536238753408	beat-IIIb
copia{}49	1.04180819925862e-06	0.973894160096787	1	0.833	0.0226812063060594	copia{}49
Tep2	1.07411965801306e-06	-0.400727235628928	0.917	0.833	0.0233846590746024	Tep2
Pka-C1	1.08835063453049e-06	0.246282645184409	1	1	0.0236944816643632	Pka-C1
Nep1	1.10954764512077e-06	-0.386867876498979	1	1	0.0241559617819242	Nep1
seq	1.10985640015448e-06	-0.270551792774945	1	1	0.0241626836877632	seq
BubR1	1.12211180611326e-06	0.526979932309979	1	0.958	0.0244294961308919	BubR1
CG31706	1.13142183566242e-06	-0.478934941234337	1	0.958	0.0246321847842065	CG31706
SPoCk	1.13721740112599e-06	0.202467851424982	1	1	0.0247583600399139	SPoCk
MFS14	1.1442524616112e-06	-0.392880183489788	0.917	0.833	0.0249115203417374	MFS14
CG17364	1.15256070891675e-06	0.304723853463347	1	1	0.0250923991938266	CG17364
FASN1	1.16196783907781e-06	-0.294882388802133	1	1	0.025297201824563	FASN1
Not1	1.17084827275449e-06	0.24007582616107	1	1	0.0254905377461381	Not1
CG11596	1.17474122130292e-06	-0.408207594547642	1	1	0.025575291128986	CG11596
Lapsyn	1.18250956505401e-06	-0.440728440953129	0.833	0.875	0.025744415740791	Lapsyn
snu	1.19089436939086e-06	-0.400038972976787	0.875	0.667	0.0259269613160085	snu
pippin	1.20163688196495e-06	-0.468063177842329	1	0.958	0.026160836557259	pippin
Ubc6	1.20539845689568e-06	0.315656414838538	1	1	0.0262427298050758	Ubc6
unc-13	1.21459548835792e-06	0.223553844784374	1	1	0.0264429583770402	unc-13
mts	1.21490715855972e-06	0.276015248543587	1	1	0.0264497437490036	mts
Jarid2	1.25338302783808e-06	-0.20910053184944	1	1	0.0272874018990628	Jarid2
Rok	1.27876050369991e-06	-0.23284909622016	1	1	0.0278398949260507	Rok
CR18166	1.33583150773583e-06	-0.554492473370791	1	1	0.0290823877549167	CR18166
CG10283	1.37929453475899e-06	-0.225982066829143	1	1	0.0300286213162379	CG10283
CG32719	1.38845021606675e-06	-0.390800166980258	0.75	0.875	0.0302279496539892	CG32719
lz	1.43132315173425e-06	-0.429777647689344	1	1	0.0311613363364063	lz
G5{}3691	1.46758845204498e-06	-0.450580036711027	0.958	0.792	0.0319508681894713	G5{}3691
CG7607	1.48421304860444e-06	-0.490299561215771	0.917	0.917	0.0323128022811672	CG7607
cnc	1.52092388625765e-06	-0.131076551892253	1	1	0.0331120339277153	cnc
Xpc	1.53072794324047e-06	0.302645033508151	1	1	0.0333254780522882	Xpc
Acn	1.53519528960315e-06	-0.262439448496651	1	1	0.0334227366499503	Acn
CG6294	1.59545226064852e-06	-0.383741525496198	1	1	0.0347345911665789	CG6294
nonA	1.67810973127621e-06	0.297483957853145	1	1	0.0365341269596144	nonA
Larp4B	1.71814075784616e-06	-0.125761664872543	1	1	0.0374056424390687	Larp4B
l(3)05822	1.73511756962979e-06	-0.204424064876809	1	1	0.0377752446084103	l(3)05822
CG4716	1.74401192856786e-06	-0.429230509116031	0.833	0.875	0.0379688836968508	CG4716
Ncoa6	1.81869957487528e-06	-0.227991356866529	1	1	0.0395949084446098	Ncoa6
Sap130	1.82594004658507e-06	-0.264937196614566	1	1	0.0397525407542036	Sap130
Pur-alpha	1.83696671462623e-06	0.298130249912442	1	1	0.0399926023441276	Pur-alpha
CG14440	1.85795637050896e-06	-0.330506714688171	1	1	0.0404495681423506	CG14440
Syp	1.86874008162437e-06	0.221112249032409	1	1	0.0406843403170443	Syp
DCP2	1.88332353691198e-06	0.2594594011133	1	1	0.0410018367221108	DCP2
Scr	1.94606121022059e-06	0.661717444316598	1	1	0.0423676986077124	Scr
CG44085	1.9810236472829e-06	0.868330849162281	1	0.792	0.043128865824996	CG44085
Trl	2.02063301160626e-06	-0.229773949633798	1	1	0.04399120129568	Trl
GluRIB	2.02182063741467e-06	0.231739753172853	1	1	0.0440170570971549	GluRIB
lncRNA:CR46268	2.03076765462623e-06	0.424357917441074	1	1	0.0442118426088675	lncRNA:CR46268
emp	2.04308995381559e-06	-0.322864356597223	0.458	0.5	0.0444801113845191	emp
stai	2.15167230167035e-06	0.245407882219696	1	1	0.0468440576796652	stai
Lap1	2.18307881318075e-06	0.381471444461271	1	1	0.0475278088417582	Lap1
CG42741	2.18780947737333e-06	-0.515232105816501	1	0.917	0.0476308001318947	CG42741
CG11247	2.18827842718423e-06	0.364790949791577	1	1	0.0476410096382278	CG11247
copia{}387	2.21720218114896e-06	0.605879772058319	1	0.958	0.0482707086857939	copia{}387
snoRNA:U3:9B	2.22609099525124e-06	-0.232532343708681	0.292	0.542	0.0484642270576148	snoRNA:U3:9B
Pxn	2.33033697203553e-06	0.322411151580412	1	1	0.0507337662181855	Pxn
RpS14b	2.3615528643466e-06	-0.506383995571302	1	0.917	0.0514133674096898	RpS14b
vvl	2.3867568490538e-06	0.371654217229002	1	1	0.0519620833607504	vvl
CG12698	2.41165938841369e-06	0.391891025575904	1	0.083	0.0525042365451545	CG12698
baz	2.53934213312777e-06	-0.488787514744696	1	1	0.0552840175803247	baz
CG8924	2.63112471351001e-06	0.417599678822973	1	1	0.0572822161378265	CG8924
C901	2.70289834784322e-06	-0.431767164025746	1	0.958	0.0588447999308948	C901
Nca	2.73030730608799e-06	0.342580498822224	1	1	0.0594415203608416	Nca
EcR	2.86808064153789e-06	0.174542059893521	1	1	0.0624409836469214	EcR
l(3)L1231	2.96253234639345e-06	0.260550505144066	1	1	0.0644972917133319	l(3)L1231
CG15473	2.96479266128898e-06	-0.318680010081853	0.708	0.708	0.0645465010289225	CG15473
Rh50	3.03269865590649e-06	-0.422459146180913	1	1	0.0660248824377401	Rh50
T48	3.06603578023489e-06	-0.51181647005376	1	0.958	0.0667506649714938	T48
CG17778	3.14076202618834e-06	-0.355190422291943	1	1	0.0683775300721464	CG17778
Fas1	3.14893916361211e-06	0.31033580396566	1	1	0.0685555545309992	Fas1
RpS30	3.20763392822268e-06	-0.439268196928784	1	1	0.069833398251336	RpS30
PPP4R2r	3.20944413320912e-06	-0.291906848426383	1	1	0.0698728082240957	PPP4R2r
asRNA:CR17025	3.23550613799843e-06	-0.454378574307229	1	1	0.0704402041303638	asRNA:CR17025
CG44838	3.33944416632149e-06	-0.142820170613963	1	1	0.0727030389449851	CG44838
cdc14	3.41474615130186e-06	0.335551073254758	1	1	0.0743424384599928	cdc14
CG32432	3.60534836618496e-06	0.169711468694867	1	1	0.0784920392802128	CG32432
RpL36A	3.69882150365518e-06	-0.463349348921375	1	1	0.080527042956077	RpL36A
Brd8	3.70659777331554e-06	-0.463402074963179	1	1	0.0806963401228526	Brd8
qkr54B	3.85996096757621e-06	0.286728540285986	1	1	0.0840352102251016	qkr54B
RpS29	3.90943724833827e-06	-0.49921334401214	1	1	0.0851123583335724	RpS29
fz4	3.97819543843783e-06	-0.405111742952444	1	1	0.0866092928902301	fz4
CG11050	3.98178122611314e-06	0.392958538073284	1	1	0.0866873590737092	CG11050
copia{}1391	4.0996497817637e-06	0.571268032966752	1	0.708	0.0892534753987775	copia{}1391
CG12581	4.11543061284157e-06	-0.297398600497837	0.625	0.667	0.0895970398721739	CG12581
CG3376	4.13619172667249e-06	-0.421948777232498	1	0.958	0.0900490300813867	CG3376
RhoGAP15B	4.20876766612083e-06	-0.418529364617623	1	0.958	0.0916290808591166	RhoGAP15B
Tsp66E	4.22219432078117e-06	0.23708342107493	1	1	0.0919213925577269	Tsp66E
grn	4.28195616475736e-06	0.508190457432812	1	1	0.0932224676629326	grn
Toll-6	4.29236606326146e-06	0.279929469433868	1	1	0.0934491015632653	Toll-6
CG4297	4.55158120077066e-06	-0.295638457521502	1	1	0.099092474321978	CG4297
Ubr1	4.55706588044393e-06	-0.155427927110759	1	1	0.0992118812831448	Ubr1
brat	4.56198996732424e-06	0.20074512096314	1	1	0.099319083578616	brat
lncRNA:CR45911	4.57192328833319e-06	-0.290132975160205	1	1	0.0995353419103018	lncRNA:CR45911
CG3107	4.6488438517699e-06	0.338086275969281	1	1	0.101209979496882	CG3107
Quasimodo{}3602	4.73728344763543e-06	-0.228682331762058	0.125	0.417	0.103135397938471	Quasimodo{}3602
CG30158	4.73891947992933e-06	0.290470582738293	1	1	0.103171015997542	CG30158
regucalcin	4.87914157898446e-06	-0.42362121734336	1	1	0.106223791316071	regucalcin
CG4612	4.97671621373475e-06	0.27023993545081	1	1	0.108348088689219	CG4612
CoRest	5.06986548782571e-06	-0.192892009068573	1	1	0.110376041535454	CoRest
CG42240	5.09554953870242e-06	-0.313905071989624	1	1	0.11093520900709	CG42240
Flacc	5.12998850726454e-06	-0.273642936204235	1	1	0.111684979791656	Flacc
alpha-Cat	5.26599892660074e-06	0.236846030775272	1	1	0.114646062631025	alpha-Cat
Pcf11	5.3360857041165e-06	0.226625987727653	1	1	0.11617192186432	Pcf11
CG46466	5.33971051834596e-06	0.459929030105363	1	1	0.11625083769491	CG46466
usp	5.40688752101459e-06	-0.344884859108411	1	1	0.117713348220009	usp
dao	5.42997328260973e-06	0.288704913245543	1	1	0.118215948335696	dao
CG15096	5.48912440625248e-06	-0.274611636599538	0.458	0.625	0.119503727448523	CG15096
Amun	5.51324952880994e-06	-0.168289039387944	1	1	0.120028955491721	Amun
CG8630	5.64378239365427e-06	-0.237662256779882	0.292	0.417	0.122870786492247	CG8630
CG11030	5.66889252043483e-06	0.204385328895251	1	1	0.123417459062387	CG11030
CG12605	5.78417306614721e-06	0.216914756263201	1	1	0.125927231823091	CG12605
dpy	5.79847751352784e-06	0.753796031925706	1	1	0.126238653947015	dpy
CG8701	5.885908163494e-06	-0.47990375815011	1	1	0.128142106627428	CG8701
B4	5.88996607969893e-06	-0.104828988740675	1	1	0.128230451521125	B4
CG3760	5.93731860036953e-06	-0.389155062913488	1	1	0.129261363248645	CG3760
CG11155	5.96137340433079e-06	0.249227945455451	1	1	0.129785060385686	CG11155
CG13708	5.96712109102036e-06	-0.266443135413543	0.417	0.583	0.129910193272604	CG13708
Rbp	6.03575025446143e-06	0.19129222666189	1	1	0.13140431878988	Rbp
Tom40	6.07099765621346e-06	0.41087757623959	1	1	0.132171689973423	Tom40
pk	6.12499486251268e-06	-0.443721870705464	1	1	0.133347263151764	pk
CG41128	6.24951616266787e-06	0.462127920574493	1	1	0.136058216377442	CG41128
CG32532	6.3789994340057e-06	-0.222462814647991	1	1	0.138877196677738	CG32532
tinc	6.48901807214891e-06	-0.175295943581332	1	1	0.141272412448754	tinc
mamo	6.55250792986302e-06	-0.139822912156063	1	1	0.142654650141048	mamo
CG9394	6.58229626622561e-06	-0.338290185117952	1	1	0.143303172011998	CG9394
CG32669	6.79143639346128e-06	-0.406819291513552	1	0.958	0.147856361722045	CG32669
Rlip	7.18086731956768e-06	-0.279111037033573	1	1	0.156334662414308	Rlip
R1{}RR48395	7.25589760263001e-06	-0.404705417178578	1	1	0.157968146706858	R1{}RR48395
UbcE2H	7.3969574003577e-06	-0.209072226737162	1	1	0.161039159563188	UbcE2H
Cdk4	7.40367959193333e-06	-0.305448359351415	0.708	0.583	0.161185508395981	Cdk4
mdg1{}2516	7.44208404651342e-06	0.540406654780703	1	1	0.162021611776644	mdg1{}2516
gypsy12{}5105	7.46132229436087e-06	0.550556974638918	1	0.625	0.16244044767053	gypsy12{}5105
sns	7.50542174632795e-06	-0.141295999465411	1	1	0.163400536839306	sns
cdi	7.56269257576892e-06	0.235929987938479	1	1	0.164647380067065	cdi
CG17883	7.56653285328955e-06	0.370170415101506	1	1	0.164730986748967	CG17883
RpS16	7.57264093133901e-06	-0.40406594965978	1	1	0.164863965716182	RpS16
CG8679	7.78457398109725e-06	-0.371714899538202	1	1	0.169477960142468	CG8679
Chd1	8.02635086956386e-06	-0.221340543271992	1	1	0.174741684781275	Chd1
Dbct	8.4481932159043e-06	-0.379211112602096	0.833	0.792	0.183925614503453	Dbct
ovo	8.53692469607411e-06	-0.443608848502641	0.833	0.833	0.185857387558229	ovo
DIP-lambda	9.2958229752536e-06	-0.253193419284152	1	1	0.202379361994246	DIP-lambda
CG7378	9.31582817304666e-06	-0.201403697515902	1	1	0.202814895155399	CG7378
zormin	9.40719498869952e-06	-0.401688084181625	1	1	0.204804042098977	zormin
Tet	9.42704452921006e-06	-0.144530117578068	1	1	0.205236186445432	Tet
1360{}1588	9.45673398232641e-06	-0.201431425513824	0.125	0.417	0.205882555529228	1360{}1588
Tdc2	9.56404947377232e-06	-0.556067274520326	1	1	0.208218921093497	Tdc2
nonC	9.57846320832973e-06	-0.324462982437272	1	1	0.208532722508547	nonC
Df31	9.57941211419856e-06	0.362888763908125	1	1	0.208553381138217	Df31
wb	9.58348862946083e-06	-0.391842890150429	1	0.958	0.208642130951992	wb
exd	9.89557615789189e-06	0.35380313006086	1	1	0.215436588533464	exd
RIC-3	9.89994927990313e-06	0.249773702893707	1	1	0.215531795772771	RIC-3
MFS17	9.91598860770645e-06	0.169665244026235	1	1	0.215880987978377	MFS17
Sgs4	9.99884388449507e-06	-0.393245871723229	0.875	0.875	0.217684830209342	Sgs4
CG33978	1.00717059818756e-05	0.55896214507551	1	1	0.219271110931414	CG33978
CG5687	1.008854327312e-05	-0.438950205237739	1	0.875	0.219637675599096	CG5687
CG43800	1.02086085375688e-05	0.522177725686351	1	1	0.22225161647141	CG43800
mbl	1.02359636166225e-05	-0.12928959500421	1	1	0.222847163897488	mbl
Syt7	1.02876785221947e-05	0.22235769597165	1	1	0.223973049106701	Syt7
eIF4A	1.05028971910511e-05	0.297334849602777	1	1	0.228658574746374	eIF4A
Nmdar1	1.05337458613202e-05	-0.120209190889606	1	1	0.229330181146802	Nmdar1
Gad1	1.10180652722214e-05	0.317347113006082	1	1	0.239874299041532	Gad1
CG5445	1.10955456567244e-05	-0.274250984678939	1	1	0.241561124492546	CG5445
CG17508	1.11713563871371e-05	0.351486065187544	1	1	0.243211599904362	CG17508
CG7564	1.14614269900315e-05	-0.263266057788648	1	1	0.249526726999976	CG7564
RpL28	1.16433040948182e-05	-0.401826147910179	1	1	0.253486373448287	RpL28
lawc	1.16850340392239e-05	-0.335604955810629	1	1	0.254394876067943	lawc
side-II	1.17704616788399e-05	0.193356766833172	1	1	0.256254721210023	side-II
RpL14	1.18691464767591e-05	-0.480240452832684	1	1	0.258403187945523	RpL14
z	1.19122725412634e-05	-0.375913134368394	1	1	0.259342085495846	z
hopper{}368	1.20051118241717e-05	-0.204613011424138	0.083	0.417	0.261363289524042	hopper{}368
CG43843	1.22437096827199e-05	-0.45918186929168	1	1	0.266557803502495	CG43843
pb	1.23685556370264e-05	0.610710885041036	1	0.958	0.269275824773702	pb
SerT	1.27460706619804e-05	-0.607174758236679	1	1	0.277494704381975	SerT
Ip6k	1.31480410366779e-05	0.280913719270538	1	1	0.286246001409515	Ip6k
ben	1.31723942595116e-05	-0.226381727099975	1	1	0.286776195423827	ben
CG40228	1.32164496796419e-05	0.362817857567619	1	1	0.287735325975484	CG40228
Mur2B	1.33198475407611e-05	-0.15638990443492	1	1	0.28998640080991	Mur2B
RpL32	1.33445084909709e-05	-0.477805912759578	1	0.958	0.290523294356927	RpL32
mRpL40	1.33633871391293e-05	-0.394652562757066	1	0.958	0.290934301405984	mRpL40
ZnT33D	1.34565469614027e-05	-0.352164708774432	1	1	0.292962483896699	ZnT33D
CG10465	1.37875206138307e-05	0.448408941153026	1	1	0.300168111283708	CG10465
Ranbp21	1.39021043498398e-05	-0.398544138604662	1	1	0.302662713800361	Ranbp21
glob1	1.41161610836283e-05	-0.45068261257243	1	1	0.307322942951672	glob1
nAChRalpha4	1.44563183393366e-05	0.200087079305836	1	1	0.314728506565698	nAChRalpha4
CG7781	1.45671281811465e-05	0.274050288733222	1	1	0.317140947631741	CG7781
cic	1.47973391878175e-05	-0.165429661378853	1	1	0.322152871457976	cic
Cp7Fc	1.48516971000344e-05	-0.230486648565154	0.333	0.542	0.323336297564849	Cp7Fc
gce	1.48763238016211e-05	-0.139041239214939	1	1	0.323872445485093	gce
Ric	1.48948090827157e-05	0.252206374594195	1	1	0.324274888539802	Ric
csw	1.5048445670925e-05	-0.0851694836426247	1	1	0.327619710701709	csw
put	1.52975845452498e-05	0.352310712395617	1	1	0.333043713134633	put
Glt	1.53197365232493e-05	-0.458697577691354	1	1	0.333525983847661	Glt
CG15754	1.54160545036626e-05	-0.271874330172292	0.542	0.708	0.33562292259924	CG15754
Ptx1	1.54955146465487e-05	0.541206572179643	1	1	0.337352849370011	Ptx1
mRpS5	1.56985213819974e-05	0.337521925931855	1	1	0.341772509007465	mRpS5
trol	1.59065448960213e-05	-0.481363266664741	1	1	0.346301388931281	trol
Pep	1.62686391109614e-05	0.253444174363406	1	1	0.354184542084741	Pep
lama	1.71731274247655e-05	-0.35184863404586	0.917	0.833	0.373876157164569	lama
mt:Cyt-b	1.72647694295338e-05	0.505116589205534	1	1	0.37587129525038	mt:Cyt-b
grh	1.72760725057987e-05	-0.316238836315357	0.625	0.667	0.376117374523743	grh
RhoGAP100F	1.73072435677673e-05	-0.0872940819386532	1	1	0.376795999713861	RhoGAP100F
CG43219	1.74294350999459e-05	0.420685054160208	1	1	0.379456231560923	CG43219
X11L	1.76032974659547e-05	0.264084069368275	1	1	0.383241389131301	X11L
CG3703	1.79839968142186e-05	-0.383890254133413	1	1	0.391529594642353	CG3703
CG42342	1.79926886141279e-05	-0.0962105131096824	1	1	0.391718823818179	CG42342
Gfat1	1.8008350537086e-05	0.463343999320304	1	1	0.3920597995429	Gfat1
hb	1.83523767179175e-05	0.526750996649893	1	0.958	0.399549593525782	hb
nahoda	1.84267608591141e-05	-0.382734604993019	0.792	0.833	0.401169010663773	nahoda
Gdap2	1.85785105579832e-05	0.228932411831252	1	1	0.404472753357853	Gdap2
CG10348	1.87020582361803e-05	-0.234594030588621	0.208	0.5	0.40716250985988	CG10348
wgn	1.87221887289278e-05	-0.419740164374753	1	1	0.407600770817488	wgn
CanB2	1.91892215961559e-05	0.334175549310568	1	1	0.417768543369909	CanB2
5-HT1B	1.92050071686614e-05	0.251145652912995	1	1	0.418112211068927	5-HT1B
tna	1.92182028367278e-05	0.219298979780945	1	1	0.418399493958402	tna
CG11700	1.92505244604535e-05	0.460205320131595	1	0.5	0.419103168028533	CG11700
tara	1.95590544462361e-05	-0.0896052233294555	1	1	0.425820174349007	tara
Helz	1.96237329842382e-05	0.220666726871854	1	1	0.427228290799849	Helz
RpS6	1.97406242976098e-05	-0.352361625869753	1	1	0.429773131583262	RpS6
CG42542	1.98174682068217e-05	0.318949182234191	1	1	0.431446100330714	CG42542
CG5004	1.98405592636266e-05	0.26719782067249	1	1	0.431948815728416	CG5004
CG12547	2.04609897111482e-05	0.339329826870371	1	1	0.445456207001406	CG12547
INE-1{}6031	2.04923504865206e-05	-0.208563026050185	0.042	0.417	0.44613896244204	INE-1{}6031
CG13376	2.0516708161515e-05	-0.394974579028835	0.833	0.708	0.446669253384343	CG13376
sd	2.07206447958702e-05	-0.116223492462786	1	1	0.451109157850889	sd
l(1)G0196	2.08828494603735e-05	-0.0981216793463906	1	1	0.454640515601791	l(1)G0196
Bap111	2.11114484347067e-05	-0.370457768599991	1	1	0.459617343872	Bap111
dpr9	2.14655420630479e-05	0.233034997750276	1	1	0.467326316254615	dpr9
lov	2.15911494802496e-05	-0.263088581645176	1	1	0.470060915334515	lov
CG3257	2.15961186113966e-05	-0.287190503984242	1	1	0.470169098288714	CG3257
Sec10	2.16201390164211e-05	0.435167787952021	1	1	0.470692046526503	Sec10
CG13921	2.16477602417284e-05	-0.335500683396582	1	1	0.471293388222669	CG13921
CG8611	2.17934035368438e-05	-0.372536770425282	1	1	0.474464188400627	CG8611
Snoo	2.24088452151381e-05	-0.102234407355962	1	1	0.487862969178771	Snoo
CG1544	2.25798653025312e-05	-0.304034569043248	0.833	0.75	0.491586247501407	CG1544
CG9674	2.27788565144209e-05	0.195398405385227	1	1	0.495918485175457	CG9674
Hsp83	2.28523809536277e-05	0.343582438255344	1	1	0.497519185741428	Hsp83
mtd	2.2914775629013e-05	0.195767421255693	1	1	0.498877580219243	mtd
CG13551	2.33958075448368e-05	-0.282945135612711	1	1	0.509350126058641	CG13551
Vsx1	2.34719944655911e-05	-0.270216896238463	1	1	0.511008791510384	Vsx1
RpL9	2.34837101774094e-05	-0.385458569915457	1	1	0.511263854272381	RpL9
Spf45	2.36204831989398e-05	-0.321844019681938	1	1	0.514241539724119	Spf45
CG45105	2.41172416706201e-05	-0.386201995114543	0.125	0.417	0.525056468411069	CG45105
Eph	2.5215782752064e-05	0.249899219893494	1	1	0.548972806295185	Eph
CG18428	2.56803473018019e-05	-0.295224764815753	1	1	0.559086841107529	CG18428
Abcd1	2.60221927200751e-05	0.270151728641028	1	1	0.566529157708754	Abcd1
CG15445	2.70732033750991e-05	-0.377281808784999	1	0.917	0.589410710679283	CG15445
CG3164	2.71313883608698e-05	-0.342236767193286	1	1	0.590677456004497	CG3164
CG1213	2.76515509692235e-05	-0.24537090224737	0.417	0.5	0.602001916150965	CG1213
nAChRalpha6	2.7754590294969e-05	0.190481463772455	1	1	0.604245185311771	nAChRalpha6
Tsen34	2.77970410014924e-05	-0.381761609684019	1	1	0.605169379643491	Tsen34
Rab10	2.79003805657604e-05	-0.28925836131145	1	1	0.60741918529717	Rab10
CG5554	2.7928714506951e-05	-0.321327458740877	1	1	0.60803604353083	CG5554
RpS19a	2.80920162382294e-05	-0.36552008978561	1	1	0.611591285522493	RpS19a
CG31007	2.81641694085563e-05	-0.41571457089795	1	0.958	0.61316213219368	CG31007
FMRFaR	2.82059407105217e-05	0.42310610701985	1	1	0.614071535208768	FMRFaR
CG7166	2.85974505639227e-05	0.301267388304448	1	1	0.622595096227162	CG7166
CG43367	2.86057046772235e-05	-0.130760444082791	1	1	0.622774796527832	CG43367
Desat1	2.93310989863626e-05	0.287979045651515	1	1	0.638567356032101	Desat1
2mit	2.93585695872051e-05	0.201754057472096	1	1	0.639165418483043	2mit
THADA	2.97475463279668e-05	-0.424170956528405	1	1	0.647633831106166	THADA
CrebA	3.09100061652135e-05	-0.412548467240251	1	1	0.672941744222864	CrebA
CG9992	3.12325193864006e-05	0.454491668070552	1	0.958	0.679963179561328	CG9992
Usp7	3.15492075494686e-05	0.275232410553862	1	1	0.686857797559482	Usp7
B52	3.18189463502276e-05	-0.172057075767326	1	1	0.692730280990805	B52
knrl	3.2275679817558e-05	-0.309491113605112	0.583	0.667	0.702673825308056	knrl
bma	3.26599377119306e-05	0.188635424756138	1	1	0.71103950392644	bma
velo	3.27132383425896e-05	-0.288617183435604	1	1	0.712199911956519	velo
LManII	3.40306314477889e-05	-0.400261665972468	1	0.958	0.740880877249812	LManII
Rnp4F	3.4294790842414e-05	-0.334277672217572	1	1	0.746631891430195	Rnp4F
TwdlG	3.44358485520517e-05	0.492055285370555	1	1	0.749702858826718	TwdlG
Pcl	3.50583167638628e-05	0.343740782539897	1	1	0.763254614266056	Pcl
aay	3.51630965708507e-05	-0.402034075786867	1	0.917	0.765535775443991	aay
CG7029	3.5215130986159e-05	-0.168252814455163	1	1	0.766668616699667	CG7029
RpL19	3.55740932182035e-05	-0.38483959292956	1	1	0.774483583453509	RpL19
ab	3.57348353076154e-05	-0.131755167160895	1	1	0.777983099482096	ab
Lmpt	3.65738161416573e-05	-0.257187853978098	1	1	0.796248551220022	Lmpt
Mid1	3.69010539661717e-05	-0.0625004747031124	1	1	0.803372845897524	Mid1
Xrp1	3.90791932689052e-05	-0.177837060576106	1	1	0.850793116657336	Xrp1
wat	3.96142035062293e-05	-0.532245256663254	0.708	0.792	0.862440824534118	wat
frma	3.98626265408051e-05	-0.24320386130737	0.458	0.458	0.867849242419869	frma
nrm	4.10239290304227e-05	0.179257315688426	1	1	0.893131958921334	nrm
Lgr1	4.11009440039289e-05	-0.402400261700754	1	1	0.894808651909536	Lgr1
vap	4.17734125548987e-05	0.308177411502738	1	1	0.9094489647327	vap
Mondo	4.2416219690131e-05	0.267773219057794	1	1	0.923443518873841	Mondo
retm	4.25057533131725e-05	0.308903571276583	1	1	0.925392755381078	retm
CanA-14F	4.25227928458372e-05	0.176957390102492	1	1	0.925763723046722	CanA-14F
Ance-3	4.26220246096092e-05	-0.246996425130534	0.458	0.417	0.927924097775802	Ance-3
Nlg1	4.29966746647459e-05	-0.297690324563341	0.875	0.708	0.936080604126183	Nlg1
wap	4.32923409266142e-05	0.307343847707868	1	1	0.942517554313317	wap
alphaSnap	4.33806874828277e-05	0.299585282668653	1	1	0.944440947188643	alphaSnap
CG43155	4.35545739546747e-05	-0.410237264545292	1	1	0.948226629567224	CG43155
CG17230	4.39897048780581e-05	-0.170928680599606	1	1	0.957699864900203	CG17230
copia{}RR48347	4.43177044193883e-05	0.476677072024048	1	0.833	0.964840742914503	copia{}RR48347
CG44325	4.4565438540306e-05	-0.326279840730445	1	0.833	0.970234162461002	CG44325
1360{}1503	4.46921448285543e-05	0.476214612144998	1	0.75	0.972992685062456	1360{}1503
CG33666	4.517801137993e-05	0.480653355508522	1	0.875	0.983570485752456	CG33666
wcy	4.52002192860946e-05	-0.123278565240934	1	1	0.984053974077566	wcy
Syn2	4.57972633159426e-05	0.306913971096236	1	1	0.997052219651387	Syn2
beat-VI	4.61778699488048e-05	-0.0987625317264103	1	1	1	beat-VI
CG13654	4.67459472951587e-05	0.316866355715704	1	1	1	CG13654
Sytbeta	4.70422887568665e-05	-0.142148684273634	1	1	1	Sytbeta
CG8668	4.77059011772496e-05	0.323222160421067	1	1	1	CG8668
Pkcdelta	4.7777701014429e-05	-0.311423125746612	0.542	0.625	1	Pkcdelta
CG43373	4.82838301891391e-05	-0.168701862594689	1	1	1	CG43373
CG43850	4.83723588302085e-05	0.466589458990894	1	1	1	CG43850
mor	4.86682487953216e-05	-0.281403556962414	1	1	1	mor
CG4133	4.87753917789945e-05	-0.20379038298968	1	1	1	CG4133
mip130	4.87835247596859e-05	-0.18749561969644	1	1	1	mip130
Ldsdh1	4.91781593533766e-05	-0.321424539752682	0.75	0.5	1	Ldsdh1
mdg1{}RR48394	5.04748893322982e-05	0.463288757737927	1	0.833	1	mdg1{}RR48394
CG3262	5.05669066621792e-05	0.346171073846537	1	1	1	CG3262
CR45499	5.09739863582421e-05	-0.264866673339318	0	0.458	1	CR45499
dve	5.10889302022792e-05	-0.519278244518172	1	1	1	dve
CG16700	5.38843851681073e-05	-0.357337615533516	0.958	0.833	1	CG16700
Cyp317a1	5.41684736493108e-05	-0.222108335677233	0.167	0.375	1	Cyp317a1
R1A1{}6563	5.42253544999923e-05	-0.481910280570563	1	1	1	R1A1{}6563
RpL10Ab	5.4230311492601e-05	-0.376072075523925	1	1	1	RpL10Ab
Nelf-A	5.43041207650024e-05	-0.23272628413562	1	1	1	Nelf-A
caup	5.46644713958437e-05	0.54432263812271	1	0.958	1	caup
asRNA:CR43425	5.47896522778672e-05	0.397497741929253	1	1	1	asRNA:CR43425
CG12730	5.52727081740185e-05	-0.379958413352074	0.958	0.875	1	CG12730
INE-1{}3643	5.57463581560083e-05	0.493792345702378	1	0.75	1	INE-1{}3643
CG13739	5.58521406622187e-05	-0.119095905073843	1	1	1	CG13739
CG5890	5.58565628035145e-05	0.236270060623588	1	1	1	CG5890
CG7058	5.6234270506505e-05	-0.214366708461312	1	1	1	CG7058
CG4741	5.75382883956901e-05	-0.411171034916474	1	1	1	CG4741
Myo10A	5.7692563242265e-05	-0.326594744272185	0.792	0.667	1	Myo10A
CARPA	5.84165504662194e-05	-0.246158248689659	1	1	1	CARPA
htt	5.84715564836201e-05	-0.173392365960103	1	1	1	htt
Orai	5.86491431892603e-05	0.282723221729249	1	1	1	Orai
oys	5.8970855266811e-05	0.291150660759362	1	1	1	oys
CG31635	5.9341122105715e-05	0.214550430074865	1	1	1	CG31635
Atat	6.07780748557644e-05	0.276914341258965	1	1	1	Atat
CG6282	6.12423213933209e-05	0.263799928431754	1	1	1	CG6282
St3	6.13031388720722e-05	-0.357043571522464	1	1	1	St3
Rdl	6.14025507006117e-05	0.16297959925729	1	1	1	Rdl
Invadolysin	6.18351789384249e-05	-0.206003013461233	1	1	1	Invadolysin
ACXD	6.39474293684192e-05	-0.179770343945615	0.292	0.417	1	ACXD
sbb	6.47545637371699e-05	-0.0791569239956837	1	1	1	sbb
CG8312	6.53515427039097e-05	-0.449459391962968	1	1	1	CG8312
CG32755	6.58412077027763e-05	0.376299395973184	1	0.292	1	CG32755
sli	6.61216526223867e-05	-0.112196829543415	1	1	1	sli
asRNA:CR44029	6.61463807102915e-05	0.405256022948305	1	1	1	asRNA:CR44029
Trpm	6.7195247840726e-05	-0.155068718208157	1	1	1	Trpm
ds	6.7231022875439e-05	-0.515735597829778	1	0.875	1	ds
slpr	6.73180198211481e-05	-0.145521744851387	1	1	1	slpr
stum	6.91509878599772e-05	-0.387418099413236	1	0.917	1	stum
lncRNA:CR46472	7.03865429265069e-05	-0.330339463769215	0.75	0.667	1	lncRNA:CR46472
Mgstl	7.05900115227311e-05	-0.356308623494467	1	0.958	1	Mgstl
BicD	7.11369340523878e-05	0.210938657804364	1	1	1	BicD
Hs3st-A	7.28382010133138e-05	0.172868707252708	1	1	1	Hs3st-A
hang	7.36877671134389e-05	-0.152871501653732	1	1	1	hang
SIFaR	7.41880827284125e-05	0.41112816981589	1	1	1	SIFaR
cv-2	7.42978325112558e-05	-0.35862522146658	1	1	1	cv-2
CG14968	7.43429348693573e-05	-0.238486439721169	0.333	0.583	1	CG14968
Tsp96F	7.49011723295258e-05	0.291904538059399	1	1	1	Tsp96F
Ogdh	7.49752063249279e-05	0.260351911319222	1	1	1	Ogdh
CG10395	7.70802648228374e-05	0.399326386975778	1	1	1	CG10395
lncRNA:CR32111	7.78051895381889e-05	0.520758955606775	1	1	1	lncRNA:CR32111
CG2209	7.95907406506408e-05	0.491862766995357	1	0.833	1	CG2209
CG17683	7.97193439062413e-05	0.320376586592984	1	1	1	CG17683
CG31897	7.97329552723349e-05	0.418616332583465	1	1	1	CG31897
MESR4	7.98001556491003e-05	-0.150946141018552	1	1	1	MESR4
CG1737	8.00767426306397e-05	-0.232822017175919	1	1	1	CG1737
lncRNA:CR43148	8.06653128380003e-05	0.447401679347134	1	1	1	lncRNA:CR43148
CG14024	8.09305108862573e-05	0.327974765030723	1	1	1	CG14024
Unc-76	8.13772842748967e-05	-0.117332755653567	1	1	1	Unc-76
Mipp1	8.23380225934394e-05	-0.271686272149121	0.75	0.583	1	Mipp1
CG10011	8.30628988721098e-05	-0.123961561804447	1	1	1	CG10011
Mp	8.4548977473696e-05	0.206854740147174	1	1	1	Mp
18SrRNA-Psi:CR41602	8.51721411933644e-05	-0.369178888445702	1	1	1	18SrRNA-Psi:CR41602
Lztr1	8.59049419523592e-05	-0.294969596625087	1	1	1	Lztr1
Srxn	8.6069137862529e-05	-0.315528473561374	0.958	0.792	1	Srxn
CG14621	8.7909623446256e-05	-0.291989759246195	1	1	1	CG14621
onecut	8.79679953414052e-05	0.212186514336285	1	1	1	onecut
Mnn1	9.04849793428807e-05	0.267084319041775	1	1	1	Mnn1
cmpy	9.1749748378813e-05	0.247309668707279	1	1	1	cmpy
Septin4	9.302200863658e-05	-0.158603778636691	1	1	1	Septin4
CG32533	9.31014920078674e-05	-0.331733648589013	1	1	1	CG32533
CG5721	9.57553440349672e-05	-0.432459153246053	1	1	1	CG5721
kl-3	9.57578773222754e-05	0.453580014011696	1	0.875	1	kl-3
PIP5K59B	9.92022027501551e-05	-0.170551958013516	1	1	1	PIP5K59B
Tie	0.00010013480170317	-0.256172352393957	0.667	0.583	1	Tie
IP3K1	0.000100676389272839	-0.27143527027764	0.75	0.583	1	IP3K1
RpS18	0.000100776461268069	-0.406077316615565	1	1	1	RpS18
noc	0.00010107530064585	0.341136242220422	1	1	1	noc
cac	0.000101454932656625	0.168343021197577	1	1	1	cac
sals	0.000101648010416087	0.431624937498188	1	1	1	sals
GABA-B-R2	0.000101672897821402	-0.158041136286585	1	1	1	GABA-B-R2
CG13937	0.000101722742205998	0.296535402399426	1	1	1	CG13937
gypsy5{}103	0.000101739516125545	0.46947204866575	1	0.667	1	gypsy5{}103
Nagk	0.000102136920535491	-0.356294749688985	1	1	1	Nagk
inaE	0.000104109464110563	-0.0915857134600131	1	1	1	inaE
CG31676	0.000105045252658594	-0.358217413232686	1	0.917	1	CG31676
salm	0.000106190074067038	0.399182509043386	1	1	1	salm
opus{}4946	0.00010728453494253	0.455497372869263	1	0.958	1	opus{}4946
Ltn1	0.000107401066427623	0.362738105916571	1	1	1	Ltn1
CG7945	0.000107841367869182	0.38043033315852	1	1	1	CG7945
Atg18b	0.00010842072123545	0.289834246021928	1	1	1	Atg18b
CG14830	0.000109745900686664	-0.343655754084512	0.917	0.833	1	CG14830
CG12204	0.000109941822888562	-0.353322610843586	1	1	1	CG12204
lncRNA:CR43126	0.000112510765573898	0.461033310097679	1	0.875	1	lncRNA:CR43126
CG1909	0.000113578420405678	0.25469668991371	1	1	1	CG1909
asRNA:CR45621	0.000113873275390448	-0.47853957704408	0.833	0.667	1	asRNA:CR45621
CG9812	0.000115051806106269	-0.179944296316777	0.292	0.458	1	CG9812
rover{}6614	0.000116366138199795	0.502486450488285	1	0.833	1	rover{}6614
CG6867	0.000116446097160797	-0.267392890543326	1	1	1	CG6867
RpS8	0.000116730018539849	-0.303473680413233	1	1	1	RpS8
CG6707	0.000117217268736746	0.28835335521315	1	1	1	CG6707
Bbd	0.000119014551508941	-0.247431543336083	0.625	0.583	1	Bbd
Tnpo	0.00012012457173551	0.288427097310343	1	1	1	Tnpo
hoe1	0.000120651293101879	-0.247334327110879	1	1	1	hoe1
ytr	0.000121454984046164	0.360425211651805	1	1	1	ytr
Tango10	0.000121471553569643	-0.251045168410511	1	1	1	Tango10
lncRNA:CR45082	0.000121522210095171	-0.322987149916299	1	1	1	lncRNA:CR45082
CG7720	0.000122085961660842	-0.415686852580445	1	1	1	CG7720
Mst77F	0.000122532602752933	0.29427181779347	0.875	0.042	1	Mst77F
Myo61F	0.000123864151480226	-0.212308461338	0.292	0.458	1	Myo61F
BtbVII	0.000124560308421632	-0.109052064666745	1	1	1	BtbVII
invader2{}563	0.000125978150155041	-0.422502623492257	1	0.958	1	invader2{}563
lncRNA:CR46349	0.000126827136201787	-0.212162944928845	0.333	0.375	1	lncRNA:CR46349
RpS13	0.00012829358072519	-0.422891846339577	1	1	1	RpS13
S{}652	0.000128335285887215	-0.206857842460095	0.458	0.458	1	S{}652
pigs	0.000128643895300286	-0.117542804205275	1	1	1	pigs
RunxA	0.000128657895638118	-0.187102948663657	1	1	1	RunxA
alpha-Est9	0.000129053444769436	0.289606706157431	1	1	1	alpha-Est9
tutl	0.000129527713249537	0.148388588587141	1	1	1	tutl
INE-1{}5364	0.000130187229181505	0.345513369829985	1	1	1	INE-1{}5364
CG32106	0.000130273025814028	-0.19994639803368	0.125	0.333	1	CG32106
Gyc88E	0.000130750775824734	-0.207162128952425	1	1	1	Gyc88E
copia{}631	0.000130956688620391	0.4619860336412	1	0.833	1	copia{}631
Dd	0.000132043499046574	0.258266894107176	1	1	1	Dd
Uhg1	0.000133655263140075	-0.314927676221106	1	1	1	Uhg1
spab	0.000133873653461105	0.343126954480436	1	1	1	spab
FRG1	0.000133928360786336	-0.300242855020826	1	1	1	FRG1
CG42392	0.000134055072520535	0.333544534916107	1	1	1	CG42392
DIP-beta	0.000135511198681833	-0.19884682775224	1	1	1	DIP-beta
Tig	0.000136325476229173	-0.354661642379383	0.75	0.667	1	Tig
RpS23	0.000137316725482481	-0.368122287256778	1	1	1	RpS23
gom	0.000138002481107187	-0.363716764931381	1	1	1	gom
btsz	0.000138758564136218	0.276080795709675	1	1	1	btsz
CG32026	0.000139094277576248	-0.376693780551751	1	0.958	1	CG32026
fuss	0.000140769092099605	0.622156951695433	1	1	1	fuss
CG13364	0.00014218419029905	-0.36770162165	1	0.958	1	CG13364
Cr1a{}1110	0.000142851890926798	0.421649024361811	1	1	1	Cr1a{}1110
Rbcn-3A	0.000144149616549439	-0.19770024351658	1	1	1	Rbcn-3A
Fhos	0.000144238220145393	-0.201262632279113	1	1	1	Fhos
Rpn13R	0.000147799772949126	-0.379565304634438	1	0.875	1	Rpn13R
Ncc69	0.00014783842122572	-0.405575752598909	1	1	1	Ncc69
S{}1513	0.000148697630552164	0.466008643930347	1	1	1	S{}1513
CG42369	0.000149030313643756	-0.42814138321874	0.833	0.625	1	CG42369
CG43693	0.000150688664091186	-0.441876637486415	1	0.958	1	CG43693
CG10433	0.000150853734580397	-0.312777354826271	1	1	1	CG10433
lncRNA:CR44109	0.000150938648360027	-0.224339798748539	0.542	0.542	1	lncRNA:CR44109
lncRNA:CR44831	0.000152877598445866	-0.225082467055976	0.75	0.667	1	lncRNA:CR44831
copia{}122	0.000156627721002139	0.41751539830405	1	1	1	copia{}122
wge	0.000158450294444158	-0.104416697106967	1	1	1	wge
kl-2	0.000158529204269963	0.335804806868206	1	0.25	1	kl-2
tud	0.000159245875704642	0.240406099936411	1	1	1	tud
Gmap	0.000159710108936755	-0.185977203209169	1	1	1	Gmap
Drip	0.000160171736397832	-0.259442351333801	0.75	0.667	1	Drip
cpo	0.000160234102994575	0.16567406636939	1	1	1	cpo
CG7120	0.000162086436684157	0.288889786919638	1	1	1	CG7120
CG13397	0.000163236149588015	-0.224907952788834	0.417	0.542	1	CG13397
CG30172	0.000165898517567536	0.422338453841559	1	1	1	CG30172
Idgf6	0.000167133568083643	-0.308855410260588	0.75	0.708	1	Idgf6
Nrx-IV	0.000167265445656228	0.297761298697616	1	1	1	Nrx-IV
CG2861	0.000168448606700024	-0.242431525379632	0.5	0.458	1	CG2861
lncRNA:CR44458	0.000168624710172968	0.488191103411444	1	0.958	1	lncRNA:CR44458
Ccn	0.000173755075114121	0.198921527394558	1	1	1	Ccn
CG31806	0.00017638317882558	-0.43400531135772	1	1	1	CG31806
plum	0.000176815764101654	-0.0972942531342205	1	1	1	plum
fl(2)d	0.000178896565072128	0.236918780749674	1	1	1	fl(2)d
lncRNA:CR45237	0.000181313701649891	-0.329163822923684	1	1	1	lncRNA:CR45237
Hsc70Cb	0.000181964976367155	0.258555372653308	1	1	1	Hsc70Cb
pes	0.000182296702668973	-0.338039469336982	1	0.833	1	pes
RpS15	0.000183916448744355	-0.3616898834919	1	1	1	RpS15
CG8468	0.000184213414218904	-0.257667866815851	0.5	0.708	1	CG8468
CG42699	0.000186856383045653	-0.173324590384965	1	1	1	CG42699
CG32829	0.00018962740835071	-0.354009995337407	1	1	1	CG32829
CG32121	0.000190173198332827	-0.211972232670684	0.583	0.542	1	CG32121
CG33199	0.000190750326283303	0.460792657450584	1	1	1	CG33199
Fum1	0.000192172784894634	0.290609815268332	1	1	1	Fum1
LanA	0.000192670052460191	-0.340719600312399	0.542	0.583	1	LanA
lncRNA:CR45531	0.000193786157201834	-0.245166597603527	0.667	0.625	1	lncRNA:CR45531
mwh	0.00019433723114335	-0.253397426586732	0.625	0.625	1	mwh
CG17698	0.000195822157639072	0.237906444583761	1	1	1	CG17698
dally	0.0001963908350585	-0.108274608137188	1	1	1	dally
uzip	0.000196644660444059	-0.133805793397415	1	1	1	uzip
CG32066	0.000198545231964955	0.235019801028511	1	1	1	CG32066
Nop17l	0.000199117760505173	-0.205525882694636	1	1	1	Nop17l
RpL41	0.000200591565643361	-0.340053883111429	1	1	1	RpL41
RhoGAP71E	0.000201503257547835	0.179979927177755	1	1	1	RhoGAP71E
CG1607	0.000202059612531503	0.224445369921249	1	1	1	CG1607
1360{}2400	0.000202710383368708	0.374631753248148	1	0.417	1	1360{}2400
CG13928	0.000205441033909173	0.200402808254964	1	1	1	CG13928
f	0.000205466324412132	-0.247874745348949	0.708	0.625	1	f
Vps24	0.000205775430879488	0.353321314770938	1	1	1	Vps24
RpL10	0.000206727883112485	-0.276912884037798	1	1	1	RpL10
Nlg4	0.000208885623573285	0.177614245636773	1	1	1	Nlg4
RasGAP1	0.000210110152878597	0.204907081403152	1	1	1	RasGAP1
CG43329	0.00021332080364019	-0.383810739349799	1	1	1	CG43329
CG4004	0.000213520986962996	0.416753574151968	1	1	1	CG4004
emc	0.000213924735151861	0.251864659638234	1	1	1	emc
metro	0.000214184659594383	0.282981159348827	1	1	1	metro
RpL34b	0.000216411037354545	-0.369366695897194	1	1	1	RpL34b
CG9743	0.000218436903728614	-0.288920329064807	0.875	0.75	1	CG9743
lncRNA:bxd	0.000221752285566801	-0.168628937998981	0.25	0.375	1	lncRNA:bxd
CG5262	0.000224241462452614	0.443652218832577	1	0.917	1	CG5262
CG42514	0.000224537319217665	0.340855565647198	1	1	1	CG42514
sstn	0.00022469860731505	0.343248655351221	1	1	1	sstn
Vinc	0.000226573808225549	-0.351440170060007	1	0.958	1	Vinc
Irk2	0.000226700280542201	-0.365404990874098	0.958	0.917	1	Irk2
CG8010	0.000228462572885647	0.447106912971725	1	0.875	1	CG8010
CG15040	0.000228708361987704	-0.377557239189819	0.875	0.792	1	CG15040
CG17168	0.000232998213294688	-0.267845351653072	1	1	1	CG17168
lolal	0.000236594922338879	0.236552953188102	1	1	1	lolal
Bap170	0.000238204847020384	-0.257322212326555	1	1	1	Bap170
nSyb	0.000238450528248908	0.199907045896031	1	1	1	nSyb
Tpr2	0.000241218892159126	0.251795888697606	1	1	1	Tpr2
CG4660	0.000242342657329665	-0.326230786114476	1	1	1	CG4660
Sobp	0.00024581114064602	-0.383169583039717	1	1	1	Sobp
ssp7	0.000247337926403106	-0.15405263067736	0.167	0.375	1	ssp7
Paip2	0.000247675658069894	0.262556108817847	1	1	1	Paip2
CG6067	0.000247745629342453	-0.172463193386424	0.208	0.417	1	CG6067
sws	0.000250684157164711	-0.135025612017853	1	1	1	sws
tea	0.000257079846840156	0.341856323701576	1	1	1	tea
CHES-1-like	0.000258703413598196	-0.125364595383645	1	1	1	CHES-1-like
miple1	0.000261703684555008	0.225068680362109	1	1	1	miple1
dpr20	0.000262166616163277	0.30314084729569	1	1	1	dpr20
CG14439	0.000262228606611449	-0.22941835819662	0.417	0.542	1	CG14439
CG31445	0.000262788870021509	-0.189411282351847	0.25	0.292	1	CG31445
Sin3A	0.000263483483122916	-0.0780634755748348	1	1	1	Sin3A
CG31300	0.000267622193504882	-0.177741416361425	0.25	0.458	1	CG31300
Usp10	0.000269792726289406	0.231064287485199	1	1	1	Usp10
Rbp6	0.000276246172925538	-0.0412868907076707	1	1	1	Rbp6
CG8042	0.000277938089253289	-0.312997018672735	1	1	1	CG8042
Rt1b{}648	0.000279322534157016	-0.266656716244319	0.667	0.542	1	Rt1b{}648
RpS27A	0.000279536570114428	-0.306473973205836	1	1	1	RpS27A
akirin	0.000281429908815137	0.283462399139895	1	1	1	akirin
CG9346	0.000281640025388106	-0.241046948291973	1	1	1	CG9346
Prp16	0.000283566504812675	-0.137452029883112	1	1	1	Prp16
RpS25	0.000283931843323116	-0.325503107082892	1	1	1	RpS25
Khc	0.00028393429730977	-0.236194953303436	1	1	1	Khc
CG1529	0.000284028975394112	0.445973187701938	1	0.833	1	CG1529
KdelR	0.000286157837445802	0.408320293839233	1	1	1	KdelR
hzg	0.000290753879161174	0.222823865023267	1	1	1	hzg
CngA	0.00029088123052625	-0.357443123124472	1	1	1	CngA
mdg3{}1060	0.000290885003120272	0.353999486336633	1	0.542	1	mdg3{}1060
Ak3	0.000291183494615853	0.380485830974478	1	1	1	Ak3
lncRNA:cherub	0.000291651767559658	0.308414435713311	1	1	1	lncRNA:cherub
gukh	0.000292674484222666	-0.185388829625216	1	1	1	gukh
Alh	0.000292695670379934	-0.190576322251936	1	1	1	Alh
Ssrp	0.00029458045998457	-0.297099804072791	1	1	1	Ssrp
CG6330	0.000298920494507186	0.295919515138168	1	1	1	CG6330
ND-MLRQ	0.000299500591129558	0.269068950014842	1	1	1	ND-MLRQ
klu	0.000303933569374895	-0.375116363430345	1	1	1	klu
CG15747	0.00030517430912929	-0.276219012777497	1	1	1	CG15747
micropia{}1338	0.000309966836392014	0.416113559279925	1	0.583	1	micropia{}1338
Trh	0.000310507397243945	-0.438370420602036	1	1	1	Trh
Ucp4A	0.000312523099734043	-0.219551141316786	1	1	1	Ucp4A
Ns4	0.000313528327097022	-0.350874031784375	1	1	1	Ns4
Ref2	0.000315185974536513	-0.208001135369072	0.583	0.583	1	Ref2
Ald1	0.000322333368111935	0.242681075017504	1	1	1	Ald1
Gyf	0.000324698822615848	0.170436882790462	1	1	1	Gyf
superdeath	0.000324726874751875	-0.344673468297785	0.958	0.958	1	superdeath
l(2)dtl	0.000332179290912558	-0.287555696762551	1	1	1	l(2)dtl
TRAM	0.000343039964646219	-0.209201470687688	1	1	1	TRAM
Rop	0.000345525462641007	0.417628300627795	1	1	1	Rop
Naa30A	0.000345657497711135	-0.240363041584223	1	1	1	Naa30A
CG4230	0.000346870274612525	0.394595814815108	1	1	1	CG4230
klg	0.000349700418988584	0.181806400500977	1	1	1	klg
RpL7	0.000355004940924141	-0.293887148347022	1	1	1	RpL7
ort	0.000356936529199191	-0.536195449711319	0.875	0.917	1	ort
eRF3	0.00036300674892001	0.300070515544248	1	1	1	eRF3
daw	0.000363445043991287	-0.235442838897012	0.833	0.625	1	daw
CG2991	0.000374126112946269	0.24869829696768	1	1	1	CG2991
Arp2	0.000375703975492117	-0.199872791610343	1	1	1	Arp2
sle	0.000375746080113173	0.394503844825805	1	1	1	sle
CG13743	0.000379267615783798	-0.115934545495872	1	1	1	CG13743
HeT-A{}6270	0.00037974240444003	0.367943118955463	1	0.667	1	HeT-A{}6270
dsx-c73A	0.000382228678482679	-0.304503096649053	1	0.875	1	dsx-c73A
brk	0.000382863848722522	-0.256870476072151	1	1	1	brk
Cad99C	0.000383482262750489	-0.167524197311555	0.167	0.375	1	Cad99C
PNUTS	0.000383498801692578	-0.118843735377857	1	1	1	PNUTS
CG17048	0.000385959095497121	-0.381954904137442	1	1	1	CG17048
Edc3	0.000386774238414803	0.267589713314651	1	1	1	Edc3
galectin	0.000387299236149942	0.283728248321478	1	1	1	galectin
Rchy1	0.00038759960918521	-0.381336034914741	1	0.958	1	Rchy1
mei-P26	0.000388192419545878	-0.071375488184187	1	1	1	mei-P26
Nxf3	0.00038984908399655	0.324775540764081	1	1	1	Nxf3
comm	0.000390981129759235	0.27783287134772	1	1	1	comm
crn	0.000392286795137025	-0.332108694203333	1	1	1	crn
CG8677	0.000394456905570292	-0.133731854604304	1	1	1	CG8677
CG15767	0.000397390913561695	-0.254147435587683	0.667	0.667	1	CG15767
CG41520	0.000397981680838578	-0.201249237131885	1	1	1	CG41520
su(r)	0.000398049360254977	-0.299824036723254	0.875	0.833	1	su(r)
CG3961	0.000402693999059553	0.297793020525706	1	1	1	CG3961
CG16825	0.000403119811807416	-0.354638053511324	1	1	1	CG16825
bel	0.000405526079587282	0.233794493674192	1	1	1	bel
CG13272	0.00041153045399316	-0.178017806532494	0.125	0.333	1	CG13272
babos	0.000414242218242482	-0.312541201293977	0.958	0.792	1	babos
Cyp4s3	0.000415101785018996	-0.219334964956733	0.458	0.542	1	Cyp4s3
lncRNA:CR44565	0.000416729820406522	-0.248658060568988	0.583	0.583	1	lncRNA:CR44565
fus	0.000417121581908304	-0.31849446812588	0.917	0.708	1	fus
eEF1alpha2	0.000419877703394522	0.214118231459715	1	1	1	eEF1alpha2
egh	0.000421932646138498	-0.103429459803507	1	1	1	egh
dbr	0.000423357114576044	-0.139325853379118	1	1	1	dbr
CG15628	0.000424694188759347	0.19004251266411	1	1	1	CG15628
Aplip1	0.000428473188829503	-0.174613678291062	1	1	1	Aplip1
CG9132	0.000429305360165881	0.296487915888097	1	1	1	CG9132
mirr	0.000430104814208214	0.444030727657651	1	1	1	mirr
CG33639	0.000430268632701008	-0.178153775959794	1	1	1	CG33639
CR14798	0.000436627412096462	0.306924932980953	0.958	0.333	1	CR14798
RpL31	0.000438947920259741	-0.316310365351949	1	1	1	RpL31
RpL39	0.000448109744322097	-0.322844319935614	1	0.958	1	RpL39
CG5758	0.000448907699995901	-0.132105772673503	1	1	1	CG5758
rl	0.000451399775709549	0.163155178440946	1	1	1	rl
CG34417	0.000453206159723762	-0.341082157425456	1	1	1	CG34417
hpRNA:CR46342	0.000455542249182357	0.429019079945972	1	0.792	1	hpRNA:CR46342
RpL18A	0.00045700509476957	-0.346640651424284	1	1	1	RpL18A
RpLP2	0.000459144129381324	-0.364908515503684	1	0.917	1	RpLP2
alt	0.000460037443896766	0.199190115767505	1	1	1	alt
ZAM{}5215	0.000461888214790556	0.27971845167953	0.917	0.25	1	ZAM{}5215
Rt1b{}3597	0.000463545674866014	-0.343862846912616	1	1	1	Rt1b{}3597
trpl	0.000463938766721706	-0.26097297051524	0.667	0.625	1	trpl
dcma	0.000464242613299651	0.265057994440121	1	1	1	dcma
CG14416	0.0004678932635931	-0.213362317955598	0.458	0.583	1	CG14416
E(Pc)	0.000468706871014054	-0.0620705584864898	1	1	1	E(Pc)
Swim	0.00046906722170326	-0.214176341219495	0.708	0.583	1	Swim
sprt	0.00047140546437134	-0.268757097910326	1	1	1	sprt
ck	0.000475173680282195	-0.330009969727601	1	0.917	1	ck
nAChRalpha2	0.000475240516983916	-0.157082582672089	1	1	1	nAChRalpha2
Topors	0.00047967039018305	-0.238744120420421	1	1	1	Topors
laza	0.00048007639571919	-0.30550246714355	1	1	1	laza
MICU3	0.000490032446691349	0.289488181134007	1	1	1	MICU3
ric8a	0.000490793519475845	-0.289551981681486	1	1	1	ric8a
Dhc36C	0.000494162171925399	-0.518218790470228	1	0.917	1	Dhc36C
CG43675	0.000496989129369211	0.295254643429752	1	1	1	CG43675
Cyp28d1	0.000502152164299283	-0.351427132643989	1	0.958	1	Cyp28d1
Arf6	0.000505178066948116	0.312117764809372	1	1	1	Arf6
cutlet	0.000506265293971166	-0.288123890538882	0.917	0.792	1	cutlet
CG18508	0.00050959429585767	-0.320679339333584	1	0.917	1	CG18508
CG4666	0.000518803949396909	-0.217550675344756	0.333	0.583	1	CG4666
PPO2	0.000519871253750712	-0.328523589434301	1	1	1	PPO2
Kdm3	0.000521871363356303	-0.342401915146206	1	1	1	Kdm3
Rgk1	0.000526087169381294	-0.161112151899894	1	1	1	Rgk1
Vps26	0.000530061636149904	-0.195589158350915	1	1	1	Vps26
lncRNA:CR45382	0.000531581728759939	-0.305824499343875	1	1	1	lncRNA:CR45382
Su(dx)	0.000534069037187594	-0.165520383328152	1	1	1	Su(dx)
NaCP60E	0.000534551089410192	-0.0411201165721673	1	1	1	NaCP60E
CG4080	0.00053533780357272	0.255423751049946	1	1	1	CG4080
CG42764	0.000537118293094806	-0.168878493659463	0.375	0.375	1	CG42764
INE-1{}4837	0.000541955465794121	0.372074910473397	1	0.417	1	INE-1{}4837
CG12539	0.000545432759662177	-0.19946164036025	0.458	0.5	1	CG12539
Kdm4B	0.000549199460365984	-0.123187781668535	1	1	1	Kdm4B
CG14418	0.000551163097267245	-0.291593545969723	0.292	0.583	1	CG14418
Cka	0.000552160284585845	0.184336122615743	1	1	1	Cka
Top1	0.000558875818071777	-0.147132773143083	1	1	1	Top1
par-6	0.000558880865492935	0.298005500782936	1	1	1	par-6
MRP	0.000559073357395965	0.242826620904039	1	1	1	MRP
RpS12	0.00056001613520083	-0.337952268474726	1	1	1	RpS12
Ttd14	0.000560822238810782	0.222235501078292	1	1	1	Ttd14
CG34450	0.000562643417090296	-0.325152124211361	1	0.792	1	CG34450
Pi4KIIalpha	0.000563221336632239	0.320315253810847	1	1	1	Pi4KIIalpha
RpS14a	0.00056656602511722	-0.317990255479652	1	1	1	RpS14a
Cyp6w1	0.000579379477316675	-0.267790357754183	0.792	0.708	1	Cyp6w1
Rga	0.000591270014781739	-0.150266614910928	1	1	1	Rga
lncRNA:iab8	0.000594200046650163	-0.168760458355123	0.5	0.542	1	lncRNA:iab8
htl	0.000597637316832921	-0.314426227192279	0.958	0.917	1	htl
CG13133	0.000599153063029061	-0.31011404997104	1	0.875	1	CG13133
Cyt-b5-r	0.000599481936612	-0.269196068376289	0.917	0.625	1	Cyt-b5-r
Antp	0.000600776590205258	-0.427010933161596	1	0.917	1	Antp
alpha-Est8	0.000602237812090324	-0.312429319915747	1	0.917	1	alpha-Est8
fit	0.000609070945196226	-0.162570930188698	0.125	0.292	1	fit
Ubc2	0.00061268427501651	0.342107677952863	1	1	1	Ubc2
R1A1{}1124	0.000614878366295196	-0.602429868035888	0.958	1	1	R1A1{}1124
Cad74A	0.000621136887527012	-0.206332740998101	0.5	0.5	1	Cad74A
Vha100-2	0.000622689199143687	-0.229902344003915	0.75	0.542	1	Vha100-2
CG1724	0.000622912516002605	-0.220644885917706	0.417	0.417	1	CG1724
flip	0.000623091081146951	0.39969127323993	1	1	1	flip
Adck1	0.00062356510016751	-0.316110478523312	1	0.958	1	Adck1
CG15611	0.000625383180220031	-0.301104663391442	1	0.833	1	CG15611
side-VII	0.000625576727842062	0.246279496027148	1	1	1	side-VII
Scp1	0.00062779504059498	0.265444818444728	1	1	1	Scp1
swm	0.000629585193775207	-0.143397941208983	1	1	1	swm
copia{}466	0.000630274748143326	0.456447431095002	1	0.875	1	copia{}466
CG18622	0.000630566327821225	-0.224843570718763	0.583	0.625	1	CG18622
Lgr4	0.000632679841157156	-0.36872759407897	1	1	1	Lgr4
CG7768	0.000636949274146097	-0.302743639667767	0.958	0.917	1	CG7768
Ost48	0.000637433003239243	0.346307329040221	1	0.583	1	Ost48
CG12795	0.000638529838320661	-0.333586260027541	1	0.958	1	CG12795
Nrt	0.000643423545355545	0.261301758043836	1	1	1	Nrt
NKCC	0.000644638409926604	-0.314985797786623	1	1	1	NKCC
CG13796	0.000646826803192978	-0.321509590344686	1	0.792	1	CG13796
CG34331	0.000648961980230687	-0.151454980134115	0.125	0.333	1	CG34331
Tep3	0.000649836399025888	-0.153425533066897	0.167	0.333	1	Tep3
CG32816	0.000650289678175186	0.296823639007652	1	1	1	CG32816
Cyp28a5	0.000653578940640583	-0.311283714629448	0.792	0.667	1	Cyp28a5
Liprin-gamma	0.000668011982333884	-0.0609786770406586	1	1	1	Liprin-gamma
rho	0.000675336736324328	0.317505130400599	1	1	1	rho
fliI	0.000675766602520582	-0.267174513530824	1	1	1	fliI
MRG15	0.000678081958921184	-0.30395775661942	1	1	1	MRG15
Opa1	0.000678348990445625	-0.164995437108693	1	1	1	Opa1
Sox15	0.000679415014213852	-0.174194725495518	0.208	0.333	1	Sox15
CG13760	0.000683847221734559	-0.286020927861951	1	1	1	CG13760
CG43333	0.000685235868049927	-0.169395192197308	0.292	0.375	1	CG43333
kn	0.000691763827372777	0.38813460604318	1	1	1	kn
UQCR-14	0.000697872109147733	-0.320134394818694	1	0.958	1	UQCR-14
CG16972	0.000698991162911452	-0.231333128768776	1	1	1	CG16972
CG13784	0.000700015991099988	0.191370147712072	1	1	1	CG13784
CG15293	0.000702242190704271	-0.215809039019344	0.458	0.458	1	CG15293
CG7381	0.000702529913355192	-0.220811186380925	1	1	1	CG7381
RpL35A	0.000704334197325841	-0.326448246283335	1	1	1	RpL35A
CG5346	0.000720691749010648	-0.198930943398777	0.333	0.375	1	CG5346
CG34325	0.000725472733973784	-0.275046486088023	0.958	0.917	1	CG34325
Mdh2	0.000725676468654537	0.339883477598919	1	1	1	Mdh2
Rap1	0.000732710061582454	0.25165603024185	1	1	1	Rap1
CG12231	0.00073762933034325	-0.288304277240742	0.917	0.833	1	CG12231
Axn	0.000738473148725681	-0.122599976640316	1	1	1	Axn
Galphai	0.00074036521329889	-0.292636668447485	1	0.875	1	Galphai
Tab2	0.000747671471483875	-0.308122820799896	1	1	1	Tab2
ATPsynC	0.000748976077624554	0.256282966907984	1	1	1	ATPsynC
CG31381	0.000756099552687136	-0.280739717344193	1	0.833	1	CG31381
Csas	0.000769436260957396	-0.244841322647916	0.958	0.75	1	Csas
Gnpnat	0.000771178710070056	0.398789002885063	1	0.875	1	Gnpnat
run	0.000772922492891386	-0.326306103723446	1	1	1	run
CG14961	0.000780805434854585	-0.29744933917883	1	1	1	CG14961
CtsB	0.000780921998649337	0.406379844780091	1	0.958	1	CtsB
smo	0.000782855285983122	0.311750681549934	1	1	1	smo
CG32708	0.000784570083935446	-0.299782015089308	1	0.833	1	CG32708
CG13920	0.000790702291560737	0.37392501915703	1	1	1	CG13920
CG9849	0.000794814552453345	0.418003237321489	1	0.958	1	CG9849
CG9328	0.00079866033174758	0.223276039449524	1	1	1	CG9328
CG46244	0.000799465858359761	0.354864751721434	1	1	1	CG46244
corn	0.000802181890421051	0.212543116581566	1	1	1	corn
CG8620	0.000804420716475986	0.273720167455318	1	0.25	1	CG8620
dsd	0.000808142432305133	-0.138677246298009	1	1	1	dsd
Cyp28c1	0.000813815402403908	-0.158437303313153	0.167	0.333	1	Cyp28c1
CG10492	0.000818928580283491	-0.330893304129262	1	1	1	CG10492
5-HT2B	0.000819231357548802	-0.142201160045352	1	1	1	5-HT2B
CG12206	0.000820301398602746	-0.201562569482648	0.667	0.708	1	CG12206
gypsy12{}5117	0.000822421509426056	0.403208045221407	1	0.958	1	gypsy12{}5117
Tc3{}5453	0.000830580807767648	0.387191020434902	1	0.833	1	Tc3{}5453
Atg4a	0.000832981859415368	-0.285842851675393	1	1	1	Atg4a
Snap25	0.000836629733067938	0.134621106285015	1	1	1	Snap25
CG4733	0.000846133356255591	-0.228589270385531	0.708	0.667	1	CG4733
Cr1a{}1177	0.00084754254750945	0.416759311239411	1	0.958	1	Cr1a{}1177
FoxP	0.000849349338977707	0.231892247740893	1	1	1	FoxP
Boot	0.00085169317971104	-0.316028884992618	1	0.958	1	Boot
CG7084	0.00085540062102974	-0.272503526019904	1	1	1	CG7084
Syx1A	0.000856263939020686	0.185774498246481	1	1	1	Syx1A
CG12567	0.000861342210589138	0.220957245062416	1	1	1	CG12567
Rt1a{}6576	0.00087340215065668	-0.361860481292376	0.917	0.875	1	Rt1a{}6576
transib4{}1579	0.000874772455076495	-0.270592302255517	0.958	0.875	1	transib4{}1579
CG5674	0.000877362553911696	-0.14431038657659	1	1	1	CG5674
rdgA	0.000878981474231037	-0.0938575441627205	1	1	1	rdgA
AnxB9	0.000879241065630447	-0.325619187518444	1	0.917	1	AnxB9
ClC-b	0.00087950909574682	0.393383613154236	1	1	1	ClC-b
RSG7	0.000889926014343653	0.198524952668144	1	1	1	RSG7
Calx	0.000892359203924304	0.178823131778877	1	1	1	Calx
Prat2	0.000897893231209361	-0.246675754644561	0.792	0.667	1	Prat2
Obp99c	0.000900328498110978	-0.198122458121305	0.542	0.542	1	Obp99c
CG1835	0.000902377923989442	-0.154882472954913	0.125	0.292	1	CG1835
CG33127	0.000906952352330018	-0.308464567549788	0.958	0.708	1	CG33127
eIF5B	0.000907008036158051	-0.127855777384244	1	1	1	eIF5B
cin	0.000907875428076448	-0.237424428919632	1	1	1	cin
CG42534	0.000908098222692698	-0.290690666420835	1	0.875	1	CG42534
Dp1	0.00090856092645044	-0.164279101987209	1	1	1	Dp1
R1A1{}6565	0.000913268885199678	-0.142055611211266	0.208	0.333	1	R1A1{}6565
Vha68-1	0.000914376430353964	0.256801639164268	1	1	1	Vha68-1
Klp98A	0.000918030295754327	0.235994287602944	1	1	1	Klp98A
ewg	0.000922436681502849	-0.0905629510629798	1	1	1	ewg
Sulf1	0.000930662410321488	-0.228705837996049	1	1	1	Sulf1
Stlk	0.000943418791967715	0.221534066162146	1	1	1	Stlk
dysf	0.000949081482937009	-0.142725806390818	0.167	0.375	1	dysf
CG4259	0.000951917730496723	-0.129464068704753	0.125	0.375	1	CG4259
CG43066	0.000951922885543741	0.156713720037912	1	1	1	CG43066
CG42700	0.000958586270693035	0.221432519143427	1	1	1	CG42700
Tango1	0.000983093017005675	-0.221119186638529	1	1	1	Tango1
Eip75B	0.000984756478671322	0.154764331965181	1	1	1	Eip75B
14-3-3epsilon	0.000990751623585579	0.182427362023156	1	1	1	14-3-3epsilon
Ac13E	0.000991135682024129	-0.11796160872616	1	1	1	Ac13E
CG9399	0.00100118869837724	0.372964516507356	1	1	1	CG9399
WDY	0.0010016909026852	0.441950354275525	1	0.75	1	WDY
CG14535	0.0010048524069854	0.209158423233943	1	1	1	CG14535
beat-Vb	0.00100939543555733	0.253048946171643	1	1	1	beat-Vb
asRNA:CR43981	0.00101551150986019	-0.133565115767864	0.208	0.333	1	asRNA:CR43981
Pdk1	0.00102657585822382	0.205352128274957	1	1	1	Pdk1
Pez	0.0010272651762284	-0.299479215108793	1	0.75	1	Pez
Tsc1	0.00103071663906346	-0.222243195401365	1	1	1	Tsc1
hfp	0.00103098287100955	0.173130625223155	1	1	1	hfp
h	0.00103377259817866	-0.291044231308333	1	0.833	1	h
lncRNA:CR45430	0.00103677041870198	-0.369050898039767	1	1	1	lncRNA:CR45430
dsf	0.00104116406707479	0.427680665291039	1	0.708	1	dsf
CG18598	0.00104580179306627	-0.213678257668492	0.792	0.583	1	CG18598
Sodh-1	0.00104625130326976	-0.15364877794827	0.333	0.333	1	Sodh-1
mof	0.00105307009368868	-0.352610591724962	1	1	1	mof
BTBD9	0.00105528390039481	-0.263887461919862	1	1	1	BTBD9
krz	0.0010618454943924	0.273606124650019	1	1	1	krz
GluRIA	0.00106285065795731	0.228014398823906	1	1	1	GluRIA
Corp	0.00107483715430707	-0.202821720460543	0.625	0.458	1	Corp
INE-1{}5930	0.00107827693253084	0.435454813498365	1	0.958	1	INE-1{}5930
CR41320	0.00108089163835302	0.375107360751862	1	1	1	CR41320
CG2111	0.00108252258146059	-0.325370783351008	1	1	1	CG2111
CG15890	0.00108643591868027	-0.253967548377684	0.958	0.833	1	CG15890
RNaseMRP:RNA	0.0010867349372941	-0.237894795020379	0.75	0.708	1	RNaseMRP:RNA
fray	0.00109259520276581	0.210039624699016	1	1	1	fray
CG4678	0.00109276000115254	-0.0999012271541176	1	1	1	CG4678
CG7115	0.00109725195987638	0.28482511377602	1	1	1	CG7115
CG4629	0.00110312377569422	-0.100320548231346	1	1	1	CG4629
Datp	0.00110503508178104	0.34855395319657	1	0.833	1	Datp
CG5254	0.00110511249504107	-0.316762491853965	1	1	1	CG5254
trp	0.0011119860818938	-0.235751632868189	0.708	0.542	1	trp
Ets96B	0.00113905269274749	-0.466388250464179	1	1	1	Ets96B
nudE	0.00114049766856961	0.254766014208684	1	1	1	nudE
CG11586	0.00115285294132477	-0.308756310593619	1	0.958	1	CG11586
CG3556	0.00115717661733116	0.189351040268474	1	1	1	CG3556
RpL12	0.00115919360000707	-0.302047888417038	1	1	1	RpL12
fok	0.00115969755672609	-0.155893156988039	1	1	1	fok
mAChR-B	0.00116112548921176	-0.139239790917448	1	1	1	mAChR-B
CG17684	0.00116314374566826	0.132086620114697	1	1	1	CG17684
mbf1	0.00116325696966575	0.3735153738001	1	1	1	mbf1
CG14853	0.00116342281032512	0.217584606232041	1	1	1	CG14853
insc	0.00116451312567609	-0.226412531703308	0.583	0.542	1	insc
eater	0.00116516197408644	-0.164338017824067	0.083	0.292	1	eater
Tif-IA	0.00116894863179168	0.321792490268655	1	1	1	Tif-IA
CG5835	0.00117269795666792	-0.21944432842905	0.75	0.667	1	CG5835
INE-1{}4115	0.00117292606699243	0.359739914492674	1	0.5	1	INE-1{}4115
CG15296	0.00117471377098555	-0.161737434574072	0.375	0.375	1	CG15296
lncRNA:CR43314	0.00117656053662681	-0.218251103849007	0.375	0.458	1	lncRNA:CR43314
CG43736	0.00118048015037456	0.181952514473807	1	1	1	CG43736
spir	0.00118490569439228	-0.0711802918154798	1	1	1	spir
CG13185	0.0011864192747121	-0.188101523778678	1	1	1	CG13185
Pde11	0.00118821041028875	-0.12266758281549	1	1	1	Pde11
Ndfip	0.00119053944198905	0.259289331795532	1	1	1	Ndfip
b6	0.00119140858484287	-0.193920973216113	0.625	0.542	1	b6
Acox57D-p	0.00120044560093794	-0.171706219287238	0.375	0.458	1	Acox57D-p
Set1	0.00120399716835252	0.213363984245491	1	1	1	Set1
ninaB	0.00121001142536171	-0.273157982073922	0.958	0.833	1	ninaB
CG32683	0.00121088674759914	-0.104289914990112	1	1	1	CG32683
Zasp66	0.00121509265862686	-0.1382732945547	0.25	0.333	1	Zasp66
3S18{}177	0.00122372571962972	-0.140917842629374	0.167	0.333	1	3S18{}177
Hipk	0.00122649591757613	-0.0680826865977497	1	1	1	Hipk
Hip14	0.00123017609855861	0.35655981262631	1	1	1	Hip14
Hil	0.00124420306719042	-0.222021001238002	0.833	0.667	1	Hil
G5A{}3659	0.00124803386559307	-0.319567998824186	1	0.917	1	G5A{}3659
CG42395	0.00124897007918335	0.428529872799211	1	0.458	1	CG42395
Tob	0.00125153994189092	0.178161624138022	1	1	1	Tob
INE-1{}3381	0.00125194142751078	0.358697235938226	1	0.458	1	INE-1{}3381
l(1)G0004	0.00125205506518342	-0.33527443032732	0.958	0.917	1	l(1)G0004
Dyb	0.0012554058801303	0.172245450864346	1	1	1	Dyb
pll	0.00125699354180221	-0.32089332765436	1	0.958	1	pll
mRpL53	0.00127127901128447	0.360794952035122	1	0.833	1	mRpL53
lncRNA:CR46254	0.00127552528755639	-0.266640730615239	1	1	1	lncRNA:CR46254
CG33958	0.00128609820298578	-0.376974083129579	1	1	1	CG33958
ara	0.00128871070720073	0.508942974321338	1	1	1	ara
sktl	0.00129297100462464	-0.269585213509143	0.958	0.792	1	sktl
M6	0.00129634950975396	0.279709779319832	1	1	1	M6
CG2993	0.00129899549973836	0.232744266437707	1	1	1	CG2993
eIF4EHP	0.00130018902775855	0.171051195400531	1	1	1	eIF4EHP
CG42524	0.00130835870982129	-0.0904185255782664	1	1	1	CG42524
tmod	0.00130933345147408	0.188651004400893	1	1	1	tmod
NaPi-III	0.00131134180767541	0.209084317891655	1	1	1	NaPi-III
Slmap	0.00131184469134326	0.259619982369154	1	1	1	Slmap
rin	0.00131243516741136	-0.0897531543278305	1	1	1	rin
Cyp6a23	0.001312964534135	-0.152570257014483	0.125	0.292	1	Cyp6a23
COX7AL2	0.00131731761551226	-0.139253464074735	0.167	0.333	1	COX7AL2
ZnT63C	0.00131997517264855	0.267207995633224	1	1	1	ZnT63C
Spt5	0.00132000134322588	-0.169438966906164	1	1	1	Spt5
CG9395	0.0013244810839787	0.230334631069831	1	1	1	CG9395
hlk	0.00132849039566553	-0.270847482442347	0.875	0.75	1	hlk
olf413	0.00133482941745059	-0.0433914547811476	1	1	1	olf413
CG12470	0.00133623824440362	-0.212671293756953	0.542	0.542	1	CG12470
Dp	0.00133666284662405	-0.172953036999137	1	1	1	Dp
297{}4620	0.00134105090580988	0.274175908265579	0.958	0.292	1	297{}4620
RASSF8	0.00135253497573867	0.249949477715714	1	1	1	RASSF8
CG8245	0.00136385199388482	0.365155949899614	1	1	1	CG8245
lncRNA:CR43459	0.00136847509599647	-0.116975016282297	1	1	1	lncRNA:CR43459
CG32694	0.00138633622362623	-0.208733082941325	0.542	0.5	1	CG32694
by	0.00138982348057305	-0.221574265650278	0.833	0.75	1	by
Mvd	0.00139199968902076	0.360507105167526	1	0.875	1	Mvd
CG13606	0.00139819182304224	-0.19729480986584	0.25	0.458	1	CG13606
SdhA	0.00139992902951783	-0.165584671430826	1	1	1	SdhA
RpL6	0.00139995543433604	-0.362320869440945	1	1	1	RpL6
Trxr-2	0.00140440381062256	-0.186108921381722	0.625	0.583	1	Trxr-2
DCX-EMAP	0.00140763427912209	0.443593061524143	1	0.833	1	DCX-EMAP
CG3744	0.00140850344369461	-0.142936002809365	1	1	1	CG3744
CG43051	0.0014097331922695	-0.148881840827352	0.292	0.375	1	CG43051
CG8861	0.00143136380885386	0.225341068435511	1	1	1	CG8861
Bacc	0.00143767100511824	0.193706850512833	1	1	1	Bacc
l(3)02640	0.00144496852441676	0.334958175959625	1	1	1	l(3)02640
Rpn2	0.00145054777863956	-0.224147694521369	1	1	1	Rpn2
boil	0.00145586016195174	-0.292997472293488	1	1	1	boil
CG33645	0.00145645527151266	-0.150765703425146	0.5	0.458	1	CG33645
comm2	0.00146257566293475	-0.153143196470502	0.333	0.333	1	comm2
CG14414	0.00146280715508286	-0.269389284462572	1	1	1	CG14414
gt	0.00146780768181387	-0.313820395368987	1	1	1	gt
CG17490	0.00147502002479437	0.369771726608656	1	1	1	CG17490
Gld2	0.00147854706329324	0.302884326952702	1	1	1	Gld2
gypsy12{}3720	0.00148780705349784	-0.301720377656883	1	1	1	gypsy12{}3720
CG8036	0.00150555124026113	-0.266735099649654	1	1	1	CG8036
Axud1	0.00150572134537726	0.274052268988379	1	1	1	Axud1
ND-51	0.00151365656520706	0.36498317017968	1	1	1	ND-51
CG2217	0.00151827217814073	-0.120769579176407	1	1	1	CG2217
pst	0.00152220387185121	-0.26609576807781	0.917	0.75	1	pst
RR50204	0.00152996145215495	0.248334757596949	0.875	0.042	1	RR50204
m	0.00153312197818535	-0.143789891380471	0.208	0.292	1	m
RpL27A	0.00153393656733153	-0.346342106011657	1	1	1	RpL27A
Tsp	0.00154462218632284	-0.163209398956984	0.292	0.25	1	Tsp
chic	0.00154691784250793	0.219265777630705	1	1	1	chic
lncRNA:CR42721	0.0015480293970537	0.42884191792489	1	0.917	1	lncRNA:CR42721
CG33096	0.00155610332134122	0.247837787995644	1	0.125	1	CG33096
Optix	0.0015698074669196	-0.127620998395014	1	1	1	Optix
CG16798	0.00157485679340542	-0.325121641382652	1	1	1	CG16798
Hn	0.00157883846793229	-0.227724837815311	0.875	0.708	1	Hn
CG10621	0.00158713036927533	-0.175511221152454	0.417	0.417	1	CG10621
CG10462	0.00159098681418934	-0.208974221423176	0.708	0.708	1	CG10462
CG3588	0.0015924678164489	-0.200857341958671	0.458	0.417	1	CG3588
Stip1	0.00160043554023323	0.382325861942498	1	1	1	Stip1
GramD1B	0.00160782917827842	0.197184088112201	1	1	1	GramD1B
Karl	0.00162131462242623	-0.156324662722417	0.375	0.417	1	Karl
CR43361	0.00162338254986996	0.416316746800065	1	0.958	1	CR43361
Doa	0.00162476493770032	-0.0901729127576445	1	1	1	Doa
CG13404	0.00162716756296586	-0.438243367245069	1	1	1	CG13404
Cyp6a20	0.00164214311155313	-0.16867289969615	0.458	0.417	1	Cyp6a20
CG17104	0.00164450997645504	-0.146005817566755	0.25	0.292	1	CG17104
CG1545	0.0016619725983378	-0.252010976644536	0.833	0.667	1	CG1545
sv	0.00166433392271169	0.388221852073439	1	1	1	sv
CadN	0.00166557986200102	0.151838667576271	1	1	1	CadN
tun	0.00167264001586011	-0.134629650881381	1	1	1	tun
gypsy2{}6527	0.00167454395932353	-0.560085380135366	1	1	1	gypsy2{}6527
CG40006	0.00168736727451641	-0.417960709811002	1	1	1	CG40006
CG2256	0.00168875711547722	-0.258044451635285	0.833	0.792	1	CG2256
beat-IIa	0.00169273011347218	-0.086708455876181	1	1	1	beat-IIa
l(1)G0469	0.00170417035356109	0.296746860869426	1	1	1	l(1)G0469
Ser	0.00171930722354879	-0.159510067192736	0.417	0.458	1	Ser
CG13995	0.00172835002442194	0.267892721549022	1	1	1	CG13995
CG11807	0.00173201198860836	0.377530182719473	1	1	1	CG11807
Phyhd1	0.00173416513998784	-0.259207383644989	0.875	0.792	1	Phyhd1
dre4	0.00174452802007743	-0.215467105238139	1	1	1	dre4
Rab2	0.00174697799462286	0.248655515824664	1	1	1	Rab2
CG31549	0.00175089804609868	-0.213856489561048	0.792	0.625	1	CG31549
CG4593	0.00175153793513862	-0.267828834670152	1	0.917	1	CG4593
CG2875	0.00175413319450373	0.428912724667927	1	0.875	1	CG2875
Wwox	0.00175771080154898	0.334617999987825	1	1	1	Wwox
Sod1	0.00176191171397333	0.370299241044261	1	0.917	1	Sod1
g	0.00176195447135567	-0.110959674196495	1	1	1	g
TfIIFalpha	0.00176245693341489	-0.263224226538002	1	1	1	TfIIFalpha
CG6847	0.00176333514679584	-0.305182502917213	0.833	0.792	1	CG6847
CG14322	0.00176347317217057	0.234770581111474	1	1	1	CG14322
Pten	0.0017788271353092	0.254198551667921	1	1	1	Pten
Pink1	0.00177970465416709	-0.206979392734148	1	1	1	Pink1
eIF3g1	0.00178026100061227	-0.275533623029149	1	1	1	eIF3g1
PK2-R1	0.00179355691376287	0.392243944947349	1	1	1	PK2-R1
Pex2	0.0018076336108353	-0.3075926638449	1	1	1	Pex2
Pgant9	0.00181105318047815	0.178910263416041	1	1	1	Pgant9
Spn77Ba	0.00181627497532368	-0.180414072332145	0.5	0.5	1	Spn77Ba
eff	0.00181649936516857	0.190873762222108	1	1	1	eff
lncRNA:CR46481	0.00182015708702036	-0.120375521255639	1	1	1	lncRNA:CR46481
CkIIbeta	0.00182398094688562	-0.102273183130474	1	1	1	CkIIbeta
fkh	0.00182694553342174	0.374597535411549	1	1	1	fkh
Mrp4	0.00183655831923268	-0.225100396726522	0.75	0.625	1	Mrp4
Rgk3	0.00184690209983874	0.197197148334343	1	1	1	Rgk3
SpdS	0.00184743409601827	0.345923733803882	1	0.917	1	SpdS
Or63a	0.00184754347707995	0.352575291746876	1	1	1	Or63a
1731{}3268	0.0018487803714629	-0.359714518548278	0.75	0.667	1	1731{}3268
CG31140	0.00185373743555762	0.145598781743506	1	1	1	CG31140
CG31342	0.0018551975057129	-0.200482965924503	1	1	1	CG31342
CG34159	0.00188000384498829	0.339212013036569	1	1	1	CG34159
Ptpmeg2	0.00188175285191892	-0.0689675526473466	1	1	1	Ptpmeg2
CG32091	0.00188593949440706	-0.247611804850503	0.875	0.792	1	CG32091
Evi5	0.00188662390899561	0.184864238082149	1	1	1	Evi5
CDase	0.00189693889762502	-0.296099649098478	1	0.917	1	CDase
Hr38	0.00191151759031285	0.244366945682532	1	1	1	Hr38
Tim17b	0.00191170994178596	0.211964208278576	1	1	1	Tim17b
CG1979	0.00192357524676391	-0.140012541881023	0.333	0.292	1	CG1979
nvy	0.00192515876523015	-0.140470279631421	1	1	1	nvy
CG17162	0.00192945851027777	0.20013968721232	1	1	1	CG17162
Nep2	0.00193228482509885	-0.299433262974133	1	1	1	Nep2
blp	0.0019333949290593	0.36496463339646	1	0.875	1	blp
Grip163	0.00193516204405186	0.331745293989043	1	1	1	Grip163
lncRNA:CR43887	0.00193543690781613	0.308277979287728	0.75	0.25	1	lncRNA:CR43887
Vps4	0.00194533823937305	-0.23882042031029	1	1	1	Vps4
UBL3	0.00195012866290148	0.244389018597682	1	1	1	UBL3
CG10365	0.00195337348817904	-0.255471762270928	1	1	1	CG10365
Sol1	0.00195546075571934	0.364016135046028	1	1	1	Sol1
YME1L	0.00196262049234365	-0.216981592720695	1	1	1	YME1L
Octbeta3R	0.00196612650814456	0.168307680301007	1	1	1	Octbeta3R
CG15478	0.00197688582913746	-0.293544515966846	1	1	1	CG15478
Gpat4	0.0019830436355239	0.289798853134887	1	1	1	Gpat4
Thor	0.00200857316447702	-0.238013606740032	0.625	0.583	1	Thor
CG11695	0.00201977715306281	-0.270810471664806	1	0.917	1	CG11695
ZnT77C	0.00202430668894918	-0.210180492346053	0.875	0.625	1	ZnT77C
Dsor1	0.0020259451370837	-0.226786516874987	1	1	1	Dsor1
SKIP	0.00202618015811718	-0.0313610145794705	1	1	1	SKIP
JIL-1	0.00202764501207678	0.182807489004254	1	1	1	JIL-1
Dad	0.00204307465104446	0.20841100115768	1	1	1	Dad
Ac3	0.00204749796396479	0.153695209590255	1	1	1	Ac3
lncRNA:CR44947	0.00204953841344838	0.319266939737227	1	0.625	1	lncRNA:CR44947
tai	0.00205845031043137	0.15067752791045	1	1	1	tai
CAH1	0.00206559666009182	-0.332359547241095	1	1	1	CAH1
Rrp47	0.00206600790852912	0.399166396940291	1	0.917	1	Rrp47
Frl	0.00207289709532879	0.183124516149081	1	1	1	Frl
MED20	0.00207294428239023	-0.237012092088076	0.875	0.792	1	MED20
Lst	0.00208677251821161	-0.122996100228095	0.25	0.375	1	Lst
lncRNA:CR45679	0.00208898974671105	-0.144831321886031	0.333	0.333	1	lncRNA:CR45679
CG15186	0.00208949295434297	-0.32917156819419	1	0.958	1	CG15186
Sos	0.00209149322972517	-0.1794783906427	1	1	1	Sos
lncRNA:CR43166	0.0021033383536446	0.236070147676521	0.875	0.208	1	lncRNA:CR43166
nrv1	0.0021278084662145	-0.261191916220018	0.833	0.708	1	nrv1
Syx4	0.00213502903592389	-0.249134527956374	0.958	0.792	1	Syx4
CG2182	0.00213827687978615	-0.196480695853568	1	1	1	CG2182
eIF2Bbeta	0.002141596318813	-0.282842993397844	1	1	1	eIF2Bbeta
CG34132	0.00214340860100975	0.352612394238403	1	0.5	1	CG34132
Cap-H2	0.00214496537621497	0.26741050320621	1	1	1	Cap-H2
RpL37a	0.0021561806572641	-0.28666280556376	1	1	1	RpL37a
zfh2	0.00216211030019005	-0.0932336654894859	1	1	1	zfh2
CG34200	0.00217441438181244	0.286404037482935	1	0.375	1	CG34200
Pkn	0.00217596686115652	-0.0937000958198838	1	1	1	Pkn
CG12116	0.00218640857360344	-0.209657037955933	0.625	0.458	1	CG12116
RpL23A	0.00218926030204198	-0.265343007334706	1	1	1	RpL23A
1360{}6382	0.00220119331884453	-0.169967147591373	0.458	0.458	1	1360{}6382
CG10631	0.00220923118089849	-0.143974015562292	1	1	1	CG10631
CG5174	0.00223447444410056	0.279440570606071	1	1	1	CG5174
mus312	0.00223883185851943	0.298293181668528	1	1	1	mus312
Fdh	0.00224198997753226	-0.266440639473795	0.917	0.75	1	Fdh
lncRNA:CR44344	0.00225200187735706	-0.1435578808299	0.083	0.292	1	lncRNA:CR44344
CG6908	0.0022849378438669	-0.141693939782414	0.25	0.333	1	CG6908
Cerk	0.00228972829035865	0.237097976161297	1	1	1	Cerk
CG6938	0.00230518758936899	-0.127535220954689	0.167	0.333	1	CG6938
Lsp2	0.00231632525847973	0.284753669756462	1	0.375	1	Lsp2
lncRNA:CR43278	0.00231762899917531	-0.147347641421302	0.042	0.292	1	lncRNA:CR43278
beat-Ia	0.00232093359209274	0.192688719256095	1	1	1	beat-Ia
Vps50	0.002334179773215	0.324479958268018	1	1	1	Vps50
CG9213	0.00234088293463411	-0.286924251035904	1	1	1	CG9213
Grik	0.00234321091778986	-0.256186777430002	1	1	1	Grik
gypsy8{}5168	0.00235080837623503	-0.264862257148254	1	0.75	1	gypsy8{}5168
br	0.00238165030075563	-0.107305244120858	1	1	1	br
SiaT	0.00238508085907336	0.352950299627388	1	1	1	SiaT
trbl	0.00242162089899182	-0.173508114327685	0.583	0.583	1	trbl
Afti	0.00242666450283392	0.238931880071419	1	1	1	Afti
ATP8B	0.00243873290772481	-0.0995067249871724	1	1	1	ATP8B
CG12091	0.00244844451350085	-0.290012433008912	1	1	1	CG12091
CG42676	0.00246964909195989	-0.235949624477095	1	1	1	CG42676
M7BP	0.00247269022412097	-0.288066149672301	1	0.958	1	M7BP
CG12299	0.00247402415540344	-0.242237596431199	1	1	1	CG12299
CG3492	0.00247453804576706	-0.309525238478304	1	1	1	CG3492
Cad86C	0.00247659088602064	-0.246075660485736	0.75	0.458	1	Cad86C
alpha-Man-Ib	0.00248096747298502	0.344585034602177	1	1	1	alpha-Man-Ib
RpL23	0.00249478398433684	-0.22660294695564	1	1	1	RpL23
eIF4G2	0.00251553245533004	0.197901754939781	1	1	1	eIF4G2
Cad88C	0.00251810699536333	-0.144509073035168	0.292	0.417	1	Cad88C
CG12054	0.00252872511556507	0.188388372158006	1	1	1	CG12054
Dh44	0.00253452334174646	-0.4509734284029	1	1	1	Dh44
roo{}1670	0.00253653481439733	0.407473755904233	1	0.958	1	roo{}1670
CG6340	0.00260272797598265	-0.0987627418363441	1	1	1	CG6340
dock	0.00262844837357088	0.224637882005714	1	1	1	dock
CG14823	0.00262934739793581	-0.231942218704793	0.583	0.583	1	CG14823
pyd	0.00263555382417269	-0.0738969286201598	1	1	1	pyd
IntS2	0.00264370481420373	-0.226909582209743	1	1	1	IntS2
CG32814	0.00265204509775067	-0.260671245987437	1	0.833	1	CG32814
CG8223	0.00265656136218758	-0.218872624698454	1	1	1	CG8223
NimB1	0.00265829355837998	-0.211269273227582	0.167	0.292	1	NimB1
CG4393	0.0026602462175925	0.228568794920988	1	1	1	CG4393
Pde9	0.00267274811943034	-0.0742745278864776	1	1	1	Pde9
l(3)psg2	0.00267779348115426	-0.10651134589838	1	1	1	l(3)psg2
CG30046	0.00268083789265835	-0.123086473229802	0.125	0.292	1	CG30046
Nop60B	0.0026824962727669	-0.23149686417903	1	1	1	Nop60B
CG42237	0.00269943433626423	-0.135101825271944	0.333	0.333	1	CG42237
TkR99D	0.00270506882757882	-0.225235685780254	1	1	1	TkR99D
Lkr	0.0027100638484837	0.32995393242725	1	1	1	Lkr
CG15111	0.00272308780007159	0.283194265433936	1	1	1	CG15111
plx	0.00272702965334481	-0.0871701465601921	1	1	1	plx
aurora{}6505	0.00273629152345558	-0.158665170101649	0.208	0.333	1	aurora{}6505
CG14785	0.00273716606051097	0.320502758868536	1	0.458	1	CG14785
RpS10b	0.00274573291153196	-0.29194174138871	1	1	1	RpS10b
mthl3	0.00275163054979926	-0.129175641702847	0.25	0.333	1	mthl3
CG9813	0.00276206522004566	-0.120852348797417	1	1	1	CG9813
lncRNA:CR45758	0.00276354505732877	0.269732417201453	1	1	1	lncRNA:CR45758
Cr1a{}6093	0.00276499058325664	0.331709746574206	1	0.875	1	Cr1a{}6093
dimm	0.00278048806824345	-0.320296084515061	1	0.875	1	dimm
MFS9	0.00278399379153321	-0.217587800981314	0.875	0.625	1	MFS9
CG10483	0.00278569852900519	-0.186721232918713	1	1	1	CG10483
RpL27	0.00278749917258841	-0.25731859602097	1	1	1	RpL27
Srrm234	0.00279158087245932	-0.0571365169699689	1	1	1	Srrm234
row	0.00280250827694217	-0.176183153356105	1	1	1	row
drd	0.00281262787216887	-0.258535569607201	0.667	0.708	1	drd
CG10353	0.00282185431301227	0.267779778630367	1	1	1	CG10353
Hsp23	0.00282279245712539	0.291605814207721	1	0.458	1	Hsp23
su(sable)	0.00282745123540584	-0.147492403929632	1	1	1	su(sable)
mnd	0.00283190304372157	-0.249547265424783	1	1	1	mnd
CG8907	0.00284123638566682	-0.15308896675809	0.25	0.375	1	CG8907
fusl	0.00284436469766127	-0.1892371723305	0.708	0.583	1	fusl
Dbx	0.00284507153759939	-0.366046009371413	1	1	1	Dbx
Hip1	0.00284562414866141	0.27975339865181	1	1	1	Hip1
Not3	0.00285399661376005	0.207977907100924	1	1	1	Not3
CG1137	0.00288022382584581	-0.243488852334429	1	1	1	CG1137
mAcon1	0.00290242802730759	0.292750055959595	1	1	1	mAcon1
Gclc	0.0029100431678406	-0.136670090361263	1	1	1	Gclc
Syt14	0.002910300489713	0.293646429532023	1	1	1	Syt14
tok	0.00294518794648244	-0.133123607119201	1	1	1	tok
cmb	0.00297533029555218	-0.187863824307812	1	1	1	cmb
CG15695	0.00297806569330543	-0.127293397319279	0.208	0.375	1	CG15695
neur	0.00298011561638892	0.274299846863307	1	1	1	neur
bbc	0.0030144697928934	0.213235396729402	1	1	1	bbc
l(3)mbt	0.00301726449019652	-0.157899515120421	1	1	1	l(3)mbt
CG3339	0.00302020589697396	-0.286879968831966	0.958	0.875	1	CG3339
CG9922	0.00302651739289164	-0.301203999698672	1	1	1	CG9922
lncRNA:CR43766	0.00302847645566573	0.278057130280273	1	1	1	lncRNA:CR43766
lncRNA:CR44813	0.00304402400245323	-0.300394481395511	1	0.917	1	lncRNA:CR44813
Pgant7	0.00305202049108161	-0.242786678287361	1	1	1	Pgant7
qm	0.00306270310601718	0.259024742716266	1	1	1	qm
Reg-5	0.00309087262006704	-0.17124674044406	0.292	0.375	1	Reg-5
gish	0.00309092950134971	0.173710379681417	1	1	1	gish
ZnT35C	0.00309146528361721	-0.169004945434932	0.625	0.458	1	ZnT35C
CG7492	0.00310778634076027	0.30178974134464	1	1	1	CG7492
LamC	0.003111345818143	0.379111009456468	1	0.958	1	LamC
not	0.00311680020321539	0.267361959729641	1	1	1	not
RpLP1	0.00311964666837126	-0.288284809955485	1	0.958	1	RpLP1
ago	0.00313039062518128	-0.140842774172834	1	1	1	ago
Spt20	0.00313985163339813	-0.20937802002209	1	1	1	Spt20
GlyP	0.00315164587534118	-0.213166839177071	1	1	1	GlyP
mRpL41	0.00317883596775358	0.256605179689685	0.917	0.333	1	mRpL41
lncRNA:CR44498	0.00318403765342458	-0.301481667167712	1	0.958	1	lncRNA:CR44498
CG10737	0.00318451603790992	0.215088543621782	1	1	1	CG10737
Jheh2	0.00318675033116249	-0.241895196785414	0.667	0.625	1	Jheh2
fz	0.00319353899618955	0.178154838012606	1	1	1	fz
CG8768	0.00320832758368241	0.359955766058462	1	1	1	CG8768
y	0.00321214811850697	-0.248150754616902	1	1	1	y
RpL22	0.00322845342650766	-0.216345316271444	1	1	1	RpL22
dpp	0.0032335383125943	-0.230782716050672	0.917	0.667	1	dpp
CG12848	0.00324796253595206	-0.275094232270759	1	0.958	1	CG12848
lark	0.00328513072490893	-0.165868651933928	1	1	1	lark
wtrw	0.0032864787647761	-0.163925496917781	1	1	1	wtrw
PICK1	0.00330098884581436	0.312435111014667	1	1	1	PICK1
CG6686	0.00332142724022577	-0.202300428914012	1	1	1	CG6686
CG42249	0.00333666044271029	0.238860689034005	1	0.292	1	CG42249
ec	0.00335928834833254	-0.224972254276667	0.792	0.625	1	ec
CG3662	0.00336747354072382	0.26360067437331	1	1	1	CG3662
CG3702	0.00338697305018966	0.372243104167794	1	1	1	CG3702
Lon	0.0034153112734545	0.276645953724449	1	1	1	Lon
CG9386	0.00342043496848538	0.344517563885693	1	0.625	1	CG9386
jp	0.00343668412756361	0.170720663906477	1	1	1	jp
Pdfr	0.00345151549145019	-0.144123521377035	1	1	1	Pdfr
CG43338	0.00347022537617895	-0.130176260202505	0.208	0.333	1	CG43338
CG17754	0.00347361219920322	0.276145509407399	1	1	1	CG17754
CG12426	0.00347414868294577	-0.316224914934331	1	0.958	1	CG12426
Gel	0.00347633200636595	-0.204736917856942	1	1	1	Gel
RanBP3	0.00349372653203282	-0.294640214640352	1	0.958	1	RanBP3
Ppcs	0.00350239899333803	0.21007718176416	1	1	1	Ppcs
Usp16-45	0.00351867197538922	-0.215082734629266	1	1	1	Usp16-45
CG34370	0.00352456303026033	0.16273087684205	1	1	1	CG34370
Sr-CI	0.00352951367494634	-0.136711377488931	0.333	0.417	1	Sr-CI
CG33062	0.00353605262836881	-0.119738513674636	0.25	0.292	1	CG33062
LIMK1	0.00354493434876252	-0.127434771938972	1	1	1	LIMK1
SmydA-8	0.00356123243630523	-0.164942973777067	0.458	0.375	1	SmydA-8
CG6701	0.00366494620537408	-0.354570476915626	0.833	0.75	1	CG6701
lncRNA:CR45312	0.00366638265455991	0.264152819674311	1	1	1	lncRNA:CR45312
Tim8	0.00367204323251047	-0.283498589544404	1	0.958	1	Tim8
Prp39	0.00368257325718483	-0.0943393424262375	1	1	1	Prp39
sas	0.00368273739692821	-0.189873309801667	0.5	0.458	1	sas
smal	0.0036851450280802	-0.0482226621259296	1	1	1	smal
CG13716	0.00370732646764107	-0.188944967003541	0.458	0.417	1	CG13716
CG1998	0.00370868353853091	-0.136791836929403	1	1	1	CG1998
CG33665	0.00371419838379085	-0.123896997493531	0.083	0.292	1	CG33665
lncRNA:CR32773	0.00372449413060035	-0.174137640745031	1	1	1	lncRNA:CR32773
FB{}nmo-FB-NOF	0.00373757898764801	-0.298165855413158	1	1	1	FB{}nmo-FB-NOF
CG2556	0.00375154112946158	-0.421483882088084	0.958	0.792	1	CG2556
Mitf	0.00375204771334766	0.274803315546486	1	1	1	Mitf
Mad1	0.00376083432645094	0.346857944585159	1	1	1	Mad1
lmgB	0.00378380915103723	0.332148008848623	1	1	1	lmgB
bdl	0.00378813518114595	-0.257033675874532	1	0.958	1	bdl
INE-1{}2614	0.00378907719163161	-0.110597120970191	0.208	0.333	1	INE-1{}2614
CG12301	0.00379126112414399	-0.248224380123765	1	1	1	CG12301
DhpD	0.00380066967887418	-0.270049968598956	1	1	1	DhpD
CG9372	0.00382067498301964	-0.143320334082897	0.417	0.333	1	CG9372
TfIIS	0.00382728928423171	-0.246456384029785	1	1	1	TfIIS
1360{}6356	0.00382886035339507	-0.11409203654115	0.25	0.375	1	1360{}6356
BS{}729	0.00383224566503143	-0.1261617112587	0.125	0.292	1	BS{}729
lncRNA:CR44662	0.0038328641248573	0.343514525959946	1	0.958	1	lncRNA:CR44662
O-fut2	0.00385050338160133	-0.256014051765585	1	0.958	1	O-fut2
asRNA:CR45528	0.00385951523490368	-0.223570235010532	0.958	0.833	1	asRNA:CR45528
Pkc98E	0.00394722708602958	-0.0588767601657434	1	1	1	Pkc98E
CG7966	0.00394997901252708	-0.154203849632471	0.292	0.417	1	CG7966
lncRNA:CR44506	0.00395674438542014	0.323428398488552	1	1	1	lncRNA:CR44506
TTLL6B	0.00395737246990665	-0.254688511051279	1	1	1	TTLL6B
412{}6502	0.00395877540771565	-0.11778271388289	0.167	0.292	1	412{}6502
dx	0.00398702102342014	-0.26224996018527	0.917	0.75	1	dx
CG33116	0.00399006567841005	0.287934106621538	1	1	1	CG33116
CG33299	0.00399064732610996	-0.123255119610004	0.083	0.333	1	CG33299
unc-5	0.00399186289048716	-0.0896578561170924	1	1	1	unc-5
CG13003	0.0040135765634282	-0.1896961613926	0.583	0.417	1	CG13003
para	0.00401698681290137	0.132909332396758	1	1	1	para
Inx3	0.00402759545260368	-0.288103403092097	1	0.958	1	Inx3
dpr6	0.00403459825728602	-0.0532116365329021	1	1	1	dpr6
lncRNA:CR46006	0.00403953685492461	0.198975005006464	1	1	1	lncRNA:CR46006
Cubn2	0.00405901817316784	-0.150649945134242	0.333	0.375	1	Cubn2
peb	0.00407557081658325	0.407591614797584	0.75	0.208	1	peb
CG34355	0.0040892493898401	0.173476235621134	1	1	1	CG34355
asRNA:CR43159	0.00411710699453244	-0.174170849289628	0.667	0.5	1	asRNA:CR43159
Drep4	0.00412351669165149	0.299895031786175	1	1	1	Drep4
CG7518	0.00412807846006061	-0.130071534863671	1	1	1	CG7518
CG15446	0.00414521182568865	-0.14404873571687	0.25	0.375	1	CG15446
mdg3{}RR48392	0.00415351347000137	0.245400713563944	1	0.292	1	mdg3{}RR48392
NK7.1	0.00416471640336553	-0.079229255719103	1	1	1	NK7.1
CG15414	0.00419289662720987	-0.142388055789112	0.25	0.333	1	CG15414
btz	0.00420038409522515	-0.275362138423738	1	1	1	btz
CCKLR-17D1	0.00420174566451443	-0.159155520998543	1	1	1	CCKLR-17D1
Cyp9b2	0.00420745889363786	-0.118357585928598	0.375	0.25	1	Cyp9b2
Dr	0.00421048587814423	0.347992862980063	1	0.792	1	Dr
RpS11	0.00422247134678035	-0.257546373300847	1	1	1	RpS11
sano	0.00423384531706069	-0.12101967564772	1	1	1	sano
Uck	0.00423402179619495	-0.195540887793702	1	1	1	Uck
CG17646	0.00424560007235971	-0.13646837426264	1	1	1	CG17646
ZnT41F	0.00427270701837063	-0.274948268334442	1	0.75	1	ZnT41F
S1P	0.00431075809605506	0.331592882762942	1	1	1	S1P
TfIIEbeta	0.00431591480645324	-0.253290574759646	0.958	0.875	1	TfIIEbeta
vri	0.00437855558477795	-0.304285872255443	1	1	1	vri
Rox8	0.00439275029774174	-0.0996845058125247	1	1	1	Rox8
Strip	0.00439302153645837	-0.194206376599339	1	1	1	Strip
CG8568	0.00439394405788992	-0.207931549547747	0.792	0.708	1	CG8568
Drl-2	0.00439623910300144	-0.0914398967816012	1	1	1	Drl-2
Hel25E	0.00439939452292596	0.277610006606382	1	1	1	Hel25E
tei	0.00441734720624751	-0.0470003838451425	1	1	1	tei
dlp	0.00442303062542979	0.250180767172447	1	1	1	dlp
eIF2Bepsilon	0.00443032816662131	0.327684212964789	1	0.958	1	eIF2Bepsilon
lute	0.00443768474749957	0.249357252288584	1	1	1	lute
mdy	0.00444603157801678	-0.266434136308241	0.917	0.958	1	mdy
lncRNA:CR45409	0.00446245940991732	0.319972196828405	1	0.958	1	lncRNA:CR45409
Lip2	0.00447438710619967	-0.130416313721211	0.25	0.292	1	Lip2
Fib	0.00448589793117916	-0.272574734126652	1	0.917	1	Fib
RpL5	0.00449996609966829	0.247854655591098	1	1	1	RpL5
CG8051	0.00450844112603749	-0.169643663240145	0.5	0.375	1	CG8051
CG10055	0.00451575362117257	0.322165002083564	1	1	1	CG10055
CG18749	0.00453226643096682	0.344497079501827	1	1	1	CG18749
CG5421	0.00455659046735446	-0.118953108205204	0.375	0.333	1	CG5421
Sou	0.00456767768440031	-0.23692163226634	1	0.958	1	Sou
crm	0.00458266199632371	-0.247140763504474	1	1	1	crm
CG34334	0.0046046309173974	-0.266217459154362	1	0.875	1	CG34334
[truncated: 14,442 more rows]
