# Supplementary material for: Transcriptional complexity in the insect central complex: single nuclei RNA-sequencing of adult brain neurons derived from type 2 neuroblasts
Source: bioRxiv. 2025 Mar 3:2023.12.10.571022. Preprint. [Version 3] doi: 10.1101/2023.12.10.571022 (PMC11908175; doi:10.1101/2023.12.10.571022)
Supplement: Supplementary file 1 — Supplemental Figure 1. Nuclei numbers T1 vs T2. Vertical shades mark the cluster with T2/(T1+T2) > 50%. Supplemental Figure 2. T1 neuron atlas. (A) Cell atlas from T1 NBs. (B) Heatmap of scaled average expression of top 10 markers genes from each neuronal cluster. Annotations: AstA, Allatostatin A+ neurons; CLK, clock neurons; CRZ, Corazonin+ neurons; DOP, dopaminergic neurons; IPC, insulin-like peptide producing cells; MBN, mushroom body neurons; OCTY, octopaminergic-tyraminergic neurons; OPN olfactory projection neurons; Tk, Tachykinin+ neurons; Poxn, Pox neuro+ neurons; PROC, Proctolin+ neurons; SER, serotonergic neurons. Supplemental Figure 3. Expression correlation coefficient of transcription factors and neuropeptides. Heatmap of expression correlation coefficient of transcription factors and neuropeptides calculated from each individual T2 neuron. Supplemental Table 1. Cluster-defining genes and cell identity of all clusters identified by Seurat function FindAllMarkers Supplemental Table 2. Marker genes used to identify cell types Supplemental Table 3. Marker genes used to identify glial cell types Supplemental Table 4. Cluster-defining genes and glial cell types from all glial clusters identified by Seurat function FindAllMarkers Supplemental Table 5. Differential expression (DE) analysis of glial marker genes in T1- vs T2-derived glia with Seurat function differential expression testing Supplemental Table 6. Cluster-defining genes of T1-derived neuronal clusters identified by Seurat function FindAllMarkers Supplemental Table 7. Cluster-defining genes of T2-derived neuronal clusters identified by Seurat function FindAllMarkers Supplemental Table 8. Top 10 most enriched genes for each cluster extracted from Supplemental Table 6 by scCustomize function Extract_Top_Markers (Marsh SE, 2021, scCustomize: Custom Visualizations & Functions for Streamlined Analyses of Single Cell Sequencing. https://doi.org/10.5281/zenodo.5706430. RRID:SCR_024675.) Supplemental Tabl [file media-1.zip › sup tables/Supplemental Table 7 T2_glia_markers_by_cluster.csv]

	p_val	avg_log2FC	pct.1	pct.2	p_val_adj	cluster	gene
axo	0	1.69196431604241	0.955	0.584	0	0	axo
List	1.8251357001215e-37	0.923325325847742	0.348	0.246	3.97350293273453e-33	0	List
Dop1R1	4.83224312417939e-32	0.385442868694323	0.835	0.782	1.05202765056509e-27	0	Dop1R1
ana	5.44250156829649e-32	0.74639315907662	0.348	0.252	1.18488701643383e-27	0	ana
Eaat2	1.32479656059691e-23	0.503953281214703	0.559	0.49	2.88421459207554e-19	0	Eaat2
Ork1	0	2.53366479624426	0.832	0.283	0	1	Ork1
apolpp	0	0.956451086050657	0.804	0.296	0	1	apolpp
Ntan1	0	1.62988361233681	0.738	0.312	0	1	Ntan1
wrapper	0	5.06247861617227	0.44	0.018	0	1	wrapper
List1	4.38543673271988e-176	1.39553146618003	0.586	0.252	9.54753431080445e-172	1	List
ana1	1.2282180181726e-171	1.4587494637273	0.583	0.256	2.67395344736357e-167	1	ana
pum	1.04180984791865e-94	0.338085581863757	0.989	0.984	2.26812421990368e-90	1	pum
Dop1R11	7.69980553464273e-46	0.49270211032502	0.864	0.799	1.67632466294707e-41	1	Dop1R1
Tet	5.66377100532115e-263	1.42739234034729	0.984	0.951	1.23305958556847e-258	2	Tet
pum1	7.18047954275536e-74	0.471913011714461	0.986	0.984	1.56326220125327e-69	2	pum
mbc	3.37751984465774e-28	1.18340499187509	0.506	0.401	7.35319845380437e-24	2	mbc
CG43795	1.78187875854312e-46	0.62796782423238	0.671	0.393	3.87932824522423e-42	3	CG43795
Ndae1	1.84678694753748e-36	0.638389091450125	0.761	0.547	4.02063986348384e-32	3	Ndae1
PRL-1	3.00318084233714e-28	0.87742133748568	0.302	0.152	6.53822501185219e-24	3	PRL-1
Fas3	1.51755370595654e-13	0.152863457159855	0.568	0.402	3.30386617323799e-09	3	Fas3
Tret1-1	0	4.58320198382942	0.809	0.135	0	4	Tret1-1
Indy	1.07818945032863e-216	3.66354339343844	0.377	0.055	2.34732625231046e-212	4	Indy
Fas31	3.51106190516953e-38	1.21347227213178	0.625	0.4	7.64393287374459e-34	5	Fas3
ltl	0	5.76051087729531	0.668	0.033	0	6	ltl
CG10702	0	6.05387358499733	0.649	0.022	0	6	CG10702
CG9743	0	5.13953147383181	0.441	0.025	0	6	CG9743
moody	4.15503282080325e-275	3.61628013658077	0.665	0.102	9.04592195417077e-271	6	moody
Ntan11	1.70923188446687e-192	3.91937275803576	0.863	0.349	3.72116873567283e-188	6	Ntan1
Tret1-11	1.02079581131099e-56	1.49435569177389	0.459	0.161	2.22237456080515e-52	6	Tret1-1
pum2	8.45465671417415e-17	0.297469283246956	0.995	0.984	1.84066331324285e-12	6	pum
mbc1	1.53247952683481e-12	0.618406818306706	0.557	0.409	3.33636117787206e-08	6	mbc
apolpp1	5.74753977104739e-232	5.98752976016979	1	0.345	1.25129688355473e-227	7	apolpp
Indy1	9.32211083583477e-77	2.28070639860444	0.361	0.066	2.02951675006959e-72	7	Indy
Tret1-12	1.29461677218589e-31	0.483263872730413	0.446	0.164	2.8185101747259e-27	7	Tret1-1
Ork11	2.49046480288338e-24	0.762288868683795	0.677	0.344	5.42199092235742e-20	7	Ork1
Fur11	1.4071929953795e-22	0.613536450854418	0.929	0.781	3.06359987024072e-18	7	Fur1
Ndae12	1.44863024103121e-16	0.900624033251006	0.781	0.554	3.15381289774906e-12	7	Ndae1
Ntan12	3.01833851259361e-16	0.12237052681776	0.617	0.36	6.57122477576755e-12	7	Ntan1
mbc2	1.67658437240856e-13	0.648223352668922	0.61	0.409	3.65009183717068e-09	7	mbc
moody1	4.68868954327009e-11	0.72101539068607	0.253	0.117	1.02077460046533e-06	7	moody
Tet1	3.26095442921607e-74	1.1372211937526	1	0.954	7.09942388784631e-70	8	Tet
Eaat21	2.32250569980457e-24	1.42019942503227	0.798	0.518	5.05632715904452e-20	9	Eaat2
Ndae13	8.56331226008622e-07	0.55726890543056	0.714	0.556	0.0186431871214337	9	Ndae1
Dop1R12	3.11342647565283e-14	0.768542362266244	0.933	0.806	6.77824078014377e-10	10	Dop1R1
pum3	1.59437373531227e-11	0.411522070987344	1	0.984	3.47111105914835e-07	10	pum
axo1	3.54081664485206e-08	0.288681752780437	0.953	0.755	0.000770871191750742	10	axo
pum4	1.01803950236595e-12	0.346043533014364	1	0.984	2.21637380060091e-08	11	pum
mbc3	1.70067050741283e-07	1.11852302948025	0.597	0.411	0.00370252976168848	11	mbc
Fas32	6.14542473589923e-30	1.58840497715924	0.902	0.408	1.33792041925262e-25	12	Fas3
pum5	1.13542287278478e-08	0.284652026036213	1	0.984	0.000247192913633974	12	pum
Eaat22	2.15162675961232e-06	0.468763047453141	0.804	0.52	0.0468430661835197	12	Eaat2
Fur13	8.40629801404045e-10	0.812025045543627	0.881	0.784	1.83013514063675e-05	13	Fur1
