# Supplementary material for: Transcriptional complexity in the insect central complex: single nuclei RNA-sequencing of adult brain neurons derived from type 2 neuroblasts
Source: bioRxiv. 2025 Mar 3:2023.12.10.571022. Preprint. [Version 3] doi: 10.1101/2023.12.10.571022 (PMC11908175; doi:10.1101/2023.12.10.571022)
Supplement: Supplementary file 1 — Supplemental Figure 1. Nuclei numbers T1 vs T2. Vertical shades mark the cluster with T2/(T1+T2) > 50%. Supplemental Figure 2. T1 neuron atlas. (A) Cell atlas from T1 NBs. (B) Heatmap of scaled average expression of top 10 markers genes from each neuronal cluster. Annotations: AstA, Allatostatin A+ neurons; CLK, clock neurons; CRZ, Corazonin+ neurons; DOP, dopaminergic neurons; IPC, insulin-like peptide producing cells; MBN, mushroom body neurons; OCTY, octopaminergic-tyraminergic neurons; OPN olfactory projection neurons; Tk, Tachykinin+ neurons; Poxn, Pox neuro+ neurons; PROC, Proctolin+ neurons; SER, serotonergic neurons. Supplemental Figure 3. Expression correlation coefficient of transcription factors and neuropeptides. Heatmap of expression correlation coefficient of transcription factors and neuropeptides calculated from each individual T2 neuron. Supplemental Table 1. Cluster-defining genes and cell identity of all clusters identified by Seurat function FindAllMarkers Supplemental Table 2. Marker genes used to identify cell types Supplemental Table 3. Marker genes used to identify glial cell types Supplemental Table 4. Cluster-defining genes and glial cell types from all glial clusters identified by Seurat function FindAllMarkers Supplemental Table 5. Differential expression (DE) analysis of glial marker genes in T1- vs T2-derived glia with Seurat function differential expression testing Supplemental Table 6. Cluster-defining genes of T1-derived neuronal clusters identified by Seurat function FindAllMarkers Supplemental Table 7. Cluster-defining genes of T2-derived neuronal clusters identified by Seurat function FindAllMarkers Supplemental Table 8. Top 10 most enriched genes for each cluster extracted from Supplemental Table 6 by scCustomize function Extract_Top_Markers (Marsh SE, 2021, scCustomize: Custom Visualizations & Functions for Streamlined Analyses of Single Cell Sequencing. https://doi.org/10.5281/zenodo.5706430. RRID:SCR_024675.) Supplemental Tabl [file media-1.zip › sup tables/Supplemental Table 2 Glial marker genes.csv]

Supplemental Table 3. Validated glial markers
Gene	Cell type	Reference	PMID
AANAT1	Astrocyte	(Davla et al., 2020)	32955431
Act79B	Astrocyte	(Lago-Baldaia et al., 2023)	37862379
alrm	Astrocyte	(Doherty et al., 2009)	19369546
mbc	Astrocyte	(Lago-Baldaia et al., 2023)	37862379
Tre1	Astrocyte	(Lago-Baldaia et al., 2023)	37862379
wun2	Astrocyte	(Lago-Baldaia et al., 2023)	37862379
JhI-21	Chalice	(Lago-Baldaia et al., 2023)	37862379
Cyp311a1	Chalice and subperineurial	(Lago-Baldaia et al., 2023)	37862379
CG7135	Chalice, chiasm, and proximal satellite	(Lago-Baldaia et al., 2023)	37862379
Fas3	Chalice, pseudo-cartridge, proximal satellite, and marginal	(Viktorin et al 2013)	23628691
NimB4	Chiasm	(Lago-Baldaia et al., 2023)	37862379
Obp18a	Chiasm and distal satellite	(Lago-Baldaia et al., 2023)	37862379
Ndae1	Chiasm and proximal satellite	(Lago-Baldaia et al., 2023)	37862379
CG9449	Cortex	(Lago-Baldaia et al., 2023)	37862379
wrapper	Cortex	(Noordermeer et al., 1998)	9856456
ana	Cortex and ensheathing	(Ebens et al., 1993)	7916657
apolpp	Cortex and ensheathing	(Lago-Baldaia et al., 2023)	37862379
Ork1	Cortex, ensheathing, and marginal	(Lago-Baldaia et al., 2023)	37862379
Dop1R1	Cortex, ensheathing, marginal	(Lago-Baldaia et al., 2023)	37862379
axo	Ensheathing	(Lago-Baldaia et al., 2023)	37862379
Eaat2	Ensheathing	(Kremer et al., 2017)	28133822
List	Ensheathing	(Lago-Baldaia et al., 2023)	37862379
CG9657	Ensheathing and astrocyte	(Lago-Baldaia et al., 2023)	37862379
Fur1	Ensheathing and astrocyte	(Lago-Baldaia et al., 2023)	37862379
pum	Ensheathing and astrocyte	(Lago-Baldaia et al., 2023)	37862379
htl	Epithelial and astrocyte	(Shishido et al., 1997)	9187139
Tet	Epithelial and astrocyte	(Frey et al., 2022)	35396259
CG43795	Epithelial and Marginal	(Lago-Baldaia et al., 2023)	37862379
GstE9	Fenestrated and pseudo-cartridge	(Lago-Baldaia et al., 2023)	37862379
ltl	Fenestrated, subperineurial, and proximal satellite	(Lago-Baldaia et al., 2023)	37862379
CG4797	Perineurial	(Konstantinides et al., 2018)	29909983
CG9743	Perineurial and chalice	(Lago-Baldaia et al., 2023)	37862379
CG6126	Perineurial, chalice and fenestrated	(Brunet Avalos et al., 2019)	31746739
Indy	Perineurials	(DeSalvo et al., 2014)	25426014
PRL-1	Perineurials	(Lago-Baldaia et al., 2023)	37862379
Tret1-1	Preineurial and chalice	(Volkenhoff et al., 2015)	26235423
Dtg	Proximal satellite	(Lago-Baldaia et al., 2023)	37862379
GstT4	Pseudo-cartridge and marginal	(Lago-Baldaia et al., 2023)	37862379
CG10702	Subperineurial	(Lago-Baldaia et al., 2023)	37862379
moody	Subperineurial	(Bainton et al., 2005)	16213219
Ntan1	Subperineurial	(Lago-Baldaia et al., 2023)	37862379
CG5080	Surface-only perineurial and channel perineurial	(Beckervordersandforth et al., 2008)	18296030
pippin	Surface-only perineurial and subperineurial	(Lago-Baldaia et al., 2023)	37862379
