# Supplementary material for: Transcriptional complexity in the insect central complex: single nuclei RNA-sequencing of adult brain neurons derived from type 2 neuroblasts
Source: bioRxiv. 2025 Mar 3:2023.12.10.571022. Preprint. [Version 3] doi: 10.1101/2023.12.10.571022 (PMC11908175; doi:10.1101/2023.12.10.571022)
Supplement: Supplementary file 1 — Supplemental Figure 1. Nuclei numbers T1 vs T2. Vertical shades mark the cluster with T2/(T1+T2) > 50%. Supplemental Figure 2. T1 neuron atlas. (A) Cell atlas from T1 NBs. (B) Heatmap of scaled average expression of top 10 markers genes from each neuronal cluster. Annotations: AstA, Allatostatin A+ neurons; CLK, clock neurons; CRZ, Corazonin+ neurons; DOP, dopaminergic neurons; IPC, insulin-like peptide producing cells; MBN, mushroom body neurons; OCTY, octopaminergic-tyraminergic neurons; OPN olfactory projection neurons; Tk, Tachykinin+ neurons; Poxn, Pox neuro+ neurons; PROC, Proctolin+ neurons; SER, serotonergic neurons. Supplemental Figure 3. Expression correlation coefficient of transcription factors and neuropeptides. Heatmap of expression correlation coefficient of transcription factors and neuropeptides calculated from each individual T2 neuron. Supplemental Table 1. Cluster-defining genes and cell identity of all clusters identified by Seurat function FindAllMarkers Supplemental Table 2. Marker genes used to identify cell types Supplemental Table 3. Marker genes used to identify glial cell types Supplemental Table 4. Cluster-defining genes and glial cell types from all glial clusters identified by Seurat function FindAllMarkers Supplemental Table 5. Differential expression (DE) analysis of glial marker genes in T1- vs T2-derived glia with Seurat function differential expression testing Supplemental Table 6. Cluster-defining genes of T1-derived neuronal clusters identified by Seurat function FindAllMarkers Supplemental Table 7. Cluster-defining genes of T2-derived neuronal clusters identified by Seurat function FindAllMarkers Supplemental Table 8. Top 10 most enriched genes for each cluster extracted from Supplemental Table 6 by scCustomize function Extract_Top_Markers (Marsh SE, 2021, scCustomize: Custom Visualizations & Functions for Streamlined Analyses of Single Cell Sequencing. https://doi.org/10.5281/zenodo.5706430. RRID:SCR_024675.) Supplemental Tabl [file media-1.zip › sup tables/Supplemental Table 1 T1_T2_cell_markers_by_cluster.csv]

p_val	avg_log2FC	pct.1	pct.2	p_val_adj	gene	cluster	Identity
2.95E-40	-0.837438084	0.142	0.484	3.89E-36	NFAT	0	0
5.28E-39	-0.771293432	0.155	0.495	6.97E-35	Pka-R2	0	0
9.59E-39	-0.811032938	0.234	0.583	1.27E-34	rad	0	0
6.23E-37	-0.646327441	0.189	0.548	8.23E-33	Dscam1	0	0
1.45E-36	-0.757566576	0.205	0.543	1.92E-32	rdgA	0	0
2.75E-33	-1.014648081	0.062	0.315	3.63E-29	btsz	0	0
2.04E-32	-0.411123615	0.127	0.425	2.69E-28	seq	0	0
5.46E-32	-0.656711619	0.444	0.786	7.22E-28	heph	0	0
8.29E-32	-0.966955761	0.033	0.258	1.10E-27	Xrp1	0	0
8.50E-32	-0.601735627	0.054	0.296	1.12E-27	Sec16	0	0
1.17E-31	-0.894523694	0.064	0.309	1.55E-27	CG10543	0	0
2.89E-31	-0.467721816	0.181	0.504	3.82E-27	CG6424	0	0
3.66E-31	-0.526579835	0.097	0.365	4.84E-27	jdp	0	0
6.71E-31	-0.429201347	0.116	0.399	8.86E-27	HDAC4	0	0
6.82E-31	-0.891619983	0.09	0.346	9.01E-27	bma	0	0
7.43E-31	-0.918747537	0.054	0.288	9.82E-27	Elk	0	0
1.67E-30	-0.290267081	0.134	0.429	2.20E-26	Su(Tpl)	0	0
1.60E-29	-0.575733237	0.148	0.439	2.12E-25	CG3638	0	0
2.54E-29	-0.39897054	0.146	0.439	3.36E-25	Abl	0	0
6.14E-29	-0.392901128	0.075	0.317	8.11E-25	Pcf11	0	0
8.65E-29	-0.328350396	0.182	0.498	1.14E-24	gish	0	0
8.85E-29	-0.388705435	0.102	0.364	1.17E-24	Pka-R1	0	0
8.99E-29	-0.73716285	0.092	0.34	1.19E-24	kug	0	0
2.15E-28	-0.258557558	0.132	0.412	2.84E-24	tay	0	0
2.16E-28	-0.372481839	0.08	0.324	2.85E-24	Pde8	0	0
2.55E-28	-0.412332573	0.264	0.619	3.36E-24	CG11873	0	0
4.82E-28	-0.339552639	0.149	0.439	6.37E-24	rdgB	0	0
8.16E-28	-0.404393947	0.118	0.384	1.08E-23	tna	0	0
8.50E-28	-0.590997221	0.059	0.281	1.12E-23	CG15236	0	0
8.70E-28	-0.254219411	0.165	0.468	1.15E-23	Pkc98E	0	0
2.14E-27	-0.433353708	0.255	0.58	2.83E-23	Fife	0	0
8.40E-27	-0.338502893	0.127	0.393	1.11E-22	Rab26	0	0
8.78E-27	-0.299139176	0.193	0.503	1.16E-22	CG32767	0	0
1.06E-26	0.835622138	0.694	0.68	1.40E-22	Ten-m	0	0
1.43E-26	-0.278749003	0.2	0.511	1.89E-22	kuz	0	0
1.66E-26	-0.415943359	0.09	0.329	2.20E-22	tkv	0	0
3.06E-26	-0.351395361	0.201	0.51	4.04E-22	tty	0	0
3.16E-26	-0.509454636	0.066	0.285	4.17E-22	cora	0	0
3.49E-26	-0.269079466	0.115	0.369	4.61E-22	CG32486	0	0
3.56E-26	-0.383860687	0.234	0.552	4.71E-22	CG2269	0	0
3.80E-26	1.342339485	0.363	0.217	5.03E-22	CG14459	0	0
4.95E-26	-0.261659806	0.208	0.528	6.54E-22	par-1	0	0
6.41E-26	-0.454255306	0.115	0.363	8.47E-22	beat-VII	0	0
7.07E-26	-0.278351975	0.111	0.361	9.33E-22	amon	0	0
7.76E-26	-0.704779198	0.153	0.406	1.03E-21	Eip93F	0	0
9.01E-26	-0.757268468	0.076	0.296	1.19E-21	CG4577	0	0
1.19E-25	-0.435855551	0.24	0.567	1.57E-21	mask	0	0
1.42E-25	-0.447773761	0.203	0.505	1.87E-21	CG43347	0	0
1.53E-25	-0.402947878	0.094	0.327	2.02E-21	CG46385	0	0
1.58E-25	-0.669195127	0.094	0.323	2.09E-21	CG9932	0	0
1.65E-25	-0.265990262	0.076	0.3	2.18E-21	CG9813	0	0
2.17E-25	-0.274114816	0.264	0.611	2.86E-21	fs(1)h	0	0
2.28E-25	-0.317965209	0.212	0.524	3.01E-21	upSET	0	0
3.10E-25	-0.366152338	0.194	0.492	4.09E-21	dikar	0	0
4.98E-25	-0.485714157	0.076	0.294	6.57E-21	InR	0	0
5.00E-25	-0.616848445	0.056	0.259	6.60E-21	Hex-A	0	0
7.36E-25	-0.251156319	0.083	0.309	9.73E-21	sd	0	0
8.87E-25	-0.786752659	0.168	0.431	1.17E-20	mgl	0	0
9.43E-25	-0.453099068	0.061	0.266	1.25E-20	HERC2	0	0
1.26E-24	-0.487489349	0.165	0.431	1.67E-20	Dop1R1	0	0
1.38E-24	-0.531600487	0.043	0.236	1.82E-20	Sytbeta	0	0
1.73E-24	-0.30515634	0.085	0.308	2.28E-20	HUWE1	0	0
1.91E-24	-0.318474406	0.108	0.346	2.53E-20	raskol	0	0
2.90E-24	-0.517370257	0.406	0.705	3.83E-20	Ca-alpha1T	0	0
3.52E-24	-0.458319752	0.095	0.321	4.65E-20	Trl	0	0
3.77E-24	-0.375187044	0.069	0.278	4.98E-20	ena	0	0
4.42E-24	-0.517666014	0.085	0.302	5.84E-20	hzg	0	0
5.79E-24	-0.338521838	0.078	0.292	7.64E-20	Ddc	0	0
1.11E-23	-0.263696227	0.222	0.534	1.46E-19	CG7029	0	0
1.15E-23	-0.746471558	0.045	0.232	1.52E-19	Dop1R2	0	0
1.91E-23	-0.610369146	0.092	0.308	2.52E-19	Rgk1	0	0
2.74E-23	-0.307102805	0.135	0.383	3.62E-19	Reph	0	0
2.76E-23	-0.364870565	0.056	0.25	3.64E-19	His3.3B	0	0
2.88E-23	-0.350255259	0.215	0.507	3.81E-19	rut	0	0
3.48E-23	-0.348434304	0.087	0.301	4.60E-19	gce	0	0
4.23E-23	-0.325444215	0.142	0.39	5.59E-19	Bx	0	0
5.18E-23	-0.410146206	0.158	0.414	6.84E-19	Patronin	0	0
5.50E-23	-0.344056639	0.266	0.578	7.26E-19	Pka-C1	0	0
9.46E-23	-0.293653954	0.064	0.262	1.25E-18	AP-1gamma	0	0
9.75E-23	-0.650188544	0.069	0.266	1.29E-18	CG5758	0	0
1.00E-22	-0.334544754	0.073	0.275	1.33E-18	Stat92E	0	0
1.18E-22	-0.59666392	0.312	0.65	1.56E-18	cic	0	0
1.28E-22	-0.348141236	0.068	0.267	1.69E-18	wge	0	0
1.43E-22	-0.329703981	0.073	0.275	1.88E-18	Drep2	0	0
1.91E-22	-0.271834494	0.069	0.268	2.53E-18	Cka	0	0
2.13E-22	-0.50247177	0.045	0.226	2.81E-18	wts	0	0
2.34E-22	-0.430876724	0.255	0.56	3.09E-18	nocte	0	0
2.40E-22	-0.44547827	0.04	0.216	3.18E-18	CG1607	0	0
2.44E-22	-0.400572733	0.167	0.418	3.23E-18	Octalpha2R	0	0
2.46E-22	-0.426528199	0.123	0.351	3.25E-18	Dscam3	0	0
2.78E-22	-0.343035424	0.153	0.406	3.68E-18	Mob2	0	0
2.89E-22	-0.378162496	0.22	0.499	3.82E-18	Con	0	0
4.81E-22	-0.421666909	0.071	0.267	6.35E-18	CG14024	0	0
6.28E-22	-0.307344743	0.092	0.303	8.29E-18	mAChR-A	0	0
6.56E-22	-0.312280328	0.299	0.64	8.67E-18	Hipk	0	0
7.74E-22	-0.365573104	0.071	0.267	1.02E-17	mld	0	0
8.71E-22	-0.846841034	0.05	0.228	1.15E-17	velo	0	0
9.08E-22	-1.103695298	0.047	0.22	1.20E-17	bi	0	0
9.84E-22	-0.453183537	0.04	0.213	1.30E-17	Bili	0	0
1.34E-21	-0.325208636	0.144	0.384	1.77E-17	5-HT1A	0	0
1.39E-21	-0.344067431	0.045	0.221	1.83E-17	CG13784	0	0
1.45E-21	-0.271955006	0.236	0.529	1.91E-17	Mef2	0	0
1.91E-21	-0.277625777	0.057	0.241	2.53E-17	Ubr1	0	0
3.06E-21	-0.389024868	0.156	0.396	4.04E-17	CG42541	0	0
3.62E-21	-0.66182028	0.028	0.187	4.78E-17	wapl	0	0
5.11E-21	-0.475942229	0.259	0.565	6.75E-17	ctrip	0	0
5.17E-21	-0.532565309	0.036	0.202	6.83E-17	Pkn	0	0
5.89E-21	-0.338418721	0.066	0.251	7.78E-17	CG43373	0	0
8.82E-21	-0.468573932	0.076	0.267	1.17E-16	RanBPM	0	0
1.17E-20	-0.384732158	0.069	0.257	1.55E-16	CG30089	0	0
1.60E-20	-0.352066822	0.057	0.235	2.11E-16	tow	0	0
1.77E-20	-0.263930768	0.069	0.256	2.33E-16	Kdm4B	0	0
1.84E-20	-1.131072096	0.049	0.214	2.43E-16	Gad1	0	0
1.85E-20	-1.075125348	0.033	0.189	2.44E-16	Ptip	0	0
2.02E-20	-0.355917255	0.085	0.281	2.67E-16	CG44837	0	0
2.84E-20	-0.689646869	0.212	0.448	3.75E-16	pdm3	0	0
3.82E-20	-0.335383028	0.151	0.383	5.05E-16	GlcAT-P	0	0
4.00E-20	-0.344907029	0.163	0.403	5.28E-16	RapGAP1	0	0
4.83E-20	-0.379354061	0.087	0.281	6.38E-16	5-HT7	0	0
8.20E-20	-0.799206809	0.026	0.175	1.08E-15	bab2	0	0
9.67E-20	-0.484209873	0.038	0.196	1.28E-15	cwo	0	0
9.79E-20	-1.142701931	0.035	0.189	1.29E-15	SPR	0	0
1.02E-19	-0.263472033	0.069	0.251	1.34E-15	Myc	0	0
1.23E-19	-1.342324487	0.026	0.172	1.63E-15	sNPF	0	0
1.79E-19	-0.390164832	0.031	0.183	2.37E-15	Chd1	0	0
2.41E-19	-0.266881428	0.075	0.257	3.18E-15	Atx2	0	0
2.47E-19	-0.442459637	0.04	0.197	3.26E-15	Usp15-31	0	0
2.87E-19	-0.299174323	0.069	0.246	3.79E-15	Akap200	0	0
3.06E-19	-0.344465101	0.043	0.203	4.05E-15	Dek	0	0
3.86E-19	-0.317910903	0.045	0.205	5.10E-15	CG46315	0	0
5.24E-19	-0.590462918	0.101	0.293	6.92E-15	dally	0	0
5.45E-19	-0.266753318	0.038	0.193	7.19E-15	lig	0	0
6.11E-19	-0.440153169	0.047	0.206	8.07E-15	CG17724	0	0
7.94E-19	0.262195559	0.156	0.4	1.05E-14	Eph	0	0
8.56E-19	-0.350226093	0.116	0.319	1.13E-14	CG6123	0	0
9.19E-19	-1.696232265	0.04	0.191	1.21E-14	Msr-110	0	0
9.72E-19	-0.468502927	0.03	0.175	1.28E-14	Nelf-A	0	0
9.77E-19	-0.336251646	0.031	0.179	1.29E-14	CG1316	0	0
1.29E-18	-0.301108257	0.049	0.208	1.71E-14	svr	0	0
1.42E-18	-0.348301149	0.042	0.196	1.87E-14	Kr-h1	0	0
1.51E-18	-0.254475493	0.281	0.59	1.99E-14	Smr	0	0
1.60E-18	-0.266882843	0.049	0.208	2.11E-14	CG10948	0	0
1.69E-18	-0.458261553	0.043	0.197	2.23E-14	twin	0	0
2.16E-18	-0.315616042	0.042	0.195	2.85E-14	cact	0	0
2.47E-18	-0.489051735	0.057	0.22	3.26E-14	fipi	0	0
2.51E-18	-0.363333731	0.038	0.188	3.31E-14	sol	0	0
2.96E-18	-0.366644222	0.127	0.329	3.91E-14	pyd	0	0
3.11E-18	-0.949993578	0.118	0.297	4.11E-14	CG14989	0	0
3.45E-18	-0.386548964	0.073	0.244	4.56E-14	Amph	0	0
3.82E-18	-0.337275653	0.12	0.319	5.05E-14	CG32700	0	0
4.62E-18	-0.272516772	0.142	0.354	6.10E-14	CG44153	0	0
4.92E-18	-0.267300529	0.049	0.204	6.50E-14	Apc	0	0
5.03E-18	-0.360640677	0.042	0.192	6.64E-14	CG2258	0	0
6.92E-18	-0.729521485	0.123	0.311	9.14E-14	ct	0	0
7.66E-18	-0.500473324	0.028	0.166	1.01E-13	CG9395	0	0
8.72E-18	-0.396167565	0.08	0.253	1.15E-13	CG32683	0	0
9.33E-18	-0.291965585	0.042	0.19	1.23E-13	lt	0	0
9.80E-18	-0.550110111	0.155	0.367	1.29E-13	Fas2	0	0
1.35E-17	-0.477463024	0.061	0.219	1.79E-13	CG32204	0	0
1.47E-17	-0.257587119	0.054	0.21	1.94E-13	Pp2C1	0	0
1.76E-17	-0.313284544	0.071	0.237	2.32E-13	Pif1B	0	0
1.81E-17	-0.325255403	0.05	0.203	2.39E-13	CG6051	0	0
2.13E-17	-0.264044839	0.036	0.179	2.81E-13	scaf6	0	0
2.39E-17	-0.369413932	0.05	0.202	3.16E-13	Eip74EF	0	0
2.40E-17	-0.71005476	0.021	0.15	3.17E-13	CG10960	0	0
2.93E-17	-0.411600889	0.061	0.218	3.87E-13	CG30158	0	0
2.99E-17	-0.316151224	0.056	0.21	3.95E-13	CG9328	0	0
3.29E-17	-0.518887938	0.538	0.823	4.35E-13	mub	0	0
3.55E-17	-0.270588293	0.035	0.175	4.70E-13	CG6765	0	0
3.56E-17	-0.311008791	0.045	0.192	4.70E-13	Graf	0	0
3.94E-17	-0.556660618	0.05	0.199	5.21E-13	Mur2B	0	0
3.97E-17	-0.745315064	0.012	0.133	5.24E-13	Rgk2	0	0
4.39E-17	-0.375811385	0.026	0.159	5.80E-13	Vav	0	0
5.93E-17	-0.273531883	0.069	0.232	7.83E-13	dpr3	0	0
6.68E-17	-0.415020267	0.042	0.184	8.82E-13	nuf	0	0
7.91E-17	-0.28304554	0.069	0.23	1.04E-12	stan	0	0
1.31E-16	-0.386968813	0.033	0.168	1.73E-12	tok	0	0
1.64E-16	-0.314008466	0.04	0.179	2.17E-12	Tpr2	0	0
1.77E-16	-0.293642942	0.052	0.199	2.34E-12	Su(var)2-HP2	0	0
1.81E-16	-0.321387639	0.028	0.158	2.39E-12	SCAR	0	0
1.92E-16	-0.922948186	0.014	0.132	2.53E-12	Lasp	0	0
2.08E-16	-0.528790595	0.049	0.192	2.75E-12	mAChR-B	0	0
2.15E-16	-0.712601163	0.05	0.193	2.84E-12	zld	0	0
2.47E-16	-0.456849884	0.155	0.358	3.26E-12	spri	0	0
2.71E-16	-0.447217989	0.021	0.144	3.58E-12	CG10132	0	0
2.85E-16	-0.335625784	0.108	0.287	3.76E-12	CG42339	0	0
3.29E-16	-0.570766504	0.01	0.124	4.35E-12	Rho1	0	0
3.79E-16	-0.285067016	0.135	0.328	5.01E-12	CG42346	0	0
3.98E-16	-0.265502559	0.036	0.17	5.25E-12	CG6340	0	0
4.01E-16	-0.251428996	0.097	0.27	5.30E-12	mtt	0	0
4.76E-16	-0.327331754	0.062	0.213	6.29E-12	MYPT-75D	0	0
5.82E-16	-0.310104916	0.036	0.169	7.68E-12	stmA	0	0
6.13E-16	-0.911356218	0.094	0.255	8.10E-12	DIP-lambda	0	0
1.00E-15	-0.302475001	0.045	0.182	1.32E-11	pcx	0	0
1.18E-15	-0.397651693	0.03	0.155	1.55E-11	Rgk3	0	0
1.54E-15	-0.257662722	0.12	0.301	2.03E-11	rgn	0	0
1.82E-15	-0.525418149	0.016	0.129	2.40E-11	Sema1b	0	0
2.04E-15	-0.254716113	0.057	0.2	2.70E-11	CG43078	0	0
2.27E-15	-0.462182503	0.104	0.272	3.00E-11	LpR2	0	0
2.31E-15	-1.880764821	0.014	0.124	3.05E-11	axo	0	0
2.51E-15	-0.256868946	0.049	0.185	3.32E-11	unk	0	0
4.06E-15	-0.593157565	0.024	0.142	5.36E-11	Ac76E	0	0
4.99E-15	-0.265231386	0.031	0.154	6.59E-11	ph-p	0	0
5.40E-15	-0.299075525	0.04	0.168	7.13E-11	eIF4A	0	0
6.29E-15	0.321055263	0.158	0.369	8.31E-11	nonA	0	0
7.28E-15	-0.26988037	0.031	0.153	9.62E-11	CG10600	0	0
8.65E-15	-0.434904016	0.208	0.42	1.14E-10	CG32521	0	0
1.12E-14	-0.27282056	0.038	0.163	1.48E-10	lva	0	0
1.12E-14	-0.421028746	0.021	0.133	1.48E-10	sowah	0	0
1.18E-14	0.261375562	0.189	0.422	1.56E-10	CG31712	0	0
1.25E-14	-0.818222827	0.038	0.161	1.65E-10	bab1	0	0
1.63E-14	-0.322825178	0.028	0.144	2.15E-10	Nplp1	0	0
1.65E-14	0.252005574	0.13	0.319	2.18E-10	Mhcl	0	0
1.81E-14	-0.254768684	0.028	0.144	2.40E-10	CG17528	0	0
2.85E-14	0.257664693	0.134	0.322	3.76E-10	CG33181	0	0
4.29E-14	-0.776424937	0.023	0.131	5.67E-10	Invadolysin	0	0
4.63E-14	-0.415118736	0.026	0.138	6.12E-10	fok	0	0
4.92E-14	-0.32294127	0.033	0.15	6.50E-10	stv	0	0
5.46E-14	-0.399586319	0.016	0.119	7.21E-10	Ca-Ma2d	0	0
6.12E-14	-0.819901038	0.038	0.157	8.09E-10	gem	0	0
7.52E-14	-0.617121021	0.01	0.109	9.93E-10	lncRNA:CR44999	0	0
7.95E-14	0.250600237	0.108	0.276	1.05E-09	tapas	0	0
9.90E-14	-0.491828599	0.01	0.108	1.31E-09	Ptp61F	0	0
1.02E-13	0.303941892	0.134	0.319	1.34E-09	CG1090	0	0
1.15E-13	-0.758229161	0.014	0.114	1.52E-09	a	0	0
1.24E-13	0.350549119	0.073	0.216	1.64E-09	CG1513	0	0
1.31E-13	-0.396356359	0.019	0.123	1.73E-09	CG10555	0	0
1.58E-13	-0.866613526	0.019	0.121	2.09E-09	nrv2	0	0
1.66E-13	-0.360322786	0.085	0.229	2.20E-09	VGlut	0	0
1.77E-13	-0.273134505	0.061	0.191	2.33E-09	CG1358	0	0
1.80E-13	-0.465072005	0.016	0.116	2.38E-09	Pi3K68D	0	0
2.04E-13	-0.614252808	0.024	0.13	2.69E-09	Tbh	0	0
2.35E-13	-0.265927772	0.019	0.122	3.10E-09	Ulp1	0	0
3.28E-13	-0.54943237	0.019	0.12	4.33E-09	CG14322	0	0
3.47E-13	0.315421251	0.128	0.306	4.59E-09	ABCD	0	0
4.46E-13	-0.694356064	0.009	0.1	5.89E-09	cv-c	0	0
4.68E-13	0.263847301	0.167	0.367	6.18E-09	miple1	0	0
5.23E-13	0.25010611	0.167	0.369	6.91E-09	Src42A	0	0
5.25E-13	0.261439988	0.149	0.338	6.93E-09	inaE	0	0
7.41E-13	-0.398848692	0.023	0.124	9.79E-09	sNPF-R	0	0
7.82E-13	0.28309897	0.203	0.432	1.03E-08	kcc	0	0
1.16E-12	-0.348701891	0.019	0.117	1.54E-08	Capr	0	0
1.18E-12	-0.296296297	0.05	0.169	1.56E-08	dac	0	0
1.20E-12	-0.270635095	0.028	0.132	1.59E-08	Pax	0	0
1.25E-12	-0.467538225	0.45	0.731	1.65E-08	28SrRNA:CR45844	0	0
1.32E-12	-0.347237551	0.03	0.134	1.74E-08	Dif	0	0
1.41E-12	-0.287149959	0.014	0.107	1.86E-08	CG14767	0	0
1.41E-12	0.282417615	0.108	0.265	1.87E-08	Task6	0	0
1.44E-12	0.279881549	0.085	0.228	1.90E-08	Tusp	0	0
1.63E-12	-0.336587459	0.049	0.165	2.15E-08	aop	0	0
1.65E-12	-0.333380686	0.561	0.834	2.18E-08	pum	0	0
1.72E-12	-0.265571733	0.021	0.119	2.27E-08	Ythdf	0	0
1.82E-12	0.261312095	0.078	0.216	2.40E-08	Zir	0	0
2.46E-12	0.375321159	0.118	0.282	3.25E-08	Rtnl1	0	0
2.70E-12	-0.582163489	0.016	0.108	3.57E-08	tyn	0	0
2.95E-12	0.298120912	0.118	0.28	3.90E-08	CG32369	0	0
3.17E-12	-0.398912861	0.04	0.148	4.19E-08	CARPB	0	0
3.72E-12	0.337116541	0.182	0.388	4.91E-08	Haspin	0	0
3.90E-12	-0.360479085	0.014	0.104	5.16E-08	TTLL5	0	0
4.24E-12	0.276979744	0.102	0.252	5.59E-08	DOR	0	0
4.54E-12	0.351316943	0.16	0.349	6.00E-08	Rab3	0	0
5.03E-12	-1.124830197	0.014	0.102	6.64E-08	stumps	0	0
5.42E-12	-0.370306638	0.033	0.136	7.16E-08	MESR3	0	0
7.09E-12	-0.437071312	0.038	0.143	9.36E-08	CAP	0	0
7.21E-12	0.252366171	0.076	0.208	9.53E-08	atms	0	0
7.75E-12	-0.328030054	0.024	0.12	1.02E-07	alpha-Est9	0	0
8.36E-12	-0.461827475	0.024	0.119	1.10E-07	Dh31-R	0	0
1.05E-11	0.288209046	0.102	0.249	1.38E-07	CG31550	0	0
1.15E-11	-0.274352804	0.016	0.104	1.52E-07	bs	0	0
1.29E-11	-0.315775266	0.014	0.1	1.70E-07	CG7611	0	0
1.33E-11	0.297105672	0.901	0.921	1.75E-07	sif	0	0
1.58E-11	-0.642482949	0.021	0.111	2.09E-07	Ntan1	0	0
1.59E-11	-0.355385751	0.024	0.118	2.10E-07	GEFmeso	0	0
1.71E-11	-0.317025929	0.03	0.126	2.26E-07	dnr1	0	0
1.75E-11	0.460077894	0.092	0.231	2.31E-07	pre-rRNA:CR45856	0	0
1.78E-11	-0.35899101	0.023	0.114	2.35E-07	CG6770	0	0
1.98E-11	0.338929714	0.189	0.392	2.62E-07	ths	0	0
2.03E-11	0.289965503	0.087	0.221	2.69E-07	Srpk79D	0	0
2.46E-11	-0.500234089	0.016	0.101	3.25E-07	SoxN	0	0
2.51E-11	0.284300344	0.142	0.312	3.31E-07	orb2	0	0
2.55E-11	0.309747885	0.113	0.263	3.37E-07	bves	0	0
2.61E-11	0.306208392	0.123	0.28	3.45E-07	Ndae1	0	0
2.65E-11	0.319649453	0.109	0.257	3.49E-07	CG15270	0	0
2.82E-11	0.30217015	0.099	0.239	3.73E-07	Nmdar1	0	0
2.95E-11	0.293301307	0.123	0.28	3.89E-07	CG5065	0	0
3.03E-11	0.254001163	0.076	0.202	4.00E-07	CNBP	0	0
3.06E-11	-0.256969588	0.04	0.142	4.04E-07	CG1688	0	0
3.19E-11	-0.261448163	0.026	0.118	4.22E-07	CG31510	0	0
3.40E-11	-0.540875515	0.019	0.106	4.49E-07	lncRNA:CR43334	0	0
3.79E-11	0.331755511	0.085	0.216	5.00E-07	Dlic	0	0
4.43E-11	0.277491686	0.09	0.224	5.84E-07	dpr14	0	0
4.81E-11	0.360866156	0.125	0.281	6.35E-07	sesB	0	0
5.59E-11	-0.325475137	0.017	0.102	7.39E-07	Swip-1	0	0
5.62E-11	0.279555435	0.095	0.232	7.42E-07	Fim	0	0
5.72E-11	-0.461769908	0.047	0.15	7.56E-07	Treh	0	0
6.22E-11	-0.251880083	0.453	0.75	8.22E-07	sbb	0	0
6.41E-11	0.275197658	0.071	0.192	8.47E-07	CG12567	0	0
6.72E-11	0.291124656	0.141	0.303	8.88E-07	RhoGAP93B	0	0
7.95E-11	0.272346148	0.212	0.424	1.05E-06	CG4587	0	0
8.38E-11	-0.253295604	0.017	0.101	1.11E-06	Gyg	0	0
8.50E-11	0.256404683	0.075	0.196	1.12E-06	Nhe3	0	0
9.11E-11	-0.339631719	0.028	0.118	1.20E-06	l(3)05822	0	0
1.03E-10	-0.427662836	0.019	0.103	1.36E-06	Lmpt	0	0
1.26E-10	0.374251646	0.144	0.308	1.67E-06	Camta	0	0
1.47E-10	-0.253454978	0.019	0.102	1.94E-06	CG10019	0	0
1.62E-10	0.279377689	0.066	0.18	2.14E-06	hrg	0	0
1.69E-10	0.259704736	0.236	0.454	2.23E-06	Fur1	0	0
1.76E-10	-0.315653548	0.561	0.798	2.32E-06	nAChRalpha6	0	0
2.75E-10	0.253315819	0.094	0.222	3.63E-06	numb	0	0
3.26E-10	-0.312070541	0.028	0.114	4.30E-06	kibra	0	0
3.68E-10	0.305987086	0.172	0.35	4.86E-06	cindr	0	0
3.75E-10	0.285497991	0.085	0.208	4.95E-06	CG31637	0	0
4.12E-10	-0.36717708	0.03	0.116	5.45E-06	CG8641	0	0
4.61E-10	0.26052004	0.278	0.53	6.08E-06	Ca-beta	0	0
5.98E-10	0.777430503	0.575	0.584	7.90E-06	mbl	0	0
6.02E-10	-1.073093506	0.043	0.135	7.95E-06	Vmat	0	0
7.08E-10	0.400297969	0.122	0.266	9.35E-06	capu	0	0
7.89E-10	0.376324159	0.201	0.396	1.04E-05	PsGEF	0	0
8.94E-10	-0.403831962	0.033	0.119	1.18E-05	ey	0	0
9.50E-10	0.308223642	0.083	0.201	1.25E-05	dpr4	0	0
9.71E-10	0.292658767	0.201	0.394	1.28E-05	CG14669	0	0
1.16E-09	0.263070521	0.068	0.175	1.54E-05	Marf	0	0
2.03E-09	0.379608777	0.073	0.182	2.68E-05	AcCoAS	0	0
2.08E-09	0.396284458	0.177	0.354	2.74E-05	CG43707	0	0
2.10E-09	0.460767771	0.104	0.232	2.77E-05	Pli	0	0
2.16E-09	0.32881834	0.915	0.915	2.85E-05	para	0	0
2.17E-09	0.252352061	0.241	0.456	2.87E-05	DopEcR	0	0
2.34E-09	0.253863961	0.062	0.165	3.09E-05	Vrp1	0	0
2.58E-09	0.389349464	0.082	0.195	3.41E-05	CG10804	0	0
2.78E-09	0.271587962	0.229	0.429	3.68E-05	side-II	0	0
2.92E-09	0.270092391	0.297	0.539	3.85E-05	nrm	0	0
3.05E-09	0.408853113	0.094	0.214	4.03E-05	Kul	0	0
3.32E-09	0.250309493	0.068	0.172	4.38E-05	waw	0	0
3.50E-09	0.292131856	0.207	0.387	4.62E-05	beat-VI	0	0
4.20E-09	0.312290065	0.134	0.275	5.54E-05	ChT	0	0
4.28E-09	0.269259458	0.123	0.259	5.66E-05	CG33143	0	0
4.51E-09	0.255768121	0.148	0.297	5.96E-05	dpr10	0	0
4.75E-09	0.423211191	0.075	0.181	6.27E-05	X11L	0	0
4.96E-09	0.387836717	0.068	0.171	6.55E-05	AP-2alpha	0	0
5.09E-09	0.447562117	0.083	0.196	6.73E-05	Syn1	0	0
5.68E-09	0.360907148	0.13	0.267	7.50E-05	beat-IIIb	0	0
6.20E-09	-1.033709038	0.033	0.111	8.19E-05	trol	0	0
6.30E-09	0.419535057	0.179	0.351	8.32E-05	jef	0	0
7.87E-09	0.274306153	0.286	0.537	1.04E-04	Syn	0	0
8.61E-09	0.48911452	0.099	0.219	1.14E-04	CG31522	0	0
8.82E-09	0.378397302	0.148	0.296	1.16E-04	CG1695	0	0
1.06E-08	0.284513947	0.066	0.165	1.40E-04	drpr	0	0
1.07E-08	0.302139951	0.278	0.515	1.41E-04	nmo	0	0
1.18E-08	0.349543201	0.075	0.178	1.56E-04	CG14042	0	0
1.24E-08	0.296823376	0.057	0.15	1.64E-04	AMPdeam	0	0
1.53E-08	0.305447817	0.071	0.171	2.03E-04	beat-IV	0	0
1.58E-08	0.399269231	0.057	0.15	2.09E-04	CG9775	0	0
1.70E-08	0.251646855	0.214	0.394	2.24E-04	nolo	0	0
1.74E-08	0.406212156	0.198	0.377	2.30E-04	Teh2	0	0
1.90E-08	0.300243987	0.061	0.154	2.51E-04	CG1812	0	0
1.92E-08	0.323641651	0.054	0.144	2.53E-04	Gpdh1	0	0
2.52E-08	0.257094001	0.087	0.194	3.33E-04	wde	0	0
2.84E-08	0.300659056	0.075	0.175	3.75E-04	CdGAPr	0	0
2.92E-08	0.441256012	0.7	0.803	3.86E-04	Syt1	0	0
3.24E-08	0.469892528	0.153	0.3	4.28E-04	Jupiter	0	0
3.36E-08	0.396010005	0.127	0.256	4.44E-04	CG8910	0	0
3.47E-08	0.370236572	0.071	0.168	4.59E-04	qkr54B	0	0
4.01E-08	0.28781716	0.061	0.152	5.29E-04	Tnpo	0	0
4.07E-08	0.280783818	0.122	0.245	5.37E-04	CG32982	0	0
4.36E-08	0.293220336	0.061	0.151	5.75E-04	lncRNA:CR45668	0	0
4.51E-08	0.37493452	0.701	0.793	5.96E-04	Nckx30C	0	0
4.67E-08	-0.340874766	0.398	0.65	6.17E-04	X11Lbeta	0	0
4.95E-08	0.260082448	0.057	0.145	6.54E-04	CG9776	0	0
4.98E-08	-0.352508744	0.519	0.8	6.58E-04	bun	0	0
5.89E-08	0.386139061	0.134	0.264	7.78E-04	robo3	0	0
6.05E-08	0.424926377	0.745	0.827	8.00E-04	cpx	0	0
7.00E-08	0.420871426	0.21	0.391	9.24E-04	CG43066	0	0
8.18E-08	0.269066995	0.047	0.127	0.001080891	Aef1	0	0
9.36E-08	0.341587267	0.073	0.167	0.001236883	Nca	0	0
9.46E-08	0.388942125	0.059	0.146	0.001249656	Zn72D	0	0
1.54E-07	0.378550827	0.062	0.15	0.002036618	CG32944	0	0
1.64E-07	0.36682751	0.054	0.136	0.002169627	prd1	0	0
2.06E-07	0.27593599	0.252	0.447	0.00272078	wry	0	0
2.45E-07	0.524340345	0.104	0.213	0.003230439	tipE	0	0
3.36E-07	0.332633169	0.247	0.441	0.00444213	CG2993	0	0
3.56E-07	0.303622005	0.064	0.149	0.004705234	cmpy	0	0
3.57E-07	0.345063922	0.271	0.483	0.004717572	klar	0	0
5.03E-07	0.291325359	0.043	0.115	0.006647988	Kcmf1	0	0
5.49E-07	0.347916846	0.061	0.142	0.007257396	Rab5	0	0
6.53E-07	0.28451907	0.304	0.535	0.008620031	Tob	0	0
6.53E-07	0.339685422	0.111	0.218	0.008624658	lncRNA:CR45347	0	0
6.63E-07	0.371712208	0.069	0.154	0.008754657	CG9265	0	0
7.06E-07	0.448196903	0.076	0.165	0.009323451	Pxn	0	0
7.88E-07	0.326243273	0.045	0.116	0.010406761	Tsp39D	0	0
7.90E-07	0.347201994	0.714	0.839	0.010437331	nrv3	0	0
1.07E-06	0.426887559	0.089	0.182	0.014072736	capt	0	0
1.11E-06	0.468281572	0.189	0.341	0.01468134	Eip78C	0	0
1.38E-06	0.468134804	0.212	0.376	0.018233379	plum	0	0
1.39E-06	0.348615574	0.182	0.325	0.018324767	mGluR	0	0
1.89E-06	-0.773077941	0.59	0.814	0.024901532	CG42613	0	0
1.93E-06	0.291324243	0.04	0.105	0.025474915	CG12163	0	0
2.13E-06	0.259262903	0.043	0.11	0.028114341	PTP-ER	0	0
2.29E-06	0.353453498	0.066	0.144	0.030298615	CG32813	0	0
2.39E-06	0.275640934	0.062	0.138	0.031593589	CG30419	0	0
3.12E-06	0.324463728	0.056	0.127	0.041190995	fzr	0	0
3.14E-06	0.256873434	0.224	0.373	0.041482585	fred	0	0
3.26E-06	0.28002319	0.04	0.103	0.043017468	PPP4R2r	0	0
3.36E-06	0.271250118	0.047	0.113	0.044365221	CG13654	0	0
3.55E-06	0.254697504	0.042	0.105	0.046918011	CG11357	0	0
3.81E-06	0.329034975	0.122	0.225	0.050360742	Kif3C	0	0
3.82E-06	0.522381562	0.073	0.153	0.050404943	Mkk4	0	0
3.96E-06	0.332075998	0.22	0.377	0.052345511	CG42594	0	0
4.46E-06	0.266645319	0.04	0.102	0.058909383	CG6044	0	0
4.83E-06	0.587894438	0.123	0.229	0.063850872	Piezo	0	0
5.23E-06	0.320035835	0.049	0.114	0.069056773	Gbs-76A	0	0
5.72E-06	0.513912653	0.2	0.349	0.075555274	Argk	0	0
5.72E-06	0.430751013	0.161	0.282	0.075586784	DIP-gamma	0	0
1.11E-05	0.274730763	0.266	0.432	0.146986693	NetB	0	0
1.25E-05	0.391549317	0.047	0.108	0.165507754	beat-Vb	0	0
1.41E-05	0.478512387	0.047	0.108	0.185728831	Utx	0	0
2.07E-05	0.647843196	0.061	0.127	0.273560479	Uhg5	0	0
2.13E-05	0.32602247	0.241	0.402	0.280776879	kek2	0	0
2.67E-05	0.537972372	0.17	0.291	0.352954502	Cbp53E	0	0
3.05E-05	0.269463599	0.05	0.11	0.403099284	CG18659	0	0
4.35E-05	0.460087732	0.061	0.124	0.574821437	Pp1alpha-96A	0	0
5.59E-05	0.48272769	0.156	0.263	0.73823399	dpr13	0	0
5.72E-05	0.518971697	0.085	0.159	0.755674256	CG42700	0	0
6.25E-05	0.254697731	0.316	0.528	0.825209957	CG6329	0	0
6.71E-05	0.458599397	0.097	0.176	0.88594714	CG13594	0	0
9.26E-05	0.361186324	0.056	0.113	1	DIP-alpha	0	0
9.52E-05	0.3572233	0.057	0.115	1	Nna1	0	0
1.01E-04	0.3930147	0.08	0.148	1	beat-Va	0	0
1.49E-04	0.388802571	0.273	0.438	1	dpr11	0	0
1.68E-04	0.466953827	0.052	0.106	1	mAcon1	0	0
2.99E-04	0.364313185	0.099	0.169	1	Neto	0	0
3.86E-04	0.380557837	0.646	0.789	1	Cadps	0	0
4.34E-04	0.266982216	0.368	0.593	1	CG42260	0	0
4.78E-04	0.331062888	0.066	0.12	1	GABA-B-R3	0	0
1.00E-03	0.269273751	0.372	0.583	1	nAChRalpha1	0	0
0.001046874	0.43720989	0.286	0.443	1	dpr6	0	0
0.001991201	0.324498232	0.368	0.576	1	scrt	0	0
0.002005699	0.571337871	0.181	0.277	1	CG42524	0	0
0.00375451	0.576083375	0.106	0.166	1	dpr15	0	0
0.005025819	0.257558748	0.427	0.663	1	Ih	0	0
0.005520373	0.873114994	0.172	0.261	1	Cda5	0	0
0.009770345	0.456164433	0.285	0.429	1	VAChT	0	0
5.90E-46	0.617280022	0.991	0.948	7.79E-42	IA-2	1	1
2.97E-32	0.578642309	0.933	0.859	3.92E-28	bru3	1	1
2.53E-31	-1.865483727	0.067	0.298	3.34E-27	CG14989	1	1
4.32E-29	-1.955722384	0.018	0.215	5.70E-25	Gad1	1	1
8.65E-29	-0.676382125	0.232	0.541	1.14E-24	Nhe2	1	1
1.43E-27	-0.699070091	0.213	0.507	1.89E-23	rut	1	1
1.54E-27	0.567976795	0.807	0.698	2.04E-23	Ca-alpha1T	1	1
1.24E-26	-1.427656468	0.09	0.311	1.63E-22	ct	1	1
1.48E-24	-1.221209924	0.035	0.22	1.95E-20	fipi	1	1
1.95E-23	-0.701683091	0.144	0.384	2.57E-19	GlcAT-P	1	1
2.80E-23	-0.454356218	0.117	0.35	3.70E-19	Argk	1	1
7.42E-23	-0.400968737	0.135	0.378	9.79E-19	Teh2	1	1
2.88E-22	0.698978409	0.81	0.779	3.80E-18	heph	1	1
3.98E-22	-0.473353868	0.096	0.31	5.26E-18	Hmt4-20	1	1
4.33E-22	0.317473515	0.982	0.986	5.71E-18	blot	1	1
1.15E-21	-0.573274741	0.294	0.577	1.52E-17	Pka-C1	1	1
4.91E-21	-0.873617499	0.012	0.16	6.49E-17	28SrRNA-Psi:CR40596	1	1
5.59E-21	-0.293613158	0.152	0.395	7.38E-17	Usp2	1	1
7.78E-21	-0.552846276	0.053	0.231	1.03E-16	pre-rRNA:CR45856	1	1
8.83E-21	-0.624339098	0.055	0.234	1.17E-16	28SrRNA-Psi:CR45859	1	1
9.43E-21	-2.086914763	0.032	0.191	1.25E-16	Msr-110	1	1
1.35E-20	-0.505254781	0.112	0.321	1.78E-16	REPTOR	1	1
1.85E-20	-0.430244746	0.09	0.289	2.44E-16	BuGZ	1	1
2.20E-20	-0.413035018	0.085	0.28	2.90E-16	CG32369	1	1
2.23E-20	-0.512440581	0.071	0.257	2.94E-16	Atx2	1	1
4.70E-20	-0.385564174	0.142	0.369	6.20E-16	lncRNA:CR43459	1	1
5.11E-20	-0.66556888	0.119	0.323	6.76E-16	CG9932	1	1
5.87E-20	-0.498537945	0.154	0.377	7.76E-16	Dgk	1	1
5.96E-20	-1.395642428	0.078	0.255	7.87E-16	DIP-lambda	1	1
8.37E-20	-0.332394646	0.161	0.398	1.11E-15	HDAC4	1	1
9.31E-20	-0.450282725	0.099	0.299	1.23E-15	RyR	1	1
1.03E-19	-0.523164818	0.101	0.299	1.35E-15	CG11122	1	1
1.13E-19	-0.442843884	0.163	0.393	1.50E-15	Mical	1	1
1.25E-19	-0.613980303	0.053	0.222	1.65E-15	CG14441	1	1
1.25E-19	-1.067504645	0.151	0.348	1.66E-15	zfh2	1	1
1.99E-19	-0.534741286	0.167	0.396	2.63E-15	Efa6	1	1
2.17E-19	-0.704025869	0.294	0.566	2.86E-15	mask	1	1
2.26E-19	-0.808182329	0.186	0.414	2.99E-15	Patronin	1	1
3.06E-19	-0.568410965	0.06	0.231	4.04E-15	CG42674	1	1
4.63E-19	-0.458727679	0.074	0.254	6.11E-15	CG32085	1	1
6.24E-19	-0.324899725	0.161	0.392	8.25E-15	CG43066	1	1
8.75E-19	-0.299194792	0.128	0.338	1.16E-14	inaE	1	1
1.20E-18	-0.956287331	0.03	0.175	1.59E-14	bab2	1	1
1.45E-18	-0.329477999	0.124	0.326	1.91E-14	CG46385	1	1
1.95E-18	-0.372803301	0.181	0.416	2.58E-14	Larp4B	1	1
1.96E-18	-0.390296762	0.062	0.231	2.59E-14	sws	1	1
2.03E-18	-0.636166453	0.243	0.491	2.69E-14	dikar	1	1
2.43E-18	-0.582970731	0.181	0.406	3.20E-14	spir	1	1
3.25E-18	0.785039622	0.642	0.575	4.29E-14	rad	1	1
3.55E-18	-0.384950529	0.129	0.335	4.69E-14	CG32647	1	1
4.71E-18	-0.31325298	0.096	0.282	6.22E-14	sesB	1	1
5.31E-18	-0.308458988	0.145	0.36	7.01E-14	amon	1	1
6.94E-18	-0.264472077	0.218	0.472	9.17E-14	su(w[a])	1	1
7.69E-18	-0.341608662	0.135	0.34	1.02E-13	NAT1	1	1
9.49E-18	-0.371642726	0.2	0.438	1.25E-13	Abl	1	1
1.20E-17	-0.432531722	0.062	0.224	1.58E-13	Pzl	1	1
1.46E-17	-0.821125349	0.502	0.73	1.92E-13	28SrRNA:CR45844	1	1
1.69E-17	-0.861461774	0.044	0.192	2.23E-13	CG1358	1	1
1.80E-17	-0.50967477	0.206	0.437	2.38E-13	CG3638	1	1
1.97E-17	-1.18001669	0.044	0.189	2.61E-13	Ptip	1	1
2.06E-17	-0.705837281	0.02	0.15	2.73E-13	CG44245	1	1
2.13E-17	-0.603979273	0.03	0.169	2.82E-13	chk	1	1
2.50E-17	-0.408828169	0.067	0.231	3.30E-13	jar	1	1
2.52E-17	-0.415100627	0.644	0.828	3.33E-13	cpx	1	1
2.68E-17	0.810945729	0.619	0.569	3.54E-13	jeb	1	1
2.80E-17	-0.439297505	0.099	0.28	3.70E-13	LRP1	1	1
3.16E-17	-0.288051447	0.099	0.284	4.17E-13	Vha100-1	1	1
3.65E-17	-0.358334283	0.197	0.428	4.83E-13	Su(Tpl)	1	1
4.14E-17	-0.327327695	0.19	0.419	5.46E-13	RhoGAP19D	1	1
8.63E-17	-0.736821778	0.016	0.14	1.14E-12	28SrRNA-Psi:CR45851	1	1
9.41E-17	-0.833298223	0.071	0.228	1.24E-12	velo	1	1
9.71E-17	-0.320482679	0.108	0.292	1.28E-12	Acsl	1	1
1.18E-16	-0.31231257	0.138	0.339	1.56E-12	CG30389	1	1
1.18E-16	-0.92806796	0.012	0.132	1.56E-12	sr	1	1
1.21E-16	-0.259929515	0.096	0.272	1.60E-12	PIP4K	1	1
1.45E-16	-0.43171388	0.119	0.304	1.92E-12	NK7.1	1	1
1.85E-16	-0.408876772	0.154	0.354	2.44E-12	app	1	1
1.90E-16	-0.312220946	0.273	0.529	2.51E-12	CG6329	1	1
2.27E-16	-0.25054301	0.229	0.477	3.00E-12	MESK2	1	1
2.49E-16	-0.35851126	0.188	0.405	3.28E-12	Mob2	1	1
2.62E-16	-0.346810703	0.071	0.23	3.45E-12	Piezo	1	1
2.65E-16	-0.306756692	0.098	0.273	3.50E-12	CG2186	1	1
3.50E-16	-0.420232109	0.09	0.258	4.62E-12	Hex-A	1	1
3.56E-16	-0.326058112	0.094	0.266	4.70E-12	CG9171	1	1
3.62E-16	-0.378609577	0.356	0.621	4.79E-12	Syp	1	1
3.65E-16	-0.416859963	0.47	0.722	4.83E-12	shot	1	1
3.85E-16	-0.252502255	0.085	0.252	5.08E-12	DOR	1	1
4.03E-16	-0.319746698	0.094	0.266	5.33E-12	HERC2	1	1
4.65E-16	-0.616405705	0.027	0.154	6.14E-12	kay	1	1
4.73E-16	-0.441949551	0.035	0.169	6.24E-12	SF1	1	1
4.75E-16	-0.285546355	0.121	0.307	6.27E-12	HUWE1	1	1
6.14E-16	-0.405556466	0.053	0.198	8.10E-12	UBL3	1	1
6.76E-16	-0.29045025	0.113	0.296	8.93E-12	slgA	1	1
6.83E-16	-0.533211414	0.055	0.2	9.02E-12	CG43078	1	1
6.91E-16	-0.627760567	0.055	0.199	9.13E-12	Mur2B	1	1
7.94E-16	-0.291572055	0.087	0.252	1.05E-11	spg	1	1
9.43E-16	-0.313233183	0.089	0.254	1.25E-11	CG31224	1	1
1.03E-15	-0.331914151	0.257	0.5	1.36E-11	hppy	1	1
1.04E-15	-0.311556886	0.046	0.185	1.38E-11	CG32373	1	1
1.20E-15	-0.351174588	0.117	0.296	1.59E-11	Ncoa6	1	1
1.26E-15	-0.321118735	0.227	0.453	1.67E-11	jus	1	1
1.27E-15	-0.472131641	0.119	0.295	1.68E-11	CG4577	1	1
1.33E-15	-0.250305318	0.126	0.312	1.75E-11	l(3)L1231	1	1
1.34E-15	-0.405609086	0.067	0.218	1.77E-11	corn	1	1
1.40E-15	-0.25423363	0.168	0.375	1.85E-11	tyf	1	1
1.66E-15	-0.323390123	0.066	0.215	2.19E-11	CG34126	1	1
1.73E-15	-0.285463675	0.098	0.266	2.28E-11	mld	1	1
1.87E-15	-0.429330542	0.069	0.22	2.46E-11	cnc	1	1
2.03E-15	-0.510167613	0.046	0.182	2.68E-11	pcx	1	1
2.10E-15	-0.674151318	0.131	0.308	2.77E-11	CG10543	1	1
2.21E-15	-0.262609421	0.2	0.423	2.92E-11	seq	1	1
2.66E-15	-0.430012534	0.387	0.653	3.52E-11	Pdp1	1	1
3.20E-15	-0.309140234	0.282	0.533	4.22E-11	CG7029	1	1
4.02E-15	-0.276548353	0.358	0.611	5.31E-11	CG42795	1	1
4.13E-15	-0.422905005	0.094	0.256	5.46E-11	Xrp1	1	1
4.16E-15	-0.364426288	0.124	0.302	5.49E-11	CG42788	1	1
4.22E-15	-1.246866564	0.034	0.157	5.57E-11	gem	1	1
4.73E-15	-0.265367425	0.137	0.322	6.25E-11	CG33181	1	1
5.75E-15	-0.285046557	0.14	0.324	7.60E-11	caps	1	1
7.29E-15	-0.823635964	0.08	0.223	9.63E-11	CG14459	1	1
7.60E-15	-0.603162445	0.027	0.146	1.00E-10	Spt20	1	1
7.62E-15	-0.257800969	0.204	0.422	1.01E-10	SNF4Agamma	1	1
8.19E-15	-0.552975632	0.312	0.564	1.08E-10	ctrip	1	1
8.32E-15	-0.373022334	0.046	0.179	1.10E-10	syd	1	1
8.62E-15	-0.440449322	0.032	0.155	1.14E-10	CG9795	1	1
8.73E-15	-0.312726847	0.087	0.245	1.15E-10	Tao	1	1
9.32E-15	-0.728856704	0.041	0.168	1.23E-10	CG43658	1	1
9.37E-15	-0.260369283	0.243	0.482	1.24E-10	Snoo	1	1
9.82E-15	-0.514510014	0.037	0.163	1.30E-10	raw	1	1
1.05E-14	-0.511540209	0.035	0.16	1.39E-10	ACC	1	1
1.12E-14	-0.270231746	0.259	0.485	1.47E-10	fru	1	1
1.53E-14	-0.282117676	0.083	0.237	2.02E-10	bbc	1	1
1.97E-14	-0.31741791	0.19	0.396	2.60E-10	Gprk2	1	1
2.10E-14	-0.261404772	0.089	0.244	2.77E-10	DAAM	1	1
2.27E-14	-0.397743593	0.078	0.225	3.00E-10	Oda	1	1
2.37E-14	-0.598321941	0.138	0.307	3.13E-10	Rgk1	1	1
3.27E-14	-0.343750863	0.071	0.214	4.32E-10	Plp	1	1
4.05E-14	-0.253155762	0.085	0.236	5.36E-10	Dmtn	1	1
4.48E-14	-0.345885813	0.043	0.168	5.91E-10	sw	1	1
4.78E-14	-0.448101697	0.101	0.255	6.31E-10	lncRNA:CR46006	1	1
5.11E-14	-0.639048094	0.227	0.42	6.75E-10	CG32521	1	1
5.89E-14	-0.47164303	0.037	0.157	7.78E-10	ph-d	1	1
6.02E-14	0.278488318	0.996	0.982	7.96E-10	lncRNA:Hsromega	1	1
6.18E-14	-0.288671834	0.142	0.32	8.16E-10	Trl	1	1
6.61E-14	-0.326858287	0.193	0.389	8.73E-10	Bx	1	1
6.75E-14	-0.289115239	0.059	0.193	8.92E-10	arr	1	1
7.08E-14	-0.35308146	0.055	0.186	9.35E-10	Smurf	1	1
7.16E-14	-0.262443744	0.199	0.4	9.46E-10	Wdr62	1	1
7.21E-14	-0.414541352	0.044	0.169	9.53E-10	drongo	1	1
7.39E-14	0.300222552	0.858	0.792	9.76E-10	nAChRalpha6	1	1
8.46E-14	-0.289252367	0.257	0.487	1.12E-09	scrib	1	1
9.02E-14	-0.305134188	0.067	0.206	1.19E-09	CG17724	1	1
9.35E-14	-0.745486873	0.025	0.134	1.24E-09	Dif	1	1
9.90E-14	-0.556129171	0.034	0.15	1.31E-09	CG10960	1	1
1.04E-13	-0.288966867	0.053	0.183	1.37E-09	kdn	1	1
1.07E-13	-0.270729988	0.062	0.197	1.42E-09	CG14442	1	1
1.12E-13	-0.310554369	0.262	0.493	1.48E-09	Pka-R2	1	1
1.13E-13	-0.284213863	0.108	0.268	1.50E-09	shn	1	1
1.14E-13	-0.361389671	0.133	0.301	1.51E-09	rgn	1	1
1.30E-13	-0.422707934	0.202	0.398	1.72E-09	Mmp2	1	1
1.54E-13	-0.398630916	0.229	0.43	2.03E-09	Dop1R1	1	1
1.73E-13	-0.495495655	0.051	0.178	2.28E-09	mt:lrRNA	1	1
2.61E-13	-0.733509859	0.043	0.16	3.45E-09	bab1	1	1
2.72E-13	-0.361616835	0.059	0.187	3.59E-09	sol	1	1
2.80E-13	-0.293316844	0.055	0.182	3.69E-09	Nak	1	1
2.90E-13	-0.916402826	0.028	0.137	3.82E-09	Hr38	1	1
3.07E-13	-0.307728189	0.059	0.187	4.05E-09	CG16974	1	1
3.08E-13	-0.433726377	0.037	0.153	4.07E-09	Ppcs	1	1
4.42E-13	-0.396336001	0.227	0.417	5.84E-09	Octalpha2R	1	1
4.46E-13	-0.360711859	0.066	0.197	5.89E-09	Usp15-31	1	1
4.96E-13	-0.253231264	0.074	0.212	6.55E-09	Prps	1	1
5.22E-13	-0.626960894	0.392	0.648	6.89E-09	cic	1	1
5.67E-13	-0.373614082	0.723	0.857	7.49E-09	Rbp6	1	1
5.69E-13	-0.404609581	0.025	0.13	7.52E-09	CG43675	1	1
5.94E-13	-0.856791584	0.094	0.228	7.85E-09	VGlut	1	1
6.00E-13	-0.382218831	0.404	0.631	7.92E-09	hth	1	1
6.03E-13	-0.835512223	0.027	0.131	7.97E-09	Invadolysin	1	1
6.07E-13	-0.333712928	0.099	0.247	8.01E-09	kek3	1	1
8.45E-13	-0.593907201	0.101	0.246	1.12E-08	CG32982	1	1
9.75E-13	-0.27838749	0.069	0.201	1.29E-08	Nep3	1	1
9.90E-13	-0.422190911	0.071	0.201	1.31E-08	Pkn	1	1
1.04E-12	-0.267650991	0.08	0.217	1.37E-08	lncRNA:CR44206	1	1
1.24E-12	-1.934078945	0.025	0.123	1.64E-08	axo	1	1
1.37E-12	-0.26582762	0.071	0.203	1.81E-08	fl(2)d	1	1
1.52E-12	-0.437226794	0.062	0.186	2.01E-08	wapl	1	1
1.63E-12	-0.344249316	0.339	0.589	2.15E-08	Smr	1	1
1.69E-12	-0.44059849	0.115	0.266	2.23E-08	RanBPM	1	1
1.73E-12	-0.444236082	0.066	0.191	2.28E-08	mAChR-B	1	1
1.80E-12	-0.409753384	0.059	0.181	2.38E-08	RhoGEF2	1	1
1.90E-12	-0.447167066	0.282	0.503	2.51E-08	CG43347	1	1
2.40E-12	-0.378858784	0.032	0.138	3.17E-08	Iml1	1	1
2.72E-12	-0.823160693	0.041	0.15	3.60E-08	Treh	1	1
2.90E-12	-1.251033239	0.012	0.102	3.83E-08	stumps	1	1
3.78E-12	-0.280877424	0.06	0.182	5.00E-08	Chd1	1	1
3.83E-12	-0.63712624	0.122	0.271	5.06E-08	LpR2	1	1
4.57E-12	-0.30068575	0.028	0.13	6.03E-08	rump	1	1
4.85E-12	-0.800463595	0.023	0.119	6.40E-08	ey	1	1
4.88E-12	-0.26154319	0.06	0.181	6.44E-08	CG17233	1	1
5.23E-12	-0.338608568	0.074	0.202	6.91E-08	CNBP	1	1
6.56E-12	-0.51617449	0.137	0.293	8.67E-08	dally	1	1
6.59E-12	-0.5568606	0.184	0.357	8.71E-08	spri	1	1
7.17E-12	0.768037171	0.571	0.559	9.47E-08	CG31221	1	1
7.99E-12	-0.294563984	0.098	0.237	1.05E-07	Pif1B	1	1
8.00E-12	-0.292404177	0.053	0.168	1.06E-07	CG17841	1	1
8.34E-12	-0.353104297	0.071	0.195	1.10E-07	Oamb	1	1
9.12E-12	-0.25781759	0.092	0.229	1.20E-07	sbm	1	1
1.24E-11	-0.377412769	0.362	0.583	1.64E-07	CG32432	1	1
1.37E-11	-0.467803727	0.037	0.14	1.80E-07	Sarm	1	1
1.47E-11	-0.326416914	0.044	0.152	1.95E-07	Tnpo	1	1
1.49E-11	-0.364531924	0.195	0.366	1.97E-07	Fas2	1	1
1.55E-11	-0.426216013	0.434	0.627	2.04E-07	mamo	1	1
1.65E-11	-0.38526865	0.064	0.182	2.18E-07	CG46339	1	1
1.92E-11	-0.450491231	0.014	0.101	2.53E-07	Gyg	1	1
1.94E-11	-0.860820341	0.016	0.103	2.56E-07	zfh1	1	1
2.08E-11	-0.372814693	0.121	0.265	2.74E-07	CG5758	1	1
2.20E-11	-0.296010495	0.05	0.159	2.90E-07	CG42700	1	1
2.21E-11	-0.461609371	0.073	0.192	2.92E-07	zld	1	1
2.29E-11	-0.323386204	0.053	0.164	3.02E-07	CG7766	1	1
2.42E-11	-0.254117426	0.053	0.165	3.20E-07	FASN1	1	1
2.49E-11	-0.269689402	0.066	0.184	3.29E-07	emc	1	1
2.56E-11	-0.465830683	0.037	0.138	3.38E-07	ASPP	1	1
2.56E-11	-0.336509859	0.021	0.112	3.39E-07	ATPsynbeta	1	1
2.57E-11	0.458028747	0.7	0.717	3.39E-07	CadN	1	1
2.96E-11	-0.312171831	0.062	0.178	3.91E-07	Cad87A	1	1
2.99E-11	-0.311092339	0.037	0.138	3.95E-07	Usp32	1	1
3.81E-11	-0.299506937	0.039	0.14	5.03E-07	alphaTub84B	1	1
4.19E-11	-0.301598278	0.183	0.35	5.54E-07	Dscam3	1	1
4.61E-11	0.519975121	0.849	0.885	6.10E-07	pros	1	1
4.67E-11	-0.709882996	0.254	0.429	6.17E-07	mgl	1	1
5.13E-11	-0.349254534	0.08	0.201	6.77E-07	Eip74EF	1	1
5.15E-11	-0.737183577	0.016	0.1	6.80E-07	cv-c	1	1
5.27E-11	-0.375632215	0.101	0.231	6.96E-07	Dop1R2	1	1
5.37E-11	-0.347713021	0.415	0.633	7.09E-07	CG17816	1	1
5.71E-11	-0.53794204	0.037	0.135	7.55E-07	MESR3	1	1
6.28E-11	-0.283288805	0.23	0.404	8.29E-07	Eip93F	1	1
7.09E-11	-0.323631417	0.034	0.13	9.37E-07	CG4502	1	1
7.42E-11	-0.649352368	0.025	0.114	9.79E-07	kibra	1	1
8.76E-11	-0.665877526	0.025	0.114	1.16E-06	a	1	1
9.25E-11	-1.351752352	0.039	0.135	1.22E-06	Vmat	1	1
9.26E-11	-0.334012941	0.069	0.183	1.22E-06	nuf	1	1
1.05E-10	-0.412887041	0.174	0.328	1.38E-06	pyd	1	1
1.13E-10	-0.370290553	0.142	0.286	1.49E-06	CG43902	1	1
1.25E-10	-0.329769706	0.034	0.127	1.64E-06	Tim17b	1	1
1.30E-10	-0.256129054	0.043	0.142	1.71E-06	CG4911	1	1
1.54E-10	-0.334357249	0.041	0.138	2.03E-06	fok	1	1
2.11E-10	-0.330936433	0.023	0.109	2.78E-06	foi	1	1
2.18E-10	-0.343699123	0.035	0.129	2.88E-06	spin	1	1
2.37E-10	-0.312441819	0.096	0.218	3.13E-06	CG32204	1	1
2.43E-10	-0.533508677	0.02	0.102	3.21E-06	l(1)G0469	1	1
2.45E-10	-0.424874594	0.02	0.102	3.23E-06	Pino	1	1
2.50E-10	-0.34155497	0.112	0.243	3.30E-06	Amph	1	1
2.74E-10	-0.322207411	0.152	0.298	3.62E-06	CG17839	1	1
2.75E-10	-0.706707728	0.032	0.121	3.63E-06	nrv2	1	1
3.71E-10	0.517019781	0.605	0.573	4.90E-06	Fife	1	1
4.46E-10	-0.261545141	0.021	0.103	5.89E-06	bs	1	1
4.62E-10	-0.450187149	0.035	0.126	6.11E-06	dnr1	1	1
4.73E-10	-0.274152763	0.032	0.121	6.25E-06	CG8229	1	1
4.92E-10	-0.295090536	0.051	0.151	6.50E-06	dpr17	1	1
5.63E-10	-0.31352338	0.034	0.123	7.44E-06	CG10555	1	1
5.70E-10	-0.293816318	0.06	0.164	7.53E-06	aop	1	1
5.86E-10	-0.257231635	0.032	0.12	7.74E-06	CG42797	1	1
6.76E-10	-0.285032808	0.025	0.108	8.93E-06	Actn	1	1
6.81E-10	-0.307933779	0.773	0.885	8.99E-06	mtd	1	1
8.05E-10	-0.440527672	0.025	0.107	1.06E-05	mbc	1	1
8.66E-10	-0.350576548	0.034	0.121	1.14E-05	CG14995	1	1
9.42E-10	-0.346218904	0.778	0.884	1.24E-05	Msp300	1	1
1.13E-09	-0.28080721	0.027	0.109	1.49E-05	CG5455	1	1
1.17E-09	-0.38965078	0.027	0.109	1.54E-05	ush	1	1
2.27E-09	-0.278674729	0.027	0.107	3.00E-05	Rab11	1	1
2.29E-09	-0.296146334	0.371	0.585	3.03E-05	mtgo	1	1
2.34E-09	-0.634274396	0.027	0.106	3.09E-05	lncRNA:CR43334	1	1
2.71E-09	-0.288546268	0.034	0.118	3.58E-05	l(3)05822	1	1
2.98E-09	-0.467793376	0.025	0.103	3.94E-05	Lmpt	1	1
3.16E-09	-0.361893867	0.351	0.558	4.17E-05	nocte	1	1
3.45E-09	-0.307994517	0.055	0.15	4.56E-05	CG42663	1	1
4.18E-09	-0.307623082	0.287	0.481	5.52E-05	NFAT	1	1
4.24E-09	-1.350332016	0.032	0.111	5.60E-05	trol	1	1
4.43E-09	-0.325068277	0.064	0.162	5.86E-05	ome	1	1
4.54E-09	-0.536830385	0.025	0.101	6.00E-05	SoxN	1	1
4.55E-09	-0.270382202	0.537	0.748	6.02E-05	sbb	1	1
4.85E-09	-0.289498591	0.03	0.11	6.41E-05	CG18659	1	1
5.94E-09	-0.29388243	0.025	0.101	7.84E-05	Lap1	1	1
6.11E-09	0.881399304	0.392	0.34	8.07E-05	bma	1	1
6.69E-09	-0.256219537	0.039	0.123	8.84E-05	lncRNA:CR43651	1	1
7.80E-09	-0.304569871	0.034	0.114	1.03E-04	CG6770	1	1
8.23E-09	-0.447100872	0.034	0.113	1.09E-04	DIP-alpha	1	1
8.88E-09	-0.252075604	0.025	0.1	1.17E-04	mbt	1	1
1.06E-08	-0.256983242	0.105	0.217	1.39E-04	CG30158	1	1
1.06E-08	-0.316475542	0.028	0.105	1.40E-04	Gclc	1	1
1.26E-08	-0.424104865	0.074	0.171	1.66E-04	sNPF	1	1
1.68E-08	-0.259831347	0.035	0.114	2.21E-04	Gbs-76A	1	1
3.56E-08	0.324307008	0.757	0.755	4.70E-04	CG42540	1	1
6.34E-08	-0.439696524	0.42	0.587	8.38E-04	mbl	1	1
1.33E-07	0.273920381	0.16	0.299	0.001755659	RhoGAP1A	1	1
1.68E-07	-0.272699848	0.404	0.615	0.002225485	Prosap	1	1
1.86E-07	0.260991608	0.106	0.215	0.002451685	gus	1	1
1.87E-07	-0.332475542	0.06	0.143	0.002470419	CAP	1	1
2.14E-07	0.28114636	0.793	0.839	0.002823547	jim	1	1
2.17E-07	-0.270912423	0.064	0.147	0.002868526	CG43861	1	1
2.88E-07	0.282977076	0.103	0.208	0.003805443	lid	1	1
3.36E-07	-0.298634412	0.509	0.708	0.004436575	Tomosyn	1	1
4.22E-07	-0.388238678	0.041	0.111	0.005574142	Ntan1	1	1
4.48E-07	-0.486771324	0.094	0.188	0.00591849	SPR	1	1
4.57E-07	-0.928505316	0.677	0.812	0.006035482	CG42613	1	1
4.75E-07	0.256399509	0.142	0.264	0.00627408	Pp2B-14D	1	1
7.90E-07	0.278829103	0.199	0.35	0.010436986	jef	1	1
1.06E-06	0.286669647	0.115	0.22	0.014007791	Eaat2	1	1
1.10E-06	0.335217274	0.147	0.271	0.014496783	chic	1	1
1.27E-06	0.291289166	0.119	0.227	0.016755663	arm	1	1
1.89E-06	-0.290822853	0.059	0.131	0.024999191	Lasp	1	1
1.91E-06	-0.325668868	0.05	0.118	0.02520574	CG43689	1	1
3.57E-06	-0.300639425	0.532	0.683	0.047166831	Ten-m	1	1
4.17E-06	0.431470842	0.617	0.641	0.055064228	lncRNA:CR31451	1	1
4.46E-06	0.25479708	0.131	0.238	0.058938513	CG42245	1	1
5.35E-06	0.270728738	0.245	0.409	0.070716305	bip2	1	1
5.75E-06	0.290031475	0.119	0.218	0.075971003	dpr7	1	1
6.77E-06	0.262832466	0.064	0.137	0.089472171	Opa1	1	1
7.33E-06	0.266941362	0.129	0.231	0.0968772	dpr3	1	1
8.22E-06	0.314687781	0.135	0.241	0.108533034	GABA-B-R2	1	1
8.28E-06	0.293100368	0.163	0.282	0.109373408	Vap33	1	1
1.01E-05	0.264215966	0.119	0.215	0.133601342	eIF4H1	1	1
1.02E-05	0.257046482	0.238	0.394	0.134066524	Caper	1	1
1.31E-05	0.313902367	0.14	0.246	0.173367495	Sema2a	1	1
1.53E-05	-0.293757745	0.518	0.709	0.202667365	Tet	1	1
1.65E-05	0.63704164	0.484	0.494	0.217901958	Con	1	1
1.71E-05	0.283837071	0.117	0.21	0.2260592	Mondo	1	1
2.99E-05	0.282345635	0.094	0.174	0.39465935	CG7564	1	1
3.04E-05	0.291031579	0.138	0.238	0.401769458	Nmdar1	1	1
3.15E-05	-0.405548812	0.628	0.798	0.416431411	bun	1	1
3.40E-05	0.266829907	0.236	0.38	0.448619919	Maf1	1	1
3.41E-05	0.262283938	0.074	0.144	0.450658209	Cp190	1	1
3.66E-05	0.289060419	0.106	0.189	0.482837255	CG33543	1	1
3.84E-05	0.401275408	0.188	0.314	0.506974629	Hr39	1	1
3.86E-05	0.26408168	0.064	0.129	0.510295763	RN-tre	1	1
4.49E-05	0.259337219	0.257	0.419	0.5933934	tweek	1	1
5.11E-05	-0.31526809	0.677	0.78	0.675277527	CG42784	1	1
6.38E-05	0.27332154	0.124	0.212	0.842926907	Drl-2	1	1
6.38E-05	0.264872748	0.135	0.229	0.843283599	CG43102	1	1
7.11E-05	0.266940474	0.085	0.157	0.938560424	Df31	1	1
7.14E-05	0.294078118	0.184	0.303	0.943709337	CkIIbeta	1	1
8.57E-05	0.258058403	0.147	0.246	1	FoxP	1	1
9.05E-05	0.271667067	0.138	0.232	1	cnn	1	1
9.32E-05	0.324503257	0.069	0.133	1	htk	1	1
9.70E-05	0.372548587	0.117	0.202	1	Lrch	1	1
1.02E-04	0.256128419	0.078	0.145	1	CG9776	1	1
1.10E-04	0.332008803	0.099	0.175	1	CG34393	1	1
1.25E-04	-0.426059112	0.699	0.82	1	mub	1	1
1.27E-04	0.277092634	0.085	0.154	1	CG5937	1	1
1.51E-04	0.349130007	0.163	0.267	1	Crk	1	1
1.61E-04	0.50283039	0.52	0.537	1	rdgA	1	1
1.67E-04	0.283628832	0.128	0.213	1	bchs	1	1
1.68E-04	-0.387134912	0.477	0.649	1	X11Lbeta	1	1
1.77E-04	0.25845911	0.096	0.167	1	CG42353	1	1
1.87E-04	-0.311312221	0.333	0.446	1	pdm3	1	1
2.38E-04	0.629518939	0.496	0.547	1	CG2269	1	1
2.54E-04	0.334906327	0.167	0.269	1	CG14073	1	1
2.74E-04	0.27256464	0.264	0.411	1	Nmdar2	1	1
3.45E-04	0.267874025	0.071	0.129	1	dpr16	1	1
3.93E-04	0.352055214	0.083	0.146	1	IntS6	1	1
4.31E-04	0.760525152	0.39	0.391	1	CG42541	1	1
4.99E-04	0.304395978	0.128	0.207	1	atms	1	1
5.30E-04	0.26736316	0.08	0.139	1	CG11638	1	1
5.32E-04	0.337989238	0.071	0.127	1	enok	1	1
5.61E-04	0.288828792	0.158	0.247	1	Pde11	1	1
5.86E-04	0.426063667	0.165	0.262	1	CG42671	1	1
6.99E-04	0.278784103	0.053	0.101	1	CG11658	1	1
8.09E-04	0.324936291	0.223	0.346	1	CG2217	1	1
8.33E-04	0.253717041	0.059	0.108	1	CG3078	1	1
9.03E-04	0.268390424	0.257	0.391	1	Rab26	1	1
0.001072866	0.399285075	0.096	0.158	1	CG40045	1	1
0.001251601	0.326325062	0.073	0.125	1	CG30428	1	1
0.001287893	0.291771691	0.067	0.117	1	mlt	1	1
0.001332087	0.286039762	0.066	0.115	1	sn	1	1
0.001582622	0.299539766	0.264	0.397	1	kirre	1	1
0.001679654	0.321523219	0.277	0.423	1	CG31211	1	1
0.001726981	0.347040452	0.202	0.308	1	Frq2	1	1
0.001876491	0.341393071	0.569	0.589	1	CG13739	1	1
0.002541786	0.283633573	0.103	0.161	1	Oct-TyrR	1	1
0.002823877	0.311298632	0.135	0.202	1	AstA-R1	1	1
0.002925042	0.348582833	0.2	0.3	1	mAChR-A	1	1
0.003107059	0.42707732	0.612	0.662	1	Cngl	1	1
0.003520229	0.34082458	0.557	0.641	1	Cirl	1	1
0.00370784	0.348067007	0.236	0.349	1	CG14762	1	1
0.00386463	0.359119764	0.245	0.365	1	miple1	1	1
0.004450389	0.26273631	0.188	0.272	1	beat-Ic	1	1
0.004486911	0.357916045	0.08	0.128	1	Sema1b	1	1
0.005024197	0.341800755	0.154	0.229	1	stan	1	1
0.005217071	0.376322538	0.241	0.355	1	Teh1	1	1
0.005836751	0.279746064	0.066	0.107	1	tyn	1	1
0.007603396	0.330796159	0.222	0.321	1	Pde8	1	1
0.007984671	0.269017565	0.145	0.209	1	DIP-delta	1	1
0.008399236	0.336040357	0.284	0.413	1	CG11000	1	1
0	2.828670413	0.825	0.084	0	acj6	2	2
1.66E-189	0.943490113	0.14	0.008	2.19E-185	Ets96B	2	2
1.74E-159	1.562733152	0.343	0.055	2.30E-155	Lim3	2	2
6.12E-125	1.51718617	0.402	0.089	8.08E-121	tup	2	2
8.97E-72	1.062464454	0.971	0.777	1.18E-67	heph	2	2
7.51E-65	1.191559107	0.185	0.036	9.93E-61	kn	2	2
2.95E-62	0.572324604	1	0.982	3.90E-58	lncRNA:Hsromega	2	2
8.40E-59	1.182078644	0.509	0.212	1.11E-54	bi	2	2
2.52E-57	0.842522342	0.253	0.066	3.32E-53	Drgx	2	2
5.58E-47	0.567615266	0.123	0.023	7.37E-43	mab-21	2	2
2.20E-44	0.643282687	0.569	0.273	2.90E-40	side-V	2	2
1.11E-43	0.703044928	0.809	0.477	1.46E-39	CG34354	2	2
2.63E-43	0.794972367	0.848	0.554	3.47E-39	CG31221	2	2
6.45E-42	0.608986038	0.754	0.421	8.52E-38	VAChT	2	2
3.21E-41	0.686410592	0.729	0.418	4.24E-37	dati	2	2
9.27E-41	0.699701452	0.189	0.052	1.22E-36	Dh44-R1	2	2
1.22E-39	0.713711789	0.85	0.568	1.61E-35	scrt	2	2
2.06E-37	0.530524205	0.965	0.695	2.72E-33	Ca-alpha1T	2	2
2.64E-35	0.555335117	0.667	0.372	3.49E-31	Nlg4	2	2
3.53E-35	0.594758402	0.85	0.566	4.66E-31	trv	2	2
3.97E-35	0.703736725	0.329	0.136	5.24E-31	CG14082	2	2
5.26E-34	0.531978262	0.548	0.284	6.95E-30	Epac	2	2
1.20E-33	0.688857855	0.495	0.252	1.58E-29	CG33143	2	2
2.54E-33	0.572597495	0.554	0.297	3.35E-29	Ddr	2	2
7.79E-33	0.527833513	0.561	0.298	1.03E-28	CG4168	2	2
2.94E-32	0.575535207	0.513	0.269	3.89E-28	ChT	2	2
4.59E-32	0.3923105	0.548	0.284	6.06E-28	Ddc	2	2
1.57E-31	0.744923151	0.593	0.343	2.08E-27	Dscam3	2	2
1.73E-31	0.608557058	0.979	0.883	2.29E-27	pros	2	2
2.62E-31	0.484513217	0.717	0.432	3.47E-27	CG2993	2	2
8.52E-31	0.593290961	0.559	0.306	1.13E-26	btsz	2	2
1.11E-30	0.554021363	0.805	0.516	1.47E-26	eag	2	2
1.93E-30	0.489102838	0.583	0.32	2.55E-26	CG42346	2	2
6.07E-30	0.411632655	0.63	0.348	8.02E-26	ChAT	2	2
1.87E-29	0.539540404	0.692	0.424	2.47E-25	lncRNA:CR44997	2	2
4.81E-29	0.586961974	0.37	0.171	6.35E-25	beat-Ia	2	2
7.45E-28	0.547011753	0.768	0.489	9.84E-24	Con	2	2
7.63E-28	0.472467752	0.961	0.756	1.01E-23	Cam	2	2
1.32E-26	0.572219023	0.811	0.53	1.74E-22	nrm	2	2
2.79E-26	0.498530893	0.846	0.603	3.69E-22	hdc	2	2
6.62E-26	0.675524993	0.109	0.028	8.74E-22	Ptx1	2	2
9.56E-26	0.404961764	0.776	0.5	1.26E-21	CG32206	2	2
3.26E-25	0.395925674	0.554	0.311	4.31E-21	CG32700	2	2
3.79E-25	0.361005412	0.552	0.31	5.00E-21	CG42340	2	2
2.52E-24	0.418601309	0.973	0.82	3.33E-20	sm	2	2
3.57E-24	0.452533462	0.495	0.274	4.72E-20	CG13954	2	2
1.58E-23	0.46125763	0.552	0.334	2.09E-19	smal	2	2
2.32E-23	0.497364062	0.281	0.128	3.06E-19	RhoGAP102A	2	2
3.22E-23	0.589663443	0.423	0.229	4.26E-19	Sytbeta	2	2
3.53E-23	0.608025586	0.448	0.247	4.67E-19	CG32683	2	2
4.89E-23	0.460948362	0.766	0.533	6.45E-19	rdgA	2	2
5.50E-23	0.415414615	0.544	0.328	7.26E-19	Act5C	2	2
7.13E-23	0.459591007	0.398	0.211	9.42E-19	CG10384	2	2
7.80E-23	0.562202901	0.805	0.566	1.03E-18	jeb	2	2
9.31E-23	0.448282574	0.476	0.269	1.23E-18	CG34106	2	2
2.13E-22	0.363821269	0.593	0.364	2.82E-18	kek6	2	2
3.97E-22	0.399198295	0.335	0.166	5.25E-18	CG44098	2	2
7.56E-22	0.284548407	0.575	0.344	9.99E-18	CG14762	2	2
7.95E-22	0.364479452	0.376	0.194	1.05E-17	CG43078	2	2
1.09E-21	0.27287543	0.515	0.291	1.44E-17	lncRNA:CR44024	2	2
1.83E-21	0.634533703	0.542	0.338	2.42E-17	bma	2	2
1.89E-21	0.342420229	0.556	0.332	2.50E-17	kug	2	2
1.95E-21	0.665105433	0.214	0.088	2.58E-17	Sox102F	2	2
1.97E-21	0.461122841	0.271	0.126	2.60E-17	CG11317	2	2
2.29E-21	0.326544501	0.83	0.563	3.02E-17	SKIP	2	2
2.46E-21	0.402255857	0.979	0.836	3.25E-17	jim	2	2
2.78E-21	0.317813117	0.567	0.34	3.67E-17	CG2217	2	2
3.31E-21	0.395761975	0.456	0.26	4.37E-17	CG14024	2	2
2.80E-20	0.298750205	0.62	0.387	3.70E-16	nolo	2	2
3.45E-20	0.356259397	0.579	0.359	4.56E-16	igl	2	2
3.47E-20	0.486049446	0.61	0.394	4.58E-16	hig	2	2
4.02E-20	0.388386189	0.618	0.391	5.31E-16	dpr9	2	2
4.09E-20	0.411068335	0.458	0.262	5.40E-16	beat-IIIb	2	2
4.89E-20	0.648311805	0.741	0.528	6.46E-16	CG11319	2	2
1.64E-19	0.532208675	0.214	0.093	2.17E-15	dpr20	2	2
1.66E-19	0.285130139	0.604	0.377	2.19E-15	tinc	2	2
2.16E-19	0.376369383	0.637	0.405	2.86E-15	CG34384	2	2
2.45E-19	0.363883453	0.433	0.245	3.24E-15	CG43373	2	2
3.12E-19	0.383324912	0.331	0.17	4.13E-15	Fas3	2	2
3.43E-19	0.543720878	0.357	0.194	4.53E-15	CG46301	2	2
4.73E-19	0.38828848	0.513	0.311	6.25E-15	CG11030	2	2
5.33E-19	0.405465518	0.277	0.136	7.04E-15	CG11638	2	2
5.99E-19	0.596270842	0.29	0.145	7.91E-15	sano	2	2
6.88E-19	0.39874477	0.376	0.21	9.09E-15	Zir	2	2
1.83E-18	-1.999104216	0.187	0.347	2.42E-14	zfh2	2	2
2.49E-18	0.456557361	0.294	0.151	3.29E-14	CG5937	2	2
2.63E-18	0.355116631	0.848	0.61	3.48E-14	Thd1	2	2
3.04E-18	0.282725967	0.513	0.316	4.02E-14	Dhit	2	2
4.92E-18	0.383478233	0.945	0.764	6.50E-14	NaCP60E	2	2
7.53E-18	0.318064351	0.604	0.387	9.95E-14	CG14669	2	2
9.53E-18	0.338297263	0.955	0.752	1.26E-13	CG42540	2	2
1.03E-17	0.317419486	0.441	0.261	1.36E-13	Dyb	2	2
1.20E-17	0.347418239	0.337	0.185	1.58E-13	lt	2	2
1.23E-17	0.380438163	0.503	0.312	1.62E-13	CG6123	2	2
1.23E-17	0.327184455	0.571	0.374	1.62E-13	Maf1	2	2
1.78E-17	0.295836873	0.448	0.264	2.35E-13	Mnn1	2	2
1.95E-17	0.321811503	0.581	0.371	2.57E-13	CG42594	2	2
2.07E-17	0.382865974	0.413	0.239	2.74E-13	CG14431	2	2
2.51E-17	0.28873162	0.542	0.344	3.32E-13	jef	2	2
2.73E-17	0.639946816	0.187	0.081	3.61E-13	DIP-zeta	2	2
3.98E-17	0.279190805	0.54	0.338	5.26E-13	Pde6	2	2
4.20E-17	0.436723951	0.16	0.066	5.55E-13	lncRNA:CR32773	2	2
6.09E-17	0.311770895	0.932	0.694	8.05E-13	Hk	2	2
6.72E-17	0.33327005	0.487	0.303	8.88E-13	Frq2	2	2
1.16E-16	0.401424894	0.183	0.079	1.53E-12	rst	2	2
1.84E-16	0.33855432	0.916	0.724	2.44E-12	shakB	2	2
2.18E-16	0.31925509	0.32	0.171	2.88E-12	CG34393	2	2
3.37E-16	0.252366426	0.298	0.154	4.45E-12	CG3655	2	2
3.39E-16	-2.128440173	0.146	0.296	4.47E-12	CG14989	2	2
5.99E-16	0.484963272	0.456	0.28	7.91E-12	Pvf3	2	2
1.02E-15	0.296077568	0.969	0.792	1.34E-11	Shab	2	2
1.35E-15	0.26381616	0.255	0.13	1.79E-11	Toll-7	2	2
1.36E-15	0.261185984	0.376	0.219	1.79E-11	LpR1	2	2
1.50E-15	0.29991981	0.32	0.177	1.99E-11	Pdcd4	2	2
2.46E-15	-1.154992622	0.195	0.351	3.25E-11	Imp	2	2
2.97E-15	0.307529286	0.228	0.112	3.93E-11	FBti0063425	2	2
5.47E-15	0.258051922	0.587	0.392	7.22E-11	kirre	2	2
9.19E-15	0.258652349	0.739	0.511	1.21E-10	nAChRalpha3	2	2
9.98E-15	0.405986959	0.363	0.214	1.32E-10	CG34347	2	2
1.52E-14	0.2943137	0.207	0.1	2.00E-10	ear	2	2
1.53E-14	0.265863744	0.554	0.361	2.03E-10	CG30116	2	2
1.63E-14	-0.846479047	0.517	0.625	2.16E-10	mamo	2	2
1.89E-14	0.35806261	0.333	0.188	2.50E-10	zld	2	2
2.11E-14	0.311171446	0.279	0.151	2.79E-10	oaf	2	2
2.12E-14	0.280774113	0.961	0.79	2.80E-10	nAChRalpha6	2	2
2.51E-14	0.265210918	0.292	0.161	3.32E-10	CG9395	2	2
4.39E-14	0.275886257	0.407	0.254	5.80E-10	CG13375	2	2
4.74E-14	0.268931948	0.811	0.575	6.26E-10	nAChRalpha1	2	2
5.56E-14	0.276189149	0.821	0.605	7.35E-10	Dscam2	2	2
8.03E-14	0.278843582	0.322	0.186	1.06E-09	CG14853	2	2
1.01E-13	0.321363856	0.396	0.245	1.33E-09	Toll-6	2	2
1.03E-13	0.27274074	0.234	0.12	1.36E-09	Ac13E	2	2
1.12E-13	0.400225727	0.366	0.219	1.48E-09	rdo	2	2
1.41E-13	0.276879779	0.111	0.042	1.87E-09	Ekar	2	2
3.33E-13	0.320666695	0.435	0.275	4.40E-09	CG44837	2	2
3.84E-13	0.29851333	0.318	0.189	5.07E-09	CG32333	2	2
4.28E-13	0.503414532	0.224	0.117	5.65E-09	GABA-B-R3	2	2
7.27E-13	0.324945543	0.819	0.616	9.60E-09	CG42750	2	2
8.19E-13	0.284354038	0.341	0.207	1.08E-08	Src64B	2	2
1.38E-12	0.283277569	0.318	0.186	1.83E-08	CG8861	2	2
2.54E-12	0.265871995	0.565	0.398	3.35E-08	l(3)neo38	2	2
3.80E-12	0.286675975	0.351	0.219	5.02E-08	CG42232	2	2
4.12E-12	0.309255238	0.136	0.06	5.45E-08	asRNA:CR44894	2	2
8.00E-12	0.465971204	0.17	0.084	1.06E-07	AstC-R1	2	2
8.14E-12	0.270528912	0.815	0.608	1.07E-07	CG43867	2	2
8.46E-12	0.2597268	0.431	0.281	1.12E-07	CG43902	2	2
8.49E-12	0.259444784	0.934	0.761	1.12E-07	Ggamma30A	2	2
9.75E-12	0.536592373	0.218	0.118	1.29E-07	DIP-theta	2	2
1.10E-11	0.284388943	0.156	0.073	1.46E-07	RunxA	2	2
1.56E-11	-0.277824843	0.425	0.266	2.06E-07	LpR2	2	2
1.79E-11	0.262653066	0.187	0.096	2.37E-07	CG2918	2	2
2.02E-11	0.530074908	0.22	0.12	2.66E-07	sNPF-R	2	2
2.19E-11	0.255687434	0.248	0.142	2.89E-07	CG13995	2	2
2.77E-11	0.466713958	0.298	0.18	3.65E-07	KCNQ	2	2
2.77E-11	0.277505339	0.275	0.156	3.66E-07	bab1	2	2
3.94E-11	0.270417058	0.415	0.276	5.20E-07	DIP2	2	2
4.64E-11	-1.18610424	0.06	0.169	6.12E-07	dac	2	2
5.86E-11	0.284944704	0.197	0.104	7.74E-07	tyn	2	2
6.59E-11	-1.485627334	0.113	0.228	8.70E-07	VGlut	2	2
7.80E-11	0.317584312	0.604	0.436	1.03E-06	side	2	2
1.64E-10	0.257244584	0.337	0.216	2.16E-06	Eaat2	2	2
1.74E-10	0.283473796	0.55	0.389	2.30E-06	eys	2	2
1.78E-10	-1.264069962	0.027	0.119	2.36E-06	ey	2	2
1.90E-10	0.251065096	0.405	0.268	2.52E-06	CG15628	2	2
2.44E-10	-0.254668595	0.994	0.953	3.23E-06	Atpalpha	2	2
2.72E-10	0.359682826	0.339	0.219	3.59E-06	Pzl	2	2
4.12E-10	-1.599879852	0.109	0.213	5.44E-06	Gad1	2	2
4.35E-10	0.253551801	0.214	0.12	5.74E-06	CG17493	2	2
4.73E-10	0.331797915	0.269	0.163	6.25E-06	CG43795	2	2
7.87E-10	0.311568243	0.476	0.329	1.04E-05	sno	2	2
1.08E-09	0.410046317	0.207	0.118	1.42E-05	CG34351	2	2
1.81E-09	-0.410030168	0.94	0.823	2.40E-05	cpx	2	2
2.96E-09	0.305125347	0.123	0.06	3.92E-05	stw	2	2
3.08E-09	0.252270408	0.185	0.103	4.06E-05	CG12025	2	2
3.39E-09	0.313815747	0.507	0.368	4.47E-05	fred	2	2
4.95E-09	0.269105375	0.166	0.09	6.54E-05	CG31475	2	2
5.14E-09	0.327633716	0.191	0.109	6.79E-05	nAChRalpha2	2	2
5.60E-09	0.340755406	0.38	0.26	7.39E-05	dpr13	2	2
7.80E-09	0.305374072	0.265	0.168	1.03E-04	beat-IV	2	2
9.52E-09	0.254925256	0.491	0.348	1.26E-04	CG44153	2	2
9.83E-09	0.263625323	0.17	0.094	1.30E-04	lncRNA:CR45758	2	2
1.58E-08	0.437487496	0.429	0.306	2.08E-04	cno	2	2
2.36E-08	-1.036874005	0.027	0.103	3.12E-04	zfh1	2	2
2.62E-08	0.31755378	0.581	0.447	3.46E-04	klg	2	2
8.56E-08	-1.2740159	0.308	0.38	0.001130737	GlcAT-P	2	2
1.09E-07	0.435163261	0.189	0.113	0.001445882	CG8641	2	2
1.21E-07	-1.433435295	0.031	0.102	0.001593643	stumps	2	2
1.32E-07	0.352759665	0.191	0.114	0.001747633	lncRNA:CR44320	2	2
1.34E-07	-0.976153837	0.033	0.106	0.001766806	lncRNA:CR43334	2	2
1.34E-07	0.272133671	0.181	0.106	0.001773095	BRWD3	2	2
1.38E-07	-1.00716227	0.039	0.113	0.001827568	a	2	2
2.21E-07	-2.158711545	0.049	0.123	0.002923502	axo	2	2
2.46E-07	-0.322839354	0.973	0.881	0.003255771	mtd	2	2
2.79E-07	-1.434631705	0.138	0.222	0.003681952	CG14459	2	2
3.13E-07	0.342445748	0.162	0.094	0.00412835	esn	2	2
4.69E-07	-1.490438207	0.078	0.156	0.006197448	gem	2	2
1.46E-06	0.276380769	0.136	0.078	0.019260827	Rdh	2	2
3.86E-06	-1.980520148	0.047	0.11	0.050990599	trol	2	2
6.60E-06	0.269778778	0.105	0.057	0.087224969	DIP-eta	2	2
7.11E-06	-1.095873611	0.912	0.808	0.093869317	CG42613	2	2
1.28E-05	0.269053895	0.156	0.097	0.16895339	CG41520	2	2
2.56E-05	-0.800740443	0.045	0.102	0.337867979	CG9650	2	2
2.82E-05	-0.590759383	0.916	0.793	0.371943504	bun	2	2
2.82E-05	-0.419458327	0.267	0.185	0.373002582	SPR	2	2
5.36E-05	-0.452865256	0.433	0.481	0.7084493	fru	2	2
7.68E-05	-0.333279979	0.901	0.859	1	bru3	2	2
1.26E-04	-0.331807787	0.659	0.496	1	CG43347	2	2
1.37E-04	-2.332003077	0.131	0.189	1	Msr-110	2	2
3.16E-04	-0.746922019	0.347	0.402	1	Eip93F	2	2
3.79E-04	-0.350642301	0.567	0.431	1	CG3638	2	2
8.48E-04	0.794637138	0.341	0.286	1	br	2	2
0.001617318	-0.526534446	0.057	0.1	1	SoxN	2	2
0.001831869	-0.446572773	0.345	0.262	1	RanBPM	2	2
0.00204694	-0.289593238	0.238	0.179	1	CG46339	2	2
0.002428451	-1.070079169	0.271	0.308	1	ct	2	2
0.002614042	-0.328854547	0.967	0.881	1	Msp300	2	2
0.003481585	-0.573075024	0.062	0.1	1	Gyc88E	2	2
0.003710031	-0.361771047	0.834	0.643	1	X11Lbeta	2	2
0.00375708	-0.606382409	0.172	0.22	1	Ald1	2	2
0.003952926	-0.292779157	0.382	0.296	1	hzg	2	2
0.004327407	-0.377481054	0.53	0.421	1	CG42342	2	2
0.004388696	-0.260435219	0.292	0.227	1	pre-rRNA:CR45856	2	2
0.00653655	-0.781874655	0.08	0.117	1	CG43689	2	2
0.007713264	-0.33130602	0.86	0.761	1	Rbfox1	2	2
0.00811541	-0.606918311	0.146	0.19	1	CG1358	2	2
0.008566356	-0.263092351	0.407	0.323	1	tkv	2	2
0.009461618	-0.529802032	0.513	0.4	1	spir	2	2
0.009760387	-0.290256644	0.489	0.391	1	Gprk2	2	2
0	2.301087965	0.927	0.2	0	Gad1	3	3
1.49E-257	1.308790162	0.265	0.02	1.97E-253	Dbx	3	3
9.63E-245	1.979514244	0.94	0.284	1.27E-240	CG14989	3	3
7.29E-234	1.743597693	0.292	0.026	9.62E-230	Scr	3	3
1.32E-197	0.772697408	0.2	0.014	1.75E-193	lncRNA:CR42721	3	3
5.66E-149	0.57420853	0.149	0.011	7.48E-145	lncRNA:CR42651	3	3
1.88E-138	1.592237939	0.223	0.026	2.49E-134	pb	3	3
5.19E-126	1.021812213	0.151	0.013	6.85E-122	inv	3	3
6.22E-123	0.656704139	0.216	0.026	8.21E-119	TwdlG	3	3
6.62E-118	0.746670152	0.138	0.012	8.75E-114	Dfd	3	3
1.35E-113	0.661423651	0.196	0.023	1.78E-109	CG4328	3	3
9.49E-105	1.724465308	0.668	0.246	1.25E-100	DIP-lambda	3	3
1.89E-102	1.129195898	0.234	0.036	2.50E-98	Proc	3	3
2.56E-101	0.662168626	0.125	0.011	3.38E-97	HGTX	3	3
6.48E-98	1.059752276	0.98	0.618	8.56E-94	mamo	3	3
1.45E-90	0.731404674	1	0.88	1.91E-86	Msp300	3	3
1.71E-90	0.648792867	0.356	0.082	2.25E-86	CG3961	3	3
3.22E-87	0.992717891	0.929	0.529	4.26E-83	Nhe2	3	3
7.60E-87	-2.113647615	0.777	0.886	1.00E-82	pros	3	3
8.10E-86	0.754527165	0.192	0.029	1.07E-81	vg	3	3
2.51E-82	0.677380984	0.996	0.881	3.32E-78	mtd	3	3
3.99E-82	0.764571628	0.835	0.341	5.27E-78	Imp	3	3
2.63E-80	1.039821935	0.586	0.21	3.47E-76	lncRNA:CR45347	3	3
1.40E-76	0.812796155	0.577	0.208	1.85E-72	CG15312	3	3
3.63E-76	0.633250537	1	0.92	4.79E-72	sif	3	3
1.01E-73	0.600110592	0.281	0.063	1.33E-69	CG31538	3	3
1.06E-67	0.939391785	0.958	0.605	1.40E-63	nAChRalpha7	3	3
2.07E-63	0.901831358	0.619	0.254	2.73E-59	Cda5	3	3
2.14E-63	0.850335921	0.944	0.622	2.83E-59	hth	3	3
3.12E-62	1.009631349	0.619	0.266	4.11E-58	beat-Ic	3	3
1.34E-61	0.586143458	0.39	0.121	1.77E-57	VGAT	3	3
1.57E-61	0.585973937	1	0.914	2.08E-57	para	3	3
2.37E-60	1.109082772	0.149	0.025	3.13E-56	pdm2	3	3
9.28E-60	0.636307781	0.486	0.175	1.23E-55	capt	3	3
9.35E-60	0.691810487	0.405	0.133	1.24E-55	Usp32	3	3
1.44E-59	0.634001129	0.996	0.84	1.90E-55	Lar	3	3
1.65E-59	0.554935554	0.425	0.141	2.19E-55	Hcs	3	3
2.06E-58	0.603717918	0.314	0.089	2.72E-54	CG2201	3	3
1.16E-57	0.495468618	0.43	0.144	1.53E-53	CG44245	3	3
2.83E-57	0.626751477	0.575	0.232	3.74E-53	Nmdar1	3	3
5.18E-57	0.927505267	0.532	0.217	6.84E-53	Pzl	3	3
1.58E-56	0.686214003	0.958	0.672	2.09E-52	qvr	3	3
2.00E-56	0.432625859	0.14	0.023	2.64E-52	Lmx1a	3	3
3.67E-55	1.565119292	0.399	0.148	4.85E-51	DIP-beta	3	3
4.44E-55	0.625731054	0.987	0.823	5.86E-51	cpx	3	3
5.17E-55	0.592300322	0.479	0.176	6.83E-51	kdn	3	3
2.98E-54	0.684631639	0.697	0.325	3.94E-50	beat-Ib	3	3
7.05E-54	0.655087668	0.755	0.382	9.31E-50	CG43066	3	3
1.62E-53	0.880784457	0.352	0.113	2.14E-49	CG43689	3	3
2.70E-53	0.73211543	0.873	0.503	3.56E-49	nwk	3	3
3.14E-53	0.584295073	0.539	0.215	4.14E-49	CG11768	3	3
3.18E-53	0.585408385	0.659	0.29	4.20E-49	RyR	3	3
4.17E-53	0.669019298	0.984	0.799	5.51E-49	Syt1	3	3
1.11E-52	0.472414456	0.285	0.079	1.47E-48	Eip63F-1	3	3
2.24E-52	0.819788676	0.321	0.098	2.96E-48	CG9650	3	3
2.59E-52	0.578673732	0.753	0.368	3.43E-48	Teh2	3	3
1.26E-50	0.27099027	0.151	0.028	1.67E-46	mRpS30	3	3
4.37E-50	0.719029207	0.463	0.177	5.77E-46	rn	3	3
6.21E-50	0.830699826	0.171	0.036	8.20E-46	trh	3	3
1.75E-49	0.582735215	0.724	0.352	2.31E-45	CG13743	3	3
5.26E-49	0.583072287	0.699	0.333	6.95E-45	Eip78C	3	3
1.00E-48	0.662349094	0.399	0.145	1.33E-44	TTLL4A	3	3
1.01E-48	0.616933223	0.702	0.346	1.34E-44	CG43707	3	3
2.67E-48	0.798736696	0.463	0.184	3.52E-44	CG8861	3	3
8.05E-48	0.394993431	0.383	0.134	1.06E-43	P5CDh1	3	3
3.56E-47	0.447429877	0.49	0.195	4.70E-43	ATP8B	3	3
3.50E-46	0.517230777	0.621	0.288	4.62E-42	slgA	3	3
9.54E-46	-0.761124752	0.996	0.986	1.26E-41	blot	3	3
4.17E-45	0.644774509	0.595	0.27	5.50E-41	CG42524	3	3
5.16E-45	0.5005639	0.477	0.193	6.82E-41	CG31808	3	3
1.05E-44	0.443599662	0.47	0.189	1.38E-40	CG10804	3	3
1.46E-44	0.521725854	0.666	0.322	1.92E-40	zip	3	3
1.72E-44	0.406256837	0.45	0.177	2.28E-40	CG33203	3	3
2.34E-44	0.409197193	0.51	0.213	3.09E-40	CG31522	3	3
2.82E-44	0.399557899	0.526	0.222	3.73E-40	Piezo	3	3
5.13E-44	0.595821717	0.873	0.509	6.78E-40	nAChRalpha3	3	3
8.31E-44	0.496553107	0.599	0.274	1.10E-39	sesB	3	3
9.46E-44	0.410744365	0.296	0.094	1.25E-39	Atf3	3	3
1.17E-43	0.325743943	0.118	0.021	1.55E-39	CG7841	3	3
1.41E-43	0.463709588	0.483	0.199	1.87E-39	Btk29A	3	3
1.84E-43	0.645497254	0.846	0.499	2.43E-39	lovit	3	3
1.86E-43	0.477751849	0.396	0.149	2.46E-39	CG1812	3	3
3.61E-43	0.569937581	0.964	0.717	4.77E-39	nAChRalpha4	3	3
4.55E-43	0.340110916	0.131	0.025	6.01E-39	CG18675	3	3
7.94E-43	0.531349053	0.978	0.764	1.05E-38	NaCP60E	3	3
1.42E-42	1.079600577	0.851	0.58	1.88E-38	mbl	3	3
1.58E-42	0.449437331	0.639	0.311	2.09E-38	Mhcl	3	3
3.73E-42	0.485971413	0.984	0.789	4.92E-38	Nckx30C	3	3
1.74E-41	0.536526783	0.929	0.602	2.29E-37	CG42795	3	3
3.53E-41	0.589933433	0.209	0.057	4.66E-37	mirr	3	3
3.70E-41	0.459137626	0.764	0.412	4.88E-37	SNF4Agamma	3	3
3.77E-41	0.471662972	0.249	0.075	4.98E-37	mew	3	3
6.29E-41	0.610416277	0.967	0.776	8.30E-37	CG42784	3	3
9.09E-41	0.6930089	0.955	0.734	1.20E-36	GluClalpha	3	3
9.66E-41	0.416612379	0.298	0.099	1.28E-36	Sms	3	3
1.76E-40	0.352372237	0.174	0.042	2.33E-36	CG9331	3	3
2.05E-40	0.384330871	0.383	0.144	2.71E-36	CG32944	3	3
4.59E-40	0.383225364	0.207	0.056	6.06E-36	apt	3	3
4.79E-40	0.353740862	0.276	0.089	6.32E-36	CG32816	3	3
6.43E-40	0.828409287	0.731	0.411	8.49E-36	CG17716	3	3
7.47E-40	0.379891111	0.575	0.262	9.87E-36	E2f1	3	3
1.20E-39	0.399269252	0.196	0.052	1.58E-35	tadr	3	3
1.72E-39	0.507398226	0.22	0.063	2.27E-35	TyrR	3	3
2.31E-39	0.456798173	0.688	0.346	3.05E-35	Nuak1	3	3
3.92E-39	0.508310988	0.842	0.492	5.17E-35	l(1)G0196	3	3
5.16E-39	0.38121964	1	0.926	6.82E-35	unc-13	3	3
5.17E-39	0.587802478	0.958	0.723	6.83E-35	shakB	3	3
9.02E-39	0.535851244	0.278	0.093	1.19E-34	esn	3	3
1.37E-38	0.447848296	0.762	0.415	1.81E-34	CG4587	3	3
3.24E-38	0.407303546	0.546	0.25	4.28E-34	CG15270	3	3
5.70E-38	0.333584759	0.29	0.098	7.53E-34	RR48404-transposable-element	3	3
6.51E-38	0.42276806	0.633	0.317	8.60E-34	Shaw	3	3
7.09E-38	0.395955974	0.633	0.311	9.36E-34	CG1090	3	3
9.30E-38	0.531672779	0.537	0.244	1.23E-33	Trim9	3	3
1.07E-37	0.487248766	0.552	0.26	1.42E-33	osp	3	3
1.42E-37	0.514961589	0.958	0.694	1.87E-33	Hk	3	3
1.47E-37	0.308167651	0.452	0.189	1.94E-33	SelR	3	3
1.71E-37	0.322491703	0.539	0.242	2.26E-33	CG31550	3	3
2.00E-37	0.297093371	0.247	0.077	2.64E-33	l(2)41Ab	3	3
7.17E-37	0.481389876	0.699	0.366	9.47E-33	luna	3	3
7.41E-37	0.418009131	0.492	0.219	9.79E-33	CG4238	3	3
8.63E-37	0.654464312	0.684	0.37	1.14E-32	CG42594	3	3
1.18E-36	0.626957344	0.579	0.284	1.56E-32	Cbp53E	3	3
1.89E-36	0.31325062	0.269	0.09	2.49E-32	kermit	3	3
2.61E-36	0.466896328	0.866	0.519	3.45E-32	CG6329	3	3
2.61E-36	0.305056952	0.367	0.144	3.45E-32	CG13937	3	3
3.10E-36	0.680372922	0.403	0.17	4.09E-32	CG34393	3	3
7.58E-36	0.355692656	0.503	0.227	1.00E-31	lncRNA:CR46481	3	3
1.37E-35	0.406492612	0.218	0.066	1.81E-31	CG46244	3	3
1.87E-35	0.47865539	0.844	0.496	2.46E-31	pHCl-1	3	3
2.02E-35	0.317014274	0.463	0.203	2.67E-31	CG43367	3	3
2.04E-35	0.29967768	0.33	0.123	2.70E-31	Uhg5	3	3
2.42E-35	0.334016792	0.599	0.293	3.19E-31	Jupiter	3	3
3.03E-35	0.361521922	0.47	0.207	4.00E-31	tipE	3	3
5.72E-35	0.443642142	0.715	0.383	7.56E-31	ths	3	3
7.02E-35	-1.052640375	0.898	0.837	9.27E-31	jim	3	3
7.06E-35	0.275922957	0.548	0.256	9.32E-31	CG42671	3	3
7.16E-35	0.473568335	0.457	0.202	9.45E-31	atms	3	3
7.54E-35	0.305856736	0.463	0.202	9.96E-31	RR48400-transposable-element	3	3
1.61E-34	0.293047871	0.363	0.142	2.13E-30	CG17691	3	3
1.80E-34	0.646087317	0.385	0.162	2.38E-30	dpr15	3	3
4.20E-34	0.289587988	0.356	0.141	5.54E-30	Zn72D	3	3
4.85E-34	0.31502347	0.57	0.272	6.41E-30	CG32369	3	3
5.00E-34	0.350004005	0.615	0.301	6.60E-30	Frq2	3	3
5.65E-34	0.316264312	0.546	0.259	7.46E-30	capu	3	3
6.62E-34	0.378501018	0.739	0.413	8.74E-30	CG31712	3	3
1.29E-33	0.353170692	0.403	0.17	1.70E-29	CG18265	3	3
1.31E-33	0.666169404	0.218	0.069	1.74E-29	lov	3	3
2.14E-33	0.386648689	0.414	0.179	2.82E-29	CG17162	3	3
2.54E-33	0.338110626	0.566	0.272	3.35E-29	CG5065	3	3
2.66E-33	0.467525554	0.842	0.516	3.51E-29	eag	3	3
4.42E-33	0.408370645	0.416	0.182	5.84E-29	CG16974	3	3
6.90E-33	0.426155512	0.521	0.247	9.11E-29	CG32085	3	3
1.00E-32	0.285190072	0.641	0.319	1.33E-28	Actbeta	3	3
1.55E-32	0.370721788	0.706	0.376	2.05E-28	tinc	3	3
2.09E-32	0.640715906	0.699	0.392	2.75E-28	CG44422	3	3
2.21E-32	0.364971338	0.822	0.471	2.91E-28	Gyf	3	3
2.30E-32	0.40196906	0.347	0.139	3.04E-28	Nplp1	3	3
3.19E-32	0.328048682	0.659	0.339	4.21E-28	CG2217	3	3
3.34E-32	0.45369876	0.546	0.269	4.41E-28	fry	3	3
7.15E-32	0.349146657	0.412	0.179	9.44E-28	CG32373	3	3
8.01E-32	0.463744036	0.154	0.04	1.06E-27	CCAP-R	3	3
1.38E-31	0.301641391	0.334	0.134	1.82E-27	Pcyt1	3	3
1.40E-31	0.305749517	0.205	0.064	1.85E-27	CG6330	3	3
1.54E-31	0.471045075	0.889	0.574	2.03E-27	CG32432	3	3
1.58E-31	0.297199649	0.653	0.338	2.09E-27	Pep	3	3
1.59E-31	0.389487929	0.205	0.064	2.09E-27	Scp1	3	3
2.29E-31	0.556539882	0.67	0.37	3.02E-27	Gycbeta100B	3	3
2.57E-31	0.475502627	0.915	0.625	3.39E-27	CG17816	3	3
2.61E-31	0.312663802	0.702	0.367	3.45E-27	ab	3	3
3.02E-31	0.275238637	0.209	0.066	3.98E-27	Fie	3	3
3.96E-31	0.449806342	0.853	0.528	5.23E-27	CG9674	3	3
5.15E-31	0.263778369	0.474	0.215	6.81E-27	Ald1	3	3
9.03E-31	0.254766797	0.432	0.192	1.19E-26	UBL3	3	3
1.46E-30	0.312340288	0.401	0.174	1.92E-26	ssp3	3	3
1.54E-30	0.330852246	0.548	0.268	2.03E-26	CG34106	3	3
1.83E-30	0.290558718	0.492	0.233	2.42E-26	CG31690	3	3
2.10E-30	0.420140885	0.35	0.146	2.77E-26	dpr17	3	3
2.34E-30	0.375861469	0.261	0.094	3.09E-26	ko	3	3
2.35E-30	0.412800597	0.969	0.77	3.11E-26	Srrm234	3	3
7.87E-30	0.286619678	0.661	0.348	1.04E-25	cass	3	3
8.82E-30	0.29583748	0.287	0.11	1.17E-25	kat80	3	3
8.93E-30	0.364175846	0.22	0.074	1.18E-25	Best1	3	3
9.10E-30	0.251963692	0.637	0.33	1.20E-25	inaE	3	3
1.27E-29	0.367602408	0.811	0.485	1.68E-25	Frq1	3	3
1.83E-29	0.515881323	0.403	0.185	2.42E-25	CG33543	3	3
2.12E-29	0.283079659	0.521	0.252	2.79E-25	Atf6	3	3
2.36E-29	0.340153232	0.704	0.386	3.11E-25	Usp2	3	3
4.19E-29	0.3590358	0.777	0.447	5.54E-25	DopEcR	3	3
5.40E-29	0.261300238	0.105	0.023	7.13E-25	CG10738	3	3
5.43E-29	0.319691229	0.557	0.283	7.18E-25	babo	3	3
6.78E-29	0.343700626	0.143	0.038	8.95E-25	Rhp	3	3
9.80E-29	0.519834598	0.541	0.276	1.29E-24	DIP-gamma	3	3
1.00E-28	0.339575089	0.806	0.474	1.33E-24	klar	3	3
1.13E-28	0.335493505	0.759	0.441	1.49E-24	PAN3	3	3
1.35E-28	0.463847333	0.938	0.694	1.78E-24	nAChRbeta1	3	3
1.36E-28	0.39001971	0.982	0.784	1.79E-24	Cadps	3	3
1.46E-28	0.275307522	0.512	0.249	1.93E-24	CG8910	3	3
1.50E-28	0.281017539	0.806	0.465	1.97E-24	CG43778	3	3
1.96E-28	0.283658439	0.403	0.181	2.59E-24	CG10737	3	3
2.58E-28	0.279087746	0.265	0.099	3.40E-24	zfh1	3	3
4.66E-28	0.314034839	0.722	0.406	6.16E-24	CG17698	3	3
6.16E-28	0.296389339	0.298	0.119	8.14E-24	CG17493	3	3
7.66E-28	0.489512615	0.51	0.263	1.01E-23	mtt	3	3
8.50E-28	0.275808942	0.254	0.094	1.12E-23	anchor	3	3
1.05E-27	0.34892039	0.125	0.032	1.38E-23	lncRNA:CR45533	3	3
1.16E-27	0.344389186	0.287	0.113	1.54E-23	lncRNA:CR44320	3	3
1.24E-27	0.430810092	0.989	0.866	1.64E-23	CG17684	3	3
1.31E-27	0.34206416	0.323	0.135	1.74E-23	CG42337	3	3
1.51E-27	0.28374716	0.775	0.447	1.99E-23	CG41378	3	3
1.58E-27	0.350248263	0.588	0.309	2.08E-23	CG42340	3	3
1.62E-27	0.415653068	0.969	0.743	2.14E-23	dpr21	3	3
1.64E-27	0.420695626	0.751	0.445	2.17E-23	CadN2	3	3
1.78E-27	0.276499061	0.441	0.21	2.35E-23	CG1513	3	3
2.49E-27	0.491934324	0.726	0.435	3.29E-23	dpr6	3	3
3.10E-27	0.272504908	0.617	0.341	4.09E-23	zfh2	3	3
3.72E-27	0.384476405	0.978	0.793	4.92E-23	Shab	3	3
3.82E-27	0.433314699	0.837	0.52	5.05E-23	fz2	3	3
4.86E-27	0.369474003	0.51	0.258	6.42E-23	robo3	3	3
5.25E-27	0.403588445	0.962	0.748	6.93E-23	PMCA	3	3
5.44E-27	0.334158699	0.352	0.154	7.19E-23	qtc	3	3
9.85E-27	0.637143633	0.922	0.699	1.30E-22	Myo81F	3	3
1.11E-26	0.32817153	0.212	0.074	1.46E-22	CG13337	3	3
1.35E-26	0.365959068	0.688	0.393	1.78E-22	stj	3	3
1.50E-26	0.655451969	0.686	0.425	1.98E-22	lncRNA:CR44997	3	3
2.17E-26	0.269738415	0.713	0.401	2.86E-22	Ac3	3	3
2.52E-26	0.286082374	0.352	0.155	3.33E-22	CG7990	3	3
2.74E-26	0.403521215	0.964	0.774	3.62E-22	tutl	3	3
3.05E-26	0.304100266	0.225	0.082	4.03E-22	CG8301	3	3
3.53E-26	0.390717591	0.869	0.581	4.66E-22	Mid1	3	3
7.53E-26	0.350428497	0.817	0.502	9.95E-22	CG32017	3	3
1.62E-25	0.284566787	0.347	0.154	2.14E-21	Men-b	3	3
1.96E-25	0.281392088	0.492	0.25	2.59E-21	CG15803	3	3
2.08E-25	0.25320343	0.561	0.295	2.75E-21	Octbeta3R	3	3
3.53E-25	0.25217601	0.403	0.188	4.67E-21	CG32333	3	3
4.16E-25	0.293091799	0.383	0.177	5.49E-21	AcCoAS	3	3
5.89E-25	0.386724631	0.933	0.655	7.78E-21	Ih	3	3
6.37E-25	0.331595775	0.212	0.076	8.42E-21	vari	3	3
7.48E-25	0.272487757	0.225	0.083	9.87E-21	CG18809	3	3
7.68E-25	0.477366454	0.47	0.241	1.01E-20	kek3	3	3
1.11E-24	0.321645866	0.621	0.347	1.47E-20	CG42324	3	3
1.24E-24	0.278259936	0.69	0.387	1.63E-20	sns	3	3
1.65E-24	0.421875755	0.541	0.292	2.18E-20	CG43759	3	3
1.92E-24	0.252067711	0.256	0.102	2.53E-20	stnA	3	3
3.97E-24	0.273423461	0.679	0.386	5.24E-20	CG14669	3	3
4.19E-24	0.270267647	0.198	0.07	5.54E-20	esc	3	3
4.63E-24	0.259323096	0.895	0.607	6.12E-20	Prosap	3	3
5.47E-24	0.373859876	0.953	0.736	7.22E-20	CG10077	3	3
6.36E-24	0.338691106	0.327	0.147	8.40E-20	lncRNA:CR45668	3	3
1.32E-23	0.442469753	0.514	0.28	1.74E-19	wake	3	3
1.43E-23	0.328047951	0.726	0.428	1.88E-19	siz	3	3
1.60E-23	0.269505203	0.339	0.154	2.11E-19	CG3655	3	3
2.80E-23	0.342645668	0.793	0.5	3.70E-19	CG32206	3	3
5.25E-23	-2.170966201	0.281	0.446	6.94E-19	pdm3	3	3
6.29E-23	0.345155048	0.114	0.03	8.31E-19	tey	3	3
7.13E-23	0.280059803	0.147	0.046	9.42E-19	RR48361-transposable-element	3	3
9.38E-23	0.635118448	0.906	0.702	1.24E-18	CG45263	3	3
1.11E-22	0.339043276	0.82	0.52	1.47E-18	unc80	3	3
1.70E-22	0.302639089	0.167	0.056	2.25E-18	CG31183	3	3
3.42E-22	0.287883242	0.987	0.869	4.52E-18	Snap25	3	3
3.45E-22	0.521148722	0.552	0.321	4.56E-18	CG42346	3	3
3.74E-22	0.313433534	0.163	0.054	4.94E-18	salr	3	3
3.95E-22	0.322305224	0.305	0.137	5.22E-18	pxb	3	3
6.73E-22	0.370531976	0.528	0.287	8.89E-18	beat-IIa	3	3
9.44E-22	0.25863126	0.664	0.386	1.25E-17	nolo	3	3
1.45E-21	0.312345825	0.102	0.027	1.92E-17	bip1	3	3
1.65E-21	0.382680899	0.254	0.108	2.17E-17	nAChRalpha2	3	3
1.92E-21	0.297641829	0.733	0.442	2.54E-17	CG33144	3	3
2.26E-21	0.299152867	0.802	0.496	2.98E-17	kmr	3	3
2.35E-21	0.305474073	0.802	0.512	3.10E-17	msi	3	3
4.51E-21	0.274903742	0.336	0.16	5.96E-17	dbr	3	3
7.25E-21	0.285499469	0.664	0.395	9.58E-17	kek2	3	3
7.69E-21	0.272008889	0.837	0.527	1.02E-16	Syn	3	3
9.94E-21	0.350123937	0.269	0.117	1.31E-16	CG34351	3	3
1.88E-20	0.357107116	0.136	0.044	2.48E-16	CG18368	3	3
2.42E-20	0.335211393	0.183	0.068	3.20E-16	gukh	3	3
2.57E-20	0.26557892	0.432	0.225	3.39E-16	CG42674	3	3
2.88E-20	0.296138563	0.151	0.052	3.80E-16	asRNA:CR43609	3	3
3.15E-20	0.285150494	0.902	0.648	4.15E-16	pre-rRNA:CR45845	3	3
4.72E-20	0.270260961	0.258	0.112	6.24E-16	Nna1	3	3
5.15E-20	0.288918601	0.624	0.366	6.80E-16	fred	3	3
5.59E-20	0.275835365	0.196	0.077	7.38E-16	CG9801	3	3
7.14E-20	0.6069304	0.287	0.132	9.44E-16	Hr38	3	3
7.27E-20	0.464996202	0.41	0.22	9.60E-16	Kif3C	3	3
7.66E-20	0.391728149	0.661	0.41	1.01E-15	Octalpha2R	3	3
8.99E-20	-1.511666527	0.261	0.425	1.19E-15	dati	3	3
9.29E-20	0.363771019	0.477	0.258	1.23E-15	dpr13	3	3
1.29E-19	0.305840746	0.9	0.618	1.70E-15	Rbp1-like	3	3
1.39E-19	0.273268312	0.249	0.109	1.84E-15	ATPsynbeta	3	3
3.11E-19	0.266315103	0.775	0.483	4.10E-15	Rab3-GEF	3	3
4.64E-19	-0.492876083	0.962	0.874	6.13E-15	spen	3	3
6.99E-19	0.271100284	0.185	0.072	9.23E-15	lncRNA:CR44357	3	3
1.24E-18	0.332055855	0.307	0.148	1.63E-14	beat-IIb	3	3
1.37E-18	0.287681086	0.873	0.574	1.81E-14	nAChRalpha1	3	3
2.63E-18	0.277163787	0.136	0.046	3.48E-14	FMRFaR	3	3
2.86E-18	0.258869734	0.586	0.347	3.78E-14	ed	3	3
3.10E-18	0.325561775	0.481	0.275	4.09E-14	side-V	3	3
3.36E-18	0.298577359	0.996	0.845	4.43E-14	cac	3	3
3.64E-18	0.281515759	0.893	0.607	4.81E-14	CG43867	3	3
4.56E-18	0.260287071	0.207	0.086	6.02E-14	Pdfr	3	3
5.90E-18	0.296886741	0.915	0.645	7.80E-14	stnB	3	3
1.07E-17	0.254350998	0.267	0.125	1.42E-13	dpr16	3	3
1.12E-17	0.434564514	0.412	0.227	1.48E-13	Fili	3	3
1.77E-17	0.330835263	0.635	0.394	2.34E-13	hig	3	3
2.47E-17	0.312730645	0.92	0.688	3.26E-13	bol	3	3
3.51E-17	0.303824032	0.321	0.161	4.64E-13	Pxn	3	3
3.85E-17	0.260358228	0.111	0.035	5.08E-13	Cnx14D	3	3
7.11E-17	0.382103715	0.688	0.446	9.39E-13	klg	3	3
8.35E-17	0.416243239	0.312	0.158	1.10E-12	ome	3	3
1.22E-16	0.28229749	0.944	0.708	1.61E-12	Glut1	3	3
1.63E-16	0.334617645	0.922	0.658	2.16E-12	Cngl	3	3
1.75E-16	0.283093543	0.989	0.853	2.31E-12	Rbp6	3	3
2.44E-16	0.391109771	0.218	0.099	3.22E-12	CG31323	3	3
3.89E-16	0.336039613	0.167	0.067	5.14E-12	AGO3	3	3
4.82E-16	-1.295056593	0.675	0.64	6.37E-12	lncRNA:CR31451	3	3
4.92E-16	0.296580269	0.98	0.818	6.49E-12	Ank2	3	3
5.16E-16	-0.907637651	0.86	0.778	6.81E-12	heph	3	3
1.45E-15	0.576563155	0.223	0.105	1.92E-11	robo2	3	3
2.25E-15	0.256501289	0.927	0.66	2.97E-11	CG40498	3	3
2.62E-15	0.307605965	0.773	0.528	3.46E-11	CG11319	3	3
2.65E-15	0.252698339	0.292	0.147	3.50E-11	beat-Vc	3	3
3.56E-15	-0.37504133	0.508	0.287	4.70E-11	dally	3	3
1.45E-14	-1.657470804	0.283	0.403	1.91E-10	Eip93F	3	3
5.12E-14	-1.319084022	0.318	0.428	6.76E-10	VAChT	3	3
5.96E-14	0.273536765	1	0.982	7.87E-10	lncRNA:Hsromega	3	3
8.68E-14	0.287416338	0.236	0.116	1.15E-09	CG14322	3	3
1.22E-13	0.26337395	0.94	0.738	1.61E-09	SK	3	3
3.15E-13	-0.582574655	0.895	0.801	4.15E-09	Glut4EF	3	3
7.85E-13	-0.280875977	0.347	0.187	1.04E-08	CG1358	3	3
1.44E-12	-0.438323506	0.953	0.848	1.90E-08	kis	3	3
1.68E-12	0.303392692	0.63	0.425	2.21E-08	NetB	3	3
2.02E-12	0.281785238	0.884	0.677	2.67E-08	Ten-m	3	3
9.18E-12	0.265647033	0.978	0.895	1.21E-07	shep	3	3
9.75E-12	0.531516098	0.267	0.145	1.29E-07	sano	3	3
2.88E-11	-0.480848886	0.452	0.266	3.80E-07	LpR2	3	3
4.86E-11	-0.514544729	0.991	0.948	6.42E-07	IA-2	3	3
2.04E-10	-0.291529958	0.419	0.245	2.70E-06	S	3	3
2.79E-10	-0.808302709	0.931	0.816	3.68E-06	mub	3	3
4.29E-10	-0.478226319	0.641	0.399	5.67E-06	spir	3	3
5.07E-10	0.284286627	0.127	0.057	6.69E-06	DIP-epsilon	3	3
7.24E-10	-0.261205154	0.31	0.178	9.57E-06	CG46339	3	3
9.54E-10	-1.575340802	0.016	0.102	1.26E-05	stumps	3	3
1.09E-09	0.323008165	0.16	0.08	1.44E-05	Nos	3	3
1.14E-09	0.273007829	0.156	0.076	1.50E-05	rk	3	3
1.79E-09	-1.159284087	0.606	0.576	2.36E-05	rad	3	3
2.26E-09	0.358586383	0.234	0.132	2.98E-05	CG12541	3	3
5.02E-09	-0.270407872	0.519	0.321	6.63E-05	tkv	3	3
5.33E-09	-0.391810764	0.352	0.208	7.04E-05	MYPT-75D	3	3
7.46E-09	0.435635879	0.245	0.145	9.85E-05	CARPB	3	3
1.20E-08	0.275156189	0.158	0.082	1.58E-04	Sulf1	3	3
1.93E-08	-0.265899283	0.557	0.35	2.55E-04	Dyrk2	3	3
1.94E-08	-0.462844516	0.203	0.108	2.56E-04	Ntan1	3	3
2.43E-08	0.279150016	0.791	0.616	3.21E-04	CG42750	3	3
2.71E-08	0.319859968	0.122	0.059	3.57E-04	lncRNA:CR45223	3	3
2.86E-08	0.340781769	0.314	0.202	3.78E-04	DIP-kappa	3	3
3.56E-08	-0.280899689	0.646	0.416	4.70E-04	seq	3	3
3.73E-08	-0.253627931	0.419	0.259	4.93E-04	conu	3	3
3.85E-08	-0.264267057	0.428	0.263	5.08E-04	shn	3	3
5.57E-08	-0.365108737	0.294	0.173	7.36E-04	mt:lrRNA	3	3
1.02E-07	-0.281480257	0.49	0.309	0.001343658	RhoGAP71E	3	3
1.03E-07	-0.272820332	0.425	0.263	0.001359915	egh	3	3
1.39E-07	-0.282866863	0.367	0.232	0.001841969	Pif1B	3	3
2.03E-07	-0.913038274	0.267	0.354	0.002681679	ChAT	3	3
2.50E-07	0.322236419	0.149	0.081	0.003307995	DIP-zeta	3	3
3.22E-07	-0.337464433	0.479	0.305	0.004257415	CLIP-190	3	3
4.21E-07	-0.311015343	0.477	0.304	0.00556553	Hmt4-20	3	3
5.30E-07	-0.292304602	0.345	0.214	0.006997921	ari-1	3	3
5.98E-07	-0.26526661	0.354	0.223	0.007901356	Snx27	3	3
6.64E-07	-0.405134318	0.929	0.859	0.008775376	bru3	3	3
8.35E-07	-0.306548733	0.559	0.361	0.011027524	hang	3	3
1.29E-06	-0.289679706	0.49	0.319	0.017071768	CG15894	3	3
1.37E-06	-0.257214009	0.452	0.297	0.018124338	CG42788	3	3
1.57E-06	-0.582297823	0.474	0.302	0.020724045	Rgk1	3	3
1.61E-06	-0.282851035	0.441	0.288	0.021284387	InR	3	3
1.62E-06	-1.190802038	0.2	0.268	0.021423389	CG34355	3	3
1.81E-06	0.308740689	0.933	0.791	0.023923661	nAChRalpha6	3	3
2.31E-06	-0.272019195	0.374	0.24	0.030535503	tral	3	3
2.39E-06	-0.269518948	0.285	0.178	0.031594944	pcx	3	3
2.50E-06	-0.336193115	0.383	0.251	0.033063716	Xrp1	3	3
2.71E-06	-0.288711482	0.539	0.356	0.035847882	Pka-R1	3	3
3.78E-06	-0.250193746	0.537	0.353	0.049959845	amon	3	3
5.00E-06	-0.257763398	0.327	0.212	0.066097901	gus	3	3
6.51E-06	-2.2041056	0.058	0.123	0.085925237	axo	3	3
6.53E-06	-0.282831614	0.307	0.196	0.086239018	uzip	3	3
7.53E-06	-0.265932091	0.664	0.443	0.099417343	Gug	3	3
8.77E-06	-0.327894212	0.379	0.251	0.115829814	Atx2	3	3
9.22E-06	-0.319838752	0.503	0.331	0.121837957	rin	3	3
1.04E-05	-0.257672344	0.497	0.335	0.137769541	RSG7	3	3
1.12E-05	-0.325211192	0.263	0.165	0.148171849	drongo	3	3
1.30E-05	-1.032007457	0.051	0.113	0.172010605	a	3	3
1.48E-05	-0.922210438	0.541	0.537	0.194902863	rdgA	3	3
1.55E-05	-0.253821116	0.345	0.229	0.204255194	Ziz	3	3
1.83E-05	-0.295477233	0.408	0.271	0.242264149	Sur-8	3	3
2.20E-05	-0.366193657	0.256	0.162	0.290331782	FASN1	3	3
2.33E-05	-0.261162723	0.269	0.175	0.308391326	step	3	3
2.40E-05	-0.263601937	0.354	0.234	0.317020953	CG42245	3	3
2.92E-05	-0.801277101	0.247	0.311	0.385810303	btsz	3	3
2.94E-05	-0.372717756	0.341	0.224	0.388834858	FoxK	3	3
3.21E-05	-1.309665002	0.096	0.159	0.423677917	bab1	3	3
3.21E-05	-0.30128921	0.343	0.224	0.423887199	Pfrx	3	3
3.21E-05	-1.243212115	0.163	0.227	0.424500135	VGlut	3	3
3.94E-05	-0.289586258	0.543	0.368	0.52065314	tyf	3	3
4.57E-05	-0.396519455	0.41	0.275	0.603049656	LRP1	3	3
4.69E-05	-0.259863914	0.343	0.231	0.618984216	Jarid2	3	3
4.89E-05	-0.379081812	0.915	0.775	0.646324528	aqz	3	3
4.95E-05	-0.502540539	0.748	0.699	0.653372021	Ca-alpha1T	3	3
5.01E-05	-0.332674096	0.445	0.302	0.662184844	HUWE1	3	3
5.38E-05	-0.31769957	0.477	0.329	0.711235125	Svil	3	3
5.83E-05	-0.2516994	0.481	0.335	0.770670921	Not1	3	3
5.98E-05	-0.960657506	0.216	0.274	0.789451936	ChT	3	3
6.25E-05	-0.286695108	0.385	0.264	0.825074524	spi	3	3
6.27E-05	-0.694424886	0.617	0.573	0.827892227	Fife	3	3
6.65E-05	-0.337696694	0.392	0.265	0.878563679	Ssdp	3	3
6.70E-05	-2.115821407	0.056	0.11	0.885398593	trol	3	3
7.04E-05	-0.368738537	0.305	0.201	0.930094638	CG17724	3	3
7.27E-05	-0.807495663	0.229	0.296	0.960023403	lncRNA:CR44024	3	3
8.52E-05	-0.290687876	0.481	0.33	1	Spred	3	3
9.48E-05	-0.295368997	0.57	0.394	1	Wdr62	3	3
9.61E-05	-0.344221949	0.405	0.276	1	Pdk1	3	3
9.93E-05	-0.261827189	0.394	0.272	1	dom	3	3
1.04E-04	-0.252056803	0.216	0.139	1	Rab5	3	3
1.12E-04	-0.323650844	0.425	0.296	1	rgn	3	3
1.14E-04	-0.362289273	0.904	0.757	1	Cam	3	3
1.22E-04	-0.300112259	0.49	0.34	1	E(Pc)	3	3
1.31E-04	-0.81037385	0.276	0.185	1	SPR	3	3
1.33E-04	-0.322571943	0.423	0.289	1	Sec16	3	3
1.38E-04	-0.254818637	0.65	0.444	1	crol	3	3
1.39E-04	-1.003587416	0.196	0.253	1	lncRNA:CR46006	3	3
1.42E-04	-0.317432229	0.356	0.244	1	Lis-1	3	3
1.45E-04	-0.848527611	0.229	0.147	1	Treh	3	3
1.50E-04	-0.408179578	0.777	0.556	1	ctrip	3	3
1.57E-04	-0.304887835	0.296	0.201	1	CG46315	3	3
1.58E-04	-0.305351286	0.363	0.251	1	l(1)G0289	3	3
1.69E-04	-0.326884431	0.958	0.815	1	Appl	3	3
1.91E-04	-0.348195079	0.39	0.268	1	Dsp1	3	3
1.96E-04	-0.332212245	0.39	0.268	1	CG2186	3	3
2.04E-04	-0.371823516	0.305	0.208	1	nkd	3	3
2.41E-04	-0.336615843	0.234	0.154	1	ph-d	3	3
2.57E-04	-0.277391702	0.267	0.182	1	unk	3	3
2.72E-04	-0.278700096	0.639	0.446	1	Slob	3	3
2.86E-04	-0.832122775	0.414	0.285	1	br	3	3
3.05E-04	-0.293716086	0.2	0.133	1	MESR3	3	3
3.10E-04	-0.364675518	0.704	0.505	1	sky	3	3
3.11E-04	-0.30977942	0.332	0.23	1	tow	3	3
3.78E-04	-0.266510334	0.205	0.135	1	Smg5	3	3
3.79E-04	-0.341607358	0.261	0.177	1	CG2865	3	3
4.16E-04	-0.331404227	0.31	0.214	1	CG2519	3	3
4.30E-04	-0.416437095	0.552	0.39	1	Gprk2	3	3
4.35E-04	-1.001329445	0.316	0.342	1	bma	3	3
4.46E-04	-0.39035587	0.606	0.412	1	RhoGAP19D	3	3
4.46E-04	-0.317006871	0.29	0.2	1	Crtc	3	3
4.52E-04	-0.263217336	0.679	0.48	1	scrib	3	3
4.81E-04	-0.271844218	0.216	0.145	1	beat-Va	3	3
4.98E-04	-0.303706599	0.258	0.175	1	cdc14	3	3
5.60E-04	-0.286742169	0.428	0.303	1	jp	3	3
5.73E-04	-0.288848813	0.661	0.456	1	trx	3	3
5.89E-04	-0.261313211	0.655	0.46	1	Pkc98E	3	3
7.67E-04	-0.338144002	0.477	0.333	1	CG8677	3	3
7.96E-04	-0.36383764	0.746	0.525	1	CG7029	3	3
8.16E-04	-0.308060093	0.254	0.177	1	RhoGEF2	3	3
9.06E-04	-0.725050855	0.056	0.1	1	SoxN	3	3
9.22E-04	-0.385320805	0.243	0.165	1	CG17841	3	3
0.001030884	-0.968412256	0.125	0.173	1	bab2	3	3
0.001049897	-0.359585677	0.236	0.161	1	aop	3	3
0.001139962	-1.581035852	0.111	0.155	1	gem	3	3
0.001289933	-0.284451535	0.724	0.515	1	upSET	3	3
0.001290437	-0.286249592	0.158	0.104	1	CG17646	3	3
0.001325444	-0.353797987	0.579	0.409	1	Larp4B	3	3
0.001402713	-0.325329738	0.465	0.334	1	NAT1	3	3
0.001474093	-1.021415824	0.341	0.347	1	CG14762	3	3
0.00147702	-0.507830124	0.303	0.21	1	Plp	3	3
0.001520772	-0.323318204	0.367	0.262	1	DCP2	3	3
0.001549603	-0.263771277	0.232	0.161	1	woc	3	3
0.00159008	-0.2588436	0.537	0.392	1	dpr9	3	3
0.001609666	-0.376391986	0.394	0.282	1	CycT	3	3
0.001623003	-0.298926585	0.232	0.162	1	Vrp1	3	3
0.001625087	-0.327076852	0.428	0.308	1	C3G	3	3
0.001821943	-0.353324101	0.434	0.31	1	cg	3	3
0.001828123	-0.754306121	0.621	0.558	1	CG31221	3	3
0.00188791	-0.265322835	0.196	0.136	1	Dlg5	3	3
0.002127829	-0.272666416	0.189	0.13	1	sowah	3	3
0.002463873	-0.288649461	0.16	0.107	1	Desat1	3	3
0.002632153	-0.40068963	0.443	0.321	1	CG46385	3	3
0.002688066	-0.318767715	0.372	0.27	1	Stat92E	3	3
0.002805812	-0.552005457	0.312	0.221	1	Oda	3	3
0.002835703	-0.367668435	0.281	0.2	1	puf	3	3
0.002879017	-0.30964618	0.283	0.202	1	bel	3	3
0.003013791	-0.40717015	0.367	0.261	1	wge	3	3
0.003023079	-0.767389126	0.537	0.493	1	Con	3	3
0.003086838	-0.314773422	0.205	0.142	1	Spt20	3	3
0.003322901	-0.375684071	0.363	0.262	1	CG14024	3	3
0.003359784	-1.087269079	0.363	0.36	1	jdp	3	3
0.003451492	-0.276482541	0.686	0.492	1	CG45050	3	3
0.003454591	-0.318702386	0.281	0.203	1	CG44774	3	3
0.003536878	-0.530494629	0.414	0.306	1	ct	3	3
0.003814155	-0.364678113	0.232	0.164	1	CG42353	3	3
0.003983937	-0.315408819	0.401	0.296	1	hzg	3	3
0.00427048	-0.825668142	0.341	0.239	1	Amph	3	3
0.004543445	-1.016764777	0.298	0.317	1	Trl	3	3
0.004616165	-0.389812203	0.241	0.171	1	Nelf-A	3	3
0.005431283	-0.311396185	0.806	0.607	1	Dys	3	3
0.005538353	-0.314029316	0.666	0.476	1	Gbeta13F	3	3
0.005694289	-0.331943578	0.45	0.335	1	smal	3	3
0.005700488	-0.446320389	0.575	0.409	1	pAbp	3	3
0.006026603	-0.286050109	0.953	0.806	1	pan	3	3
0.006128223	-0.398226268	0.258	0.186	1	mts	3	3
0.006223518	-0.390777607	0.261	0.187	1	CG14853	3	3
0.006527892	-0.652969881	0.57	0.414	1	CG32521	3	3
0.006617553	-0.394197319	0.437	0.318	1	eIF4G2	3	3
0.006879567	-0.307599772	0.372	0.282	1	CG43902	3	3
0.007177571	-0.397518557	0.198	0.14	1	kra	3	3
0.007797375	-0.373112648	0.521	0.383	1	Bx	3	3
0.007907164	-0.253439466	0.165	0.117	1	scny	3	3
0.008019651	-0.296606783	0.679	0.495	1	rudhira	3	3
0.00804254	-0.521218448	0.88	0.642	1	X11Lbeta	3	3
0.008960691	-0.383864471	0.546	0.392	1	CG12531	3	3
0.009945064	-0.353595025	0.269	0.199	1	Dek	3	3
3.22E-41	-0.902892209	0.151	0.567	4.25E-37	mask	4	4
3.61E-40	-1.317490743	0.05	0.384	4.77E-36	GlcAT-P	4	4
7.31E-38	-0.848769401	0.129	0.507	9.65E-34	rut	4	4
8.50E-37	-0.854404792	0.129	0.504	1.12E-32	CG43347	4	4
4.18E-33	-0.836875979	0.052	0.348	5.52E-29	Calx	4	4
8.53E-33	-0.642290022	0.095	0.424	1.13E-28	seq	4	4
1.26E-31	-0.659166389	0.084	0.396	1.66E-27	Efa6	4	4
1.27E-31	-0.636136764	0.239	0.658	1.67E-27	pre-rRNA:CR45845	4	4
2.20E-31	-0.696174339	0.172	0.547	2.91E-27	Dscam1	4	4
2.88E-31	-0.645123836	0.142	0.491	3.81E-27	dikar	4	4
7.94E-30	-0.389652756	0.151	0.509	1.05E-25	tty	4	4
1.25E-29	-0.430082153	0.244	0.632	1.65E-25	hth	4	4
1.39E-29	-0.660289316	0.187	0.559	1.84E-25	nocte	4	4
1.90E-29	-0.621605839	0.19	0.565	2.52E-25	ctrip	4	4
4.33E-29	-0.632249143	0.117	0.438	5.72E-25	Abl	4	4
5.15E-29	-0.782464496	0.271	0.628	6.80E-25	mamo	4	4
5.86E-29	-0.793867725	0.07	0.353	7.73E-25	Imp	4	4
6.05E-29	0.566830894	0.975	0.987	8.00E-25	blot	4	4
1.00E-28	-0.282322622	0.144	0.491	1.32E-24	skd	4	4
1.65E-28	-0.313122786	0.093	0.395	2.18E-24	Usp2	4	4
1.69E-28	-0.479666291	0.12	0.438	2.23E-24	CG3638	4	4
5.13E-28	-0.680673121	0.056	0.323	6.78E-24	Pde8	4	4
6.77E-28	-0.389952557	0.097	0.398	8.94E-24	CG12531	4	4
9.68E-28	-0.368841255	0.151	0.493	1.28E-23	mim	4	4
1.16E-27	-0.708361095	0.106	0.406	1.53E-23	spir	4	4
2.14E-27	-0.634391921	0.065	0.335	2.83E-23	Svil	4	4
3.88E-27	-1.195041513	0.011	0.234	5.12E-23	28SrRNA-Psi:CR45859	4	4
6.09E-27	-0.324771724	0.163	0.51	8.05E-23	kuz	4	4
8.13E-27	-0.783571983	0.255	0.649	1.07E-22	cic	4	4
8.31E-27	-0.386116104	0.167	0.513	1.10E-22	sky	4	4
9.17E-27	-0.495233137	0.059	0.32	1.21E-22	Mhcl	4	4
1.28E-26	-0.435760598	0.07	0.339	1.69E-22	CG30389	4	4
1.43E-26	-0.324084402	0.144	0.475	1.89E-22	CG43778	4	4
1.67E-26	-0.467556791	0.167	0.506	2.20E-22	pHCl-1	4	4
2.27E-26	-1.087132105	0.133	0.43	3.00E-22	mgl	4	4
2.85E-26	-0.640361366	0.117	0.414	3.77E-22	Patronin	4	4
3.02E-26	-0.342207412	0.111	0.411	3.98E-22	tay	4	4
4.53E-26	-0.813186767	0.052	0.302	5.99E-22	rgn	4	4
4.69E-26	-0.319053298	0.108	0.403	6.20E-22	jing	4	4
1.03E-25	-0.343701204	0.214	0.59	1.36E-21	Smr	4	4
3.42E-25	-0.682409897	0.086	0.354	4.51E-21	app	4	4
3.91E-25	-0.278766246	0.183	0.533	5.16E-21	CG7029	4	4
4.02E-25	-0.354166591	0.113	0.405	5.31E-21	Mob2	4	4
5.27E-25	-0.484593497	0.054	0.299	6.96E-21	RyR	4	4
5.95E-25	-1.020934919	0.018	0.231	7.86E-21	pre-rRNA:CR45856	4	4
8.27E-25	-0.297684425	0.16	0.487	1.09E-20	scrib	4	4
9.81E-25	-0.740142902	0.269	0.651	1.30E-20	X11Lbeta	4	4
1.62E-24	-0.477162125	0.099	0.374	2.14E-20	luna	4	4
1.74E-24	-0.624694547	0.113	0.395	2.29E-20	nolo	4	4
2.89E-24	-0.723146832	0.133	0.427	3.82E-20	CG42342	4	4
3.77E-24	-0.359174138	0.219	0.585	4.98E-20	osa	4	4
3.85E-24	-1.207779384	0.07	0.311	5.08E-20	ct	4	4
6.16E-24	-0.359276108	0.063	0.309	8.14E-20	Camta	4	4
6.95E-24	-0.466782408	0.074	0.326	9.17E-20	CG46385	4	4
8.04E-24	-0.340324729	0.056	0.295	1.06E-19	Wnk	4	4
8.36E-24	-0.578596545	0.061	0.301	1.10E-19	hzg	4	4
1.19E-23	-0.51978504	0.072	0.321	1.57E-19	Trl	4	4
1.37E-23	-0.275576196	0.07	0.318	1.81E-19	bif	4	4
1.70E-23	-0.885552658	0.068	0.308	2.25E-19	Rgk1	4	4
2.59E-23	-0.290050981	0.093	0.356	3.43E-19	Dyrk2	4	4
2.67E-23	-1.377162961	0.068	0.297	3.52E-19	CG14989	4	4
2.80E-23	-0.307705735	0.072	0.32	3.70E-19	CG1090	4	4
2.80E-23	-0.349344704	0.093	0.355	3.70E-19	rhea	4	4
2.83E-23	-0.306300547	0.086	0.344	3.74E-19	Tm1	4	4
3.04E-23	-0.404968091	0.228	0.572	4.02E-19	SKIP	4	4
3.05E-23	-0.880302026	0.047	0.272	4.03E-19	LpR2	4	4
3.26E-23	-0.372724707	0.239	0.616	4.31E-19	Prosap	4	4
4.03E-23	-0.301163597	0.084	0.339	5.32E-19	CG8677	4	4
5.65E-23	-0.801326496	0.045	0.266	7.46E-19	RanBPM	4	4
6.22E-23	-0.341478371	0.111	0.385	8.21E-19	tinc	4	4
7.16E-23	-0.486663926	0.144	0.433	9.45E-19	lncRNA:CR44997	4	4
7.95E-23	-0.431736666	0.23	0.577	1.05E-18	Pka-C1	4	4
9.02E-23	-0.294090682	0.102	0.369	1.19E-18	lncRNA:CR43459	4	4
1.00E-22	-0.46967524	0.099	0.36	1.32E-18	CG34370	4	4
1.39E-22	-0.731429243	0.102	0.358	1.83E-18	spri	4	4
1.43E-22	-0.700193116	0.106	0.367	1.88E-18	Fas2	4	4
2.91E-22	-0.293807275	0.178	0.493	3.84E-18	Pka-R2	4	4
3.54E-22	-0.484654686	0.041	0.254	4.68E-18	CG31224	4	4
3.78E-22	-0.598973624	0.142	0.42	4.99E-18	CG32521	4	4
4.44E-22	-0.347136862	0.178	0.486	5.87E-18	CG34354	4	4
5.57E-22	-0.312206383	0.174	0.482	7.36E-18	NFAT	4	4
6.30E-22	-0.484622431	0.059	0.284	8.32E-18	cora	4	4
6.67E-22	-0.647410833	0.086	0.328	8.81E-18	pyd	4	4
7.04E-22	-0.468977816	0.054	0.276	9.30E-18	Shawl	4	4
8.01E-22	-0.36092995	0.063	0.292	1.06E-17	Acsl	4	4
8.32E-22	-0.268457844	0.088	0.337	1.10E-17	Pgant9	4	4
8.33E-22	-0.346269401	0.153	0.444	1.10E-17	dpr6	4	4
8.46E-22	-0.448735431	0.07	0.303	1.12E-17	Octbeta3R	4	4
9.34E-22	-0.250228014	0.068	0.3	1.23E-17	gce	4	4
9.56E-22	-0.424061237	0.104	0.362	1.26E-17	beat-VII	4	4
1.02E-21	-0.792919572	0.361	0.731	1.35E-17	28SrRNA:CR45844	4	4
1.06E-21	-0.911405644	0.034	0.237	1.40E-17	Pif1B	4	4
1.14E-21	-0.431443198	0.05	0.266	1.51E-17	mld	4	4
1.38E-21	-0.422450984	0.115	0.378	1.83E-17	CG42594	4	4
1.55E-21	0.79199399	0.885	0.884	2.05E-17	pros	4	4
2.02E-21	-0.257628468	0.113	0.378	2.67E-17	Gycbeta100B	4	4
4.26E-21	-0.347160289	0.056	0.275	5.63E-17	Stat92E	4	4
4.33E-21	-0.420964084	0.149	0.43	5.72E-17	Dop1R1	4	4
4.90E-21	-0.383232184	0.05	0.262	6.47E-17	CG42668	4	4
5.78E-21	-0.508482166	0.086	0.322	7.63E-17	CG9932	4	4
6.28E-21	-1.034901199	0.111	0.348	8.29E-17	zfh2	4	4
1.42E-20	-0.424774904	0.144	0.418	1.88E-16	Octalpha2R	4	4
1.60E-20	-1.481492587	0.027	0.214	2.12E-16	Gad1	4	4
1.80E-20	-0.531925848	0.144	0.405	2.38E-16	Eip93F	4	4
1.88E-20	-0.708051639	0.029	0.22	2.49E-16	cnc	4	4
3.22E-20	-0.432361689	0.332	0.723	4.25E-16	shot	4	4
3.49E-20	-0.414881224	0.054	0.263	4.61E-16	Cda5	4	4
3.79E-20	-0.955743912	0.036	0.228	5.00E-16	velo	4	4
4.07E-20	-0.390165771	0.068	0.287	5.37E-16	wake	4	4
4.69E-20	-0.438833591	0.172	0.456	6.19E-16	side-VIII	4	4
5.72E-20	-0.71064037	0.038	0.232	7.55E-16	Dop1R2	4	4
6.59E-20	-0.426000997	0.074	0.295	8.71E-16	CG4577	4	4
6.80E-20	-0.543162735	0.052	0.256	8.98E-16	Xrp1	4	4
9.78E-20	-0.659757168	0.014	0.185	1.29E-15	CG32373	4	4
1.38E-19	-2.311323983	0.018	0.191	1.82E-15	Msr-110	4	4
1.90E-19	-0.284373599	0.079	0.302	2.51E-15	mAChR-A	4	4
1.96E-19	-0.865592951	0.034	0.22	2.59E-15	fipi	4	4
2.41E-19	-0.345091283	0.14	0.402	3.18E-15	RapGAP1	4	4
2.60E-19	-0.543869986	0.072	0.286	3.43E-15	CG42339	4	4
2.72E-19	-0.432299624	0.054	0.256	3.59E-15	CG8910	4	4
2.88E-19	-0.286124	0.068	0.28	3.81E-15	LRP1	4	4
4.67E-19	-0.252179709	0.056	0.259	6.17E-15	Atf6	4	4
5.05E-19	-0.503738139	0.036	0.222	6.67E-15	CG14441	4	4
5.62E-19	-0.47842101	0.07	0.28	7.43E-15	5-HT7	4	4
7.97E-19	-0.592504337	0.023	0.195	1.05E-14	Kr-h1	4	4
9.25E-19	-0.382420846	0.115	0.354	1.22E-14	CG44153	4	4
9.86E-19	-0.261945307	0.05	0.244	1.30E-14	CenG1A	4	4
1.23E-18	-0.46338683	0.068	0.274	1.62E-14	beat-Ic	4	4
1.33E-18	-0.295130832	0.129	0.375	1.75E-14	ab	4	4
1.50E-18	-0.428133445	0.063	0.265	1.97E-14	CG5758	4	4
1.50E-18	-0.304843493	0.07	0.278	1.98E-14	CG42524	4	4
1.66E-18	-0.309251008	0.052	0.246	2.19E-14	Akap200	4	4
2.21E-18	-0.505601637	0.09	0.308	2.91E-14	CG10543	4	4
2.26E-18	-0.338279922	0.275	0.605	2.99E-14	Gfrl	4	4
2.60E-18	-0.468840638	0.041	0.224	3.43E-14	Pzl	4	4
4.06E-18	-0.394471538	0.088	0.305	5.36E-14	CG4168	4	4
4.50E-18	-0.509762059	0.036	0.214	5.94E-14	Plp	4	4
5.76E-18	-0.330392202	0.038	0.218	7.61E-14	Cnot4	4	4
6.19E-18	-0.616405245	0.029	0.2	8.18E-14	uzip	4	4
8.88E-18	-0.536396178	0.047	0.231	1.17E-13	dpr3	4	4
8.94E-18	-0.317585136	0.043	0.224	1.18E-13	CG3556	4	4
1.04E-17	-0.283883325	0.05	0.236	1.38E-13	e(y)3	4	4
1.12E-17	-1.082504107	0.025	0.189	1.48E-13	Ptip	4	4
1.26E-17	-0.383844769	0.047	0.231	1.67E-13	CG42674	4	4
1.30E-17	-0.555074785	0.056	0.246	1.72E-13	CG32982	4	4
2.51E-17	-0.280964098	0.063	0.256	3.31E-13	Atx2	4	4
2.85E-17	-0.527534916	0.086	0.293	3.76E-13	dally	4	4
5.08E-17	-0.289508703	0.041	0.214	6.71E-13	bchs	4	4
5.35E-17	-0.740703571	0.011	0.16	7.07E-13	28SrRNA-Psi:CR40596	4	4
6.09E-17	-0.310525175	0.036	0.205	8.04E-13	CG17724	4	4
7.96E-17	-0.30436789	0.036	0.204	1.05E-12	CG46315	4	4
9.14E-17	-0.386196093	0.056	0.239	1.21E-12	CG31690	4	4
1.23E-16	-0.482126447	0.045	0.218	1.63E-12	CG32204	4	4
1.26E-16	-0.381838275	0.093	0.298	1.67E-12	CG17839	4	4
1.27E-16	-0.386373214	0.12	0.341	1.68E-12	beat-IIIc	4	4
1.45E-16	-0.389520982	0.032	0.194	1.91E-12	CG8176	4	4
1.66E-16	-0.364554817	0.343	0.711	2.19E-12	Tet	4	4
1.87E-16	-0.50888056	0.061	0.244	2.47E-12	Amph	4	4
1.89E-16	-0.357035554	0.052	0.229	2.50E-12	sbm	4	4
1.95E-16	-0.281936276	0.045	0.217	2.57E-12	corn	4	4
1.97E-16	-0.37854371	0.05	0.225	2.61E-12	Oda	4	4
2.25E-16	-0.355634087	0.045	0.217	2.98E-12	lncRNA:CR44206	4	4
2.55E-16	-0.301390185	0.032	0.192	3.37E-12	lig	4	4
2.97E-16	-0.415004879	0.023	0.175	3.93E-12	CG18265	4	4
3.11E-16	-0.733306614	0.023	0.175	4.11E-12	bab2	4	4
3.50E-16	-0.340980101	0.038	0.203	4.63E-12	Lrch	4	4
3.50E-16	-0.366428751	0.032	0.191	4.63E-12	ckn	4	4
4.56E-16	-0.612157039	0.025	0.177	6.03E-12	mt:lrRNA	4	4
5.98E-16	-0.257324876	0.178	0.432	7.89E-12	NetB	4	4
6.33E-16	-0.322776165	0.027	0.181	8.36E-12	CG17075	4	4
6.95E-16	-0.350314906	0.052	0.224	9.18E-12	LpR1	4	4
8.60E-16	-0.472466787	0.029	0.184	1.14E-11	nuf	4	4
1.00E-15	-0.513528357	0.05	0.218	1.32E-11	CG30158	4	4
1.04E-15	-0.295889633	0.041	0.203	1.37E-11	puf	4	4
1.17E-15	-0.346521699	0.041	0.203	1.55E-11	CG6051	4	4
1.25E-15	-0.274844051	0.036	0.195	1.65E-11	orb	4	4
1.41E-15	-0.475285744	0.029	0.182	1.87E-11	pcx	4	4
1.64E-15	-0.77907288	0.007	0.139	2.17E-11	28SrRNA-Psi:CR45851	4	4
1.87E-15	-0.38543611	0.072	0.255	2.47E-11	lncRNA:CR46006	4	4
1.93E-15	0.309265441	0.147	0.391	2.55E-11	CtBP	4	4
2.08E-15	-0.327359465	0.036	0.193	2.75E-11	arr	4	4
2.56E-15	-0.407876575	0.023	0.168	3.38E-11	sw	4	4
2.66E-15	-0.294862418	0.029	0.18	3.51E-11	caz	4	4
2.95E-15	-0.306272196	0.034	0.187	3.90E-11	sol	4	4
3.06E-15	-0.2545801	0.023	0.167	4.05E-11	Rala	4	4
3.30E-15	-0.449026401	0.025	0.171	4.35E-11	Octbeta1R	4	4
4.00E-15	-1.043551253	0.483	0.814	5.29E-11	CG42613	4	4
4.20E-15	-0.286601038	0.291	0.593	5.54E-11	CG13739	4	4
4.25E-15	-0.380623171	0.034	0.186	5.61E-11	wapl	4	4
4.28E-15	-0.874854656	0.025	0.169	5.65E-11	dac	4	4
4.47E-15	-0.340377215	0.027	0.174	5.90E-11	PhKgamma	4	4
4.99E-15	-0.337755292	0.043	0.202	6.60E-11	ATP8B	4	4
5.75E-15	-0.525001251	0.032	0.181	7.60E-11	RhoGEF2	4	4
5.91E-15	-0.436140577	0.032	0.181	7.80E-11	CG17233	4	4
6.75E-15	-0.287112156	0.034	0.185	8.92E-11	Pal2	4	4
7.20E-15	-0.446588468	0.036	0.188	9.52E-11	dpr2	4	4
7.66E-15	0.307422964	0.111	0.322	1.01E-10	EndoA	4	4
9.75E-15	-0.360817948	0.018	0.155	1.29E-10	CG1812	4	4
1.25E-14	-0.455511569	0.034	0.182	1.65E-10	CG46339	4	4
1.45E-14	0.271113228	0.095	0.29	1.91E-10	Dap160	4	4
1.46E-14	-0.480688654	0.02	0.157	1.92E-10	ph-d	4	4
1.82E-14	-0.988905626	0	0.118	2.40E-10	l(3)05822	4	4
1.96E-14	-0.305600373	0.043	0.196	2.58E-10	Usp15-31	4	4
2.06E-14	-0.325062694	0.027	0.168	2.72E-10	chk	4	4
2.50E-14	-0.445348312	0.041	0.191	3.31E-10	mAChR-B	4	4
2.59E-14	-0.328833335	0.027	0.168	3.42E-10	eIF4A	4	4
3.53E-14	-0.347984218	0.034	0.179	4.67E-10	CG4629	4	4
3.60E-14	-0.620076205	0.018	0.15	4.76E-10	CG10960	4	4
4.59E-14	0.289163319	0.124	0.337	6.06E-10	inaE	4	4
5.19E-14	-0.312896475	0.047	0.201	6.85E-10	Pkn	4	4
5.59E-14	-0.545129698	0.018	0.148	7.39E-10	GluRIA	4	4
5.95E-14	-0.418679891	0.018	0.148	7.86E-10	CG8878	4	4
6.16E-14	-0.553446308	0.029	0.168	8.13E-10	CG43658	4	4
7.50E-14	-0.358121454	0.025	0.16	9.90E-10	ACC	4	4
8.09E-14	-0.279485405	0.025	0.159	1.07E-09	CG33298	4	4
8.28E-14	0.31543313	0.126	0.339	1.09E-09	tau	4	4
8.44E-14	-0.676046246	0.011	0.134	1.12E-09	Dif	4	4
8.45E-14	-0.297495227	0.025	0.159	1.12E-09	rdgC	4	4
9.65E-14	-0.314533153	0.045	0.195	1.28E-09	Oamb	4	4
1.07E-13	-0.298441151	0.034	0.174	1.42E-09	Nelf-A	4	4
1.23E-13	-0.362087837	0.056	0.212	1.62E-09	MYPT-75D	4	4
1.23E-13	-0.591038041	0.219	0.447	1.63E-09	pdm3	4	4
1.27E-13	0.276188032	0.133	0.349	1.67E-09	mnb	4	4
1.35E-13	-0.290523763	0.025	0.158	1.78E-09	Mapmodulin	4	4
1.49E-13	0.272749954	0.178	0.431	1.97E-09	kcc	4	4
1.64E-13	0.312596559	0.097	0.284	2.16E-09	CG4612	4	4
1.64E-13	-0.372984794	0.023	0.153	2.17E-09	da	4	4
1.70E-13	-0.260434592	0.032	0.169	2.25E-09	Lpin	4	4
1.72E-13	-0.280883632	0.032	0.169	2.27E-09	qkr54B	4	4
1.82E-13	-0.295336225	0.023	0.152	2.40E-09	UbcE2H	4	4
1.93E-13	0.394133716	0.935	0.949	2.55E-09	IA-2	4	4
1.94E-13	-0.394197643	0.02	0.148	2.56E-09	Pak3	4	4
2.00E-13	0.266064454	0.144	0.368	2.65E-09	CG32486	4	4
2.07E-13	-0.364629346	0.023	0.152	2.74E-09	Tnpo	4	4
2.17E-13	-0.321339307	0.05	0.198	2.86E-09	Mur2B	4	4
2.18E-13	0.269758187	0.174	0.421	2.88E-09	CG31712	4	4
2.30E-13	0.251424952	0.117	0.318	3.04E-09	beta-Spec	4	4
2.33E-13	0.359654535	0.138	0.356	3.08E-09	cass	4	4
2.50E-13	-0.371042241	0.027	0.159	3.30E-09	CG42700	4	4
2.66E-13	0.297419913	0.102	0.291	3.51E-09	Nup153	4	4
2.92E-13	-0.505428115	0.025	0.154	3.85E-09	Rgk3	4	4
2.93E-13	-0.329704815	0.023	0.151	3.87E-09	AMPdeam	4	4
3.29E-13	-0.275273375	0.02	0.146	4.34E-09	Tango1	4	4
3.44E-13	0.276818186	0.072	0.238	4.54E-09	CG2747	4	4
3.50E-13	-0.306606139	0.02	0.146	4.62E-09	CG10508	4	4
3.74E-13	-0.256716979	0.023	0.15	4.94E-09	CG32944	4	4
3.77E-13	0.266208822	0.14	0.357	4.98E-09	Pits	4	4
3.79E-13	-0.31930478	0.023	0.15	5.01E-09	CG44245	4	4
3.84E-13	-0.393830515	0.025	0.154	5.07E-09	kay	4	4
3.91E-13	-0.411295848	0.018	0.141	5.16E-09	pxb	4	4
4.21E-13	-0.380993797	0.02	0.145	5.55E-09	Spt20	4	4
4.54E-13	-0.5405704	0.018	0.14	6.00E-09	CG14082	4	4
4.78E-13	0.349789983	0.079	0.249	6.31E-09	His3.3B	4	4
5.22E-13	0.256153881	0.09	0.268	6.89E-09	flfl	4	4
5.39E-13	-0.357239791	0.032	0.164	7.12E-09	aop	4	4
5.49E-13	-0.799379986	0.014	0.131	7.26E-09	Lasp	4	4
5.75E-13	-0.400109131	0.016	0.136	7.60E-09	Bsg25D	4	4
5.76E-13	-0.329337039	0.047	0.191	7.60E-09	CG1358	4	4
5.91E-13	-0.293640212	0.029	0.16	7.81E-09	Rap1	4	4
6.12E-13	-0.835775482	0.014	0.131	8.08E-09	Invadolysin	4	4
6.89E-13	0.301372708	0.111	0.302	9.10E-09	Syt4	4	4
7.95E-13	-0.768372122	0.047	0.188	1.05E-08	SPR	4	4
8.72E-13	0.400465471	0.153	0.379	1.15E-08	simj	4	4
8.84E-13	-0.558412471	0.032	0.162	1.17E-08	ome	4	4
1.02E-12	0.258665463	0.081	0.249	1.35E-08	Dhc64C	4	4
1.08E-12	-0.276353717	0.027	0.154	1.42E-08	axed	4	4
1.10E-12	-0.299636444	0.025	0.15	1.45E-08	Hsc70-3	4	4
1.13E-12	-0.878425487	0.029	0.156	1.49E-08	gem	4	4
1.15E-12	-0.315890335	0.027	0.153	1.52E-08	Dp1	4	4
1.16E-12	0.27055765	0.205	0.47	1.53E-08	east	4	4
1.27E-12	0.301485592	0.09	0.264	1.68E-08	fwd	4	4
1.37E-12	0.251519818	0.074	0.236	1.81E-08	Dmtn	4	4
1.40E-12	-0.714655436	0.02	0.14	1.84E-08	Sarm	4	4
1.76E-12	-1.103369286	0.002	0.106	2.33E-08	lncRNA:CR43334	4	4
1.88E-12	-0.430368897	0.025	0.148	2.49E-08	CG43861	4	4
2.25E-12	-0.255292387	0.027	0.151	2.98E-08	dpr17	4	4
2.29E-12	-0.288333429	0.061	0.208	3.03E-08	haf	4	4
2.32E-12	0.323941005	0.106	0.289	3.07E-08	CG4887	4	4
2.68E-12	0.329833173	0.079	0.241	3.54E-08	Ubr3	4	4
2.70E-12	-0.48938909	0.02	0.138	3.56E-08	ASPP	4	4
2.93E-12	0.250715066	0.104	0.284	3.87E-08	BtbVII	4	4
2.93E-12	-0.256950341	0.02	0.138	3.87E-08	swm	4	4
2.97E-12	-0.296614649	0.032	0.158	3.92E-08	CG3764	4	4
2.98E-12	-0.424082546	0.027	0.15	3.94E-08	CG42663	4	4
3.03E-12	-0.942397513	0.011	0.121	4.01E-08	nrv2	4	4
3.22E-12	-0.520635811	0.023	0.141	4.25E-08	Ac76E	4	4
3.32E-12	0.300176259	0.115	0.303	4.38E-08	CG8500	4	4
3.59E-12	-0.458246096	0.014	0.125	4.74E-08	mys	4	4
3.59E-12	0.397861413	0.167	0.397	4.74E-08	lap	4	4
3.94E-12	-0.267804395	0.02	0.137	5.20E-08	CG34408	4	4
3.98E-12	-0.649306293	0.005	0.107	5.26E-08	Slmap	4	4
4.57E-12	-0.646151578	0.011	0.12	6.03E-08	CG14322	4	4
4.65E-12	0.293801607	0.178	0.414	6.14E-08	CG11000	4	4
5.42E-12	-0.446080848	0.014	0.123	7.16E-08	CG31523	4	4
5.50E-12	-0.443823805	0.014	0.123	7.26E-08	Ranbp16	4	4
5.63E-12	-0.538515181	0.02	0.135	7.44E-08	MESR3	4	4
5.70E-12	0.267141401	0.169	0.395	7.53E-08	sns	4	4
6.06E-12	0.388823066	0.122	0.313	8.01E-08	Helz	4	4
6.14E-12	-0.27585169	0.018	0.131	8.11E-08	Pax	4	4
6.30E-12	0.315060905	0.183	0.421	8.32E-08	tara	4	4
6.43E-12	0.337557113	0.156	0.372	8.49E-08	GABA-B-R1	4	4
6.54E-12	-0.255198105	0.038	0.167	8.64E-08	dpr15	4	4
6.98E-12	0.267154817	0.172	0.399	9.22E-08	CG43901	4	4
7.48E-12	-0.388768177	0.02	0.135	9.87E-08	CG13300	4	4
7.81E-12	-0.388770564	0.041	0.169	1.03E-07	Neto	4	4
1.04E-11	-1.798208248	0.016	0.123	1.38E-07	axo	4	4
1.09E-11	0.400236052	0.113	0.295	1.44E-07	slgA	4	4
1.16E-11	-0.27986354	0.05	0.184	1.53E-07	rn	4	4
1.31E-11	0.257661543	0.081	0.239	1.73E-07	Nmdar1	4	4
1.43E-11	-0.552337033	0.007	0.107	1.89E-07	Arl4	4	4
1.50E-11	-0.563490727	0.009	0.111	1.99E-07	Tgi	4	4
1.51E-11	-0.312164162	0.018	0.128	2.00E-07	Uhg5	4	4
1.57E-11	-0.358415775	0.321	0.588	2.07E-07	mbl	4	4
1.61E-11	0.409702437	0.099	0.269	2.13E-07	CG8671	4	4
1.64E-11	-0.347291897	0.018	0.127	2.16E-07	Aef1	4	4
1.70E-11	-0.488748592	0.009	0.111	2.24E-07	Atg18b	4	4
1.86E-11	-0.578970522	0.027	0.143	2.46E-07	CAP	4	4
2.04E-11	-0.513425199	0.007	0.106	2.69E-07	Sln	4	4
2.05E-11	0.302443972	0.084	0.241	2.71E-07	CG9170	4	4
2.07E-11	-0.654538519	0.032	0.15	2.74E-07	Treh	4	4
2.09E-11	0.258237227	0.061	0.202	2.75E-07	Not3	4	4
2.13E-11	-0.735174887	0.011	0.114	2.81E-07	kibra	4	4
2.26E-11	0.359013342	0.086	0.244	2.98E-07	mei-W68	4	4
2.38E-11	-0.261275236	0.025	0.138	3.14E-07	Pcyt1	4	4
2.44E-11	-0.663797575	0.038	0.16	3.22E-07	bab1	4	4
2.52E-11	0.261954222	0.095	0.259	3.33E-07	CG13375	4	4
2.54E-11	0.290801267	0.05	0.182	3.36E-07	capt	4	4
2.56E-11	-0.380093208	0.025	0.138	3.38E-07	fok	4	4
2.83E-11	-0.576520432	0.014	0.117	3.73E-07	lncRNA:CR44320	4	4
3.22E-11	-0.503921141	0.016	0.121	4.25E-07	CG3726	4	4
3.45E-11	0.336633435	0.151	0.356	4.56E-07	Teh1	4	4
3.53E-11	0.252617749	0.081	0.235	4.67E-07	Jarid2	4	4
3.57E-11	-0.264446129	0.023	0.133	4.72E-07	pcs	4	4
3.87E-11	0.269525746	0.084	0.238	5.11E-07	CG14200	4	4
4.20E-11	-0.40950326	0.014	0.116	5.55E-07	Sec24AB	4	4
4.41E-11	-0.393206923	0.016	0.12	5.83E-07	alpha-Est9	4	4
4.47E-11	0.428684942	0.084	0.238	5.90E-07	CG42245	4	4
4.55E-11	0.318363096	0.093	0.253	6.01E-07	wnd	4	4
4.96E-11	0.317741564	0.088	0.244	6.55E-07	stau	4	4
5.94E-11	0.347918865	0.093	0.252	7.85E-07	spg	4	4
5.95E-11	0.390037132	0.147	0.347	7.86E-07	CG2217	4	4
6.12E-11	0.292679129	0.113	0.286	8.08E-07	wcy	4	4
6.16E-11	-0.44054331	0.011	0.11	8.14E-07	CG1648	4	4
6.40E-11	0.435399395	0.102	0.267	8.45E-07	Crk	4	4
6.73E-11	0.258533276	0.223	0.483	8.89E-07	Gbeta13F	4	4
7.30E-11	0.299391776	0.111	0.28	9.65E-07	CG13954	4	4
8.68E-11	-0.26809366	0.018	0.121	1.15E-06	slmb	4	4
1.03E-10	-0.333687604	0.018	0.12	1.37E-06	wun	4	4
1.06E-10	0.290250409	0.063	0.199	1.41E-06	CG31808	4	4
1.09E-10	-0.331437207	0.016	0.116	1.44E-06	Capr	4	4
1.20E-10	-0.293114597	0.018	0.12	1.58E-06	CG42797	4	4
1.23E-10	-0.346542509	0.009	0.103	1.63E-06	bs	4	4
1.44E-10	0.307278027	0.183	0.404	1.90E-06	l(3)neo38	4	4
1.57E-10	-1.246449304	0.009	0.102	2.08E-06	stumps	4	4
1.84E-10	-0.282740287	0.014	0.11	2.43E-06	CG8963	4	4
1.84E-10	0.271991023	0.081	0.227	2.43E-06	arm	4	4
1.85E-10	-0.405886722	0.014	0.11	2.44E-06	CG18659	4	4
1.89E-10	-0.296638543	0.018	0.118	2.49E-06	CG31510	4	4
1.93E-10	0.439583647	0.147	0.34	2.55E-06	RSG7	4	4
2.00E-10	-0.289317538	0.014	0.11	2.64E-06	CG7028	4	4
2.10E-10	0.347547886	0.086	0.234	2.78E-06	CG14408	4	4
2.11E-10	0.424650258	0.169	0.38	2.79E-06	Maf1	4	4
2.13E-10	-0.682567168	0.029	0.136	2.81E-06	Hr38	4	4
2.36E-10	0.381133885	0.131	0.311	3.12E-06	l(3)L1231	4	4
2.61E-10	-0.405658087	0.02	0.121	3.44E-06	CG34351	4	4
2.62E-10	0.256490365	0.07	0.206	3.46E-06	CG44774	4	4
2.84E-10	0.307451519	0.061	0.191	3.75E-06	CG2258	4	4
2.86E-10	-0.889196455	0.029	0.134	3.77E-06	Vmat	4	4
3.09E-10	-1.702790862	0.016	0.111	4.08E-06	trol	4	4
3.75E-10	0.345891471	0.065	0.198	4.95E-06	UBL3	4	4
3.86E-10	-0.379214339	0.014	0.107	5.10E-06	Sh3beta	4	4
4.06E-10	0.288247477	0.156	0.349	5.37E-06	mspo	4	4
4.09E-10	-0.487770312	0.02	0.119	5.40E-06	Dh31-R	4	4
4.16E-10	0.427866112	0.165	0.37	5.49E-06	Pitslre	4	4
4.33E-10	-0.626119243	0.011	0.103	5.73E-06	Lmpt	4	4
4.46E-10	0.258530245	0.084	0.227	5.89E-06	Moe	4	4
4.60E-10	0.32310204	0.217	0.461	6.07E-06	brat	4	4
4.64E-10	0.404920675	0.093	0.243	6.12E-06	pho	4	4
5.24E-10	0.332848569	0.043	0.158	6.93E-06	Galphas	4	4
5.49E-10	-0.332303113	0.025	0.126	7.25E-06	dnr1	4	4
5.70E-10	0.362102507	0.081	0.222	7.53E-06	CG11768	4	4
5.72E-10	0.41904832	0.074	0.211	7.56E-06	Bili	4	4
5.74E-10	-0.273337608	0.018	0.114	7.58E-06	sra	4	4
5.93E-10	0.286051417	0.052	0.173	7.84E-06	Sik3	4	4
6.05E-10	0.425258459	0.084	0.226	7.99E-06	TM4SF	4	4
6.50E-10	-0.480553849	0.018	0.113	8.58E-06	a	4	4
7.17E-10	0.268065774	0.056	0.179	9.47E-06	Pih1D1	4	4
7.49E-10	-0.298086552	0.016	0.109	9.89E-06	ush	4	4
7.52E-10	0.300947639	0.068	0.198	9.93E-06	Su(var)2-HP2	4	4
8.72E-10	-0.641184531	0.011	0.1	1.15E-05	cv-c	4	4
8.85E-10	-0.2702593	0.016	0.108	1.17E-05	lncRNA:CR44999	4	4
1.00E-09	0.326351566	0.072	0.205	1.32E-05	Btk29A	4	4
1.02E-09	0.254596277	0.059	0.182	1.35E-05	Chd1	4	4
1.03E-09	0.276796899	0.289	0.589	1.36E-05	14-3-3zeta	4	4
1.24E-09	-0.335163433	0.088	0.222	1.63E-05	CG14459	4	4
1.24E-09	0.353644897	0.099	0.249	1.64E-05	Smox	4	4
1.27E-09	0.391658426	0.246	0.511	1.67E-05	CG32017	4	4
1.42E-09	0.417151705	0.081	0.219	1.87E-05	CG42404	4	4
1.65E-09	-0.328199003	0.014	0.102	2.18E-05	Pino	4	4
1.91E-09	-0.253711956	0.014	0.101	2.52E-05	drk	4	4
2.28E-09	-0.298906114	0.016	0.105	3.02E-05	CG3558	4	4
2.57E-09	-0.441576373	0.023	0.116	3.40E-05	CG8641	4	4
2.66E-09	0.261662476	0.059	0.178	3.52E-05	CG1316	4	4
2.79E-09	0.381950835	0.099	0.245	3.68E-05	CG5890	4	4
2.79E-09	0.277949196	0.061	0.181	3.69E-05	JIL-1	4	4
2.94E-09	0.392816187	0.068	0.192	3.88E-05	CG32333	4	4
3.01E-09	0.373664439	0.088	0.226	3.97E-05	Tsp66E	4	4
3.08E-09	0.264172742	0.244	0.493	4.07E-05	CG43737	4	4
3.16E-09	-0.282441839	0.018	0.107	4.17E-05	tyn	4	4
4.50E-09	0.296174433	0.079	0.209	5.94E-05	CG9328	4	4
4.55E-09	-0.309277206	0.016	0.102	6.01E-05	CG31323	4	4
4.63E-09	0.339797274	0.153	0.334	6.12E-05	sno	4	4
4.89E-09	0.275494496	0.061	0.179	6.46E-05	tws	4	4
4.94E-09	-0.281328124	0.025	0.117	6.52E-05	GEFmeso	4	4
5.64E-09	-0.373218209	0.508	0.782	7.46E-05	CG42784	4	4
5.72E-09	0.262799155	0.05	0.159	7.55E-05	htt	4	4
6.49E-09	-0.287376871	0.018	0.104	8.57E-05	Gclc	4	4
6.67E-09	-0.263763323	0.016	0.1	8.80E-05	Gyg	4	4
7.19E-09	0.380370188	0.077	0.203	9.49E-05	Crtc	4	4
8.60E-09	0.390785181	0.07	0.191	1.14E-04	Graf	4	4
9.98E-09	0.288138869	0.059	0.172	1.32E-04	CG12991	4	4
[truncated: 81,511 more rows]
