# Supplementary material for: Transcriptional complexity in the insect central complex: single nuclei RNA-sequencing of adult brain neurons derived from type 2 neuroblasts
Source: bioRxiv. 2025 Mar 3:2023.12.10.571022. Preprint. [Version 3] doi: 10.1101/2023.12.10.571022 (PMC11908175; doi:10.1101/2023.12.10.571022)
Supplement: Supplementary file 1 — Supplemental Figure 1. Nuclei numbers T1 vs T2. Vertical shades mark the cluster with T2/(T1+T2) > 50%. Supplemental Figure 2. T1 neuron atlas. (A) Cell atlas from T1 NBs. (B) Heatmap of scaled average expression of top 10 markers genes from each neuronal cluster. Annotations: AstA, Allatostatin A+ neurons; CLK, clock neurons; CRZ, Corazonin+ neurons; DOP, dopaminergic neurons; IPC, insulin-like peptide producing cells; MBN, mushroom body neurons; OCTY, octopaminergic-tyraminergic neurons; OPN olfactory projection neurons; Tk, Tachykinin+ neurons; Poxn, Pox neuro+ neurons; PROC, Proctolin+ neurons; SER, serotonergic neurons. Supplemental Figure 3. Expression correlation coefficient of transcription factors and neuropeptides. Heatmap of expression correlation coefficient of transcription factors and neuropeptides calculated from each individual T2 neuron. Supplemental Table 1. Cluster-defining genes and cell identity of all clusters identified by Seurat function FindAllMarkers Supplemental Table 2. Marker genes used to identify cell types Supplemental Table 3. Marker genes used to identify glial cell types Supplemental Table 4. Cluster-defining genes and glial cell types from all glial clusters identified by Seurat function FindAllMarkers Supplemental Table 5. Differential expression (DE) analysis of glial marker genes in T1- vs T2-derived glia with Seurat function differential expression testing Supplemental Table 6. Cluster-defining genes of T1-derived neuronal clusters identified by Seurat function FindAllMarkers Supplemental Table 7. Cluster-defining genes of T2-derived neuronal clusters identified by Seurat function FindAllMarkers Supplemental Table 8. Top 10 most enriched genes for each cluster extracted from Supplemental Table 6 by scCustomize function Extract_Top_Markers (Marsh SE, 2021, scCustomize: Custom Visualizations & Functions for Streamlined Analyses of Single Cell Sequencing. https://doi.org/10.5281/zenodo.5706430. RRID:SCR_024675.) Supplemental Tabl [file media-1.zip › sup tables/Supplemental Table 6 T2_neuron_markers_by_cluster.csv]

p_val	avg_log2FC	pct.1	pct.2	p_val_adj	cluster	gene
0	2.712198265	0.795	0.258	0	0	Msr-110
0	1.753295704	0.816	0.442	0	0	18SrRNA-Psi:CR41602
0	1.860178358	0.757	0.387	0	0	28SrRNA-Psi:CR45855
0	1.847720976	0.899	0.59	0	0	pre-rRNA:CR45856
0	1.535351892	0.897	0.597	0	0	28SrRNA-Psi:CR45859
8.19E-298	2.929878537	0.291	0.057	1.78E-293	0	vkg
1.63E-293	2.715358963	0.372	0.094	3.54E-289	0	axo
2.96E-238	1.543494857	0.73	0.426	6.45E-234	0	28SrRNA-Psi:CR40741
9.51E-221	0.894521199	0.959	0.899	2.07E-216	0	CG42613
3.45E-199	1.116023879	0.784	0.389	7.52E-195	0	lncRNA:roX1
1.37E-161	-2.635862567	0.069	0.448	2.98E-157	0	CG16791
1.56E-137	0.470306697	0.999	0.991	3.39E-133	0	blot
1.62E-135	-2.754809283	0.063	0.404	3.53E-131	0	CG11873
1.47E-133	0.736204271	0.905	0.868	3.20E-129	0	bun
2.18E-131	-2.354264749	0.065	0.401	4.75E-127	0	28SrRNA:CR45844
2.87E-129	-2.81108585	0.052	0.378	6.25E-125	0	CG34401
2.09E-127	1.415935051	0.543	0.314	4.56E-123	0	28SrRNA-Psi:CR41609
1.62E-122	2.986176523	0.132	0.027	3.53E-118	0	CG3328
1.63E-120	-2.225840507	0.059	0.379	3.55E-116	0	pre-rRNA:CR45845
2.30E-118	-2.926121867	0.042	0.346	5.00E-114	0	CG43778
7.39E-114	-2.269946637	0.057	0.364	1.61E-109	0	Thd1
1.52E-111	1.122602573	0.566	0.335	3.31E-107	0	zfh2
4.31E-111	2.537810179	0.273	0.105	9.38E-107	0	CG40470
1.93E-110	3.49560927	0.071	0.009	4.20E-106	0	kumpel
3.00E-110	-0.458089895	0.984	0.977	6.54E-106	0	Sh
6.80E-109	-0.70977251	0.748	0.911	1.48E-104	0	mei-P26
1.13E-101	-2.191826787	0.052	0.335	2.47E-97	0	CG11319
2.01E-99	2.666816171	0.174	0.051	4.37E-95	0	stumps
8.65E-99	-2.921516706	0.021	0.282	1.88E-94	0	bip2
3.51E-98	2.745156134	0.152	0.04	7.65E-94	0	CG31663
4.89E-97	-2.555646577	0.03	0.292	1.06E-92	0	CG4587
4.27E-96	-2.460339938	0.044	0.31	9.29E-92	0	CG17716
1.74E-95	0.841065716	0.691	0.411	3.78E-91	0	aus
1.61E-93	-2.316043794	0.033	0.291	3.51E-89	0	CG10082
1.53E-92	2.818788518	0.136	0.035	3.33E-88	0	CG42390
1.59E-90	2.995668656	0.108	0.024	3.47E-86	0	CG7888
2.25E-90	-0.820433024	0.544	0.824	4.89E-86	0	fne
3.66E-89	-0.459761388	0.973	0.974	7.98E-85	0	para
8.30E-86	1.814522224	0.359	0.193	1.81E-81	0	Lasp
5.82E-84	1.438522327	0.238	0.093	1.27E-79	0	trol
7.77E-83	0.868079068	0.566	0.35	1.69E-78	0	hbt
1.10E-81	-2.53276992	0.032	0.263	2.40E-77	0	Nuak1
5.01E-81	-2.351174487	0.029	0.259	1.09E-76	0	CG6024
8.00E-78	-2.222531319	0.029	0.253	1.74E-73	0	CG8108
8.12E-76	0.225592575	0.758	0.415	1.77E-71	0	Bicra
1.65E-74	-2.348906623	0.027	0.242	3.60E-70	0	Argk
8.72E-73	-0.440359928	0.914	0.947	1.90E-68	0	Rdl
1.08E-70	2.942242895	0.094	0.022	2.34E-66	0	CAH1
2.23E-69	-2.147458177	0.027	0.23	4.86E-65	0	Nc73EF
1.83E-68	-2.528305141	0.025	0.223	3.98E-64	0	CG6123
3.96E-67	2.998053557	0.083	0.019	8.61E-63	0	fng
3.09E-65	-2.371047085	0.019	0.207	6.73E-61	0	ABCD
8.37E-63	1.424876225	0.371	0.227	1.82E-58	0	Mnr
6.73E-62	-0.567956848	0.733	0.885	1.47E-57	0	Appl
1.52E-59	3.034150549	0.072	0.016	3.31E-55	0	Ork1
1.16E-57	-0.611044668	0.148	0.406	2.52E-53	0	CG6765
1.71E-57	-1.40212855	0.055	0.248	3.72E-53	0	CG32521
8.15E-57	-0.517936218	0.152	0.414	1.77E-52	0	CG42404
1.23E-55	-2.28367726	0.015	0.177	2.68E-51	0	CG1646
3.83E-55	-0.457254146	0.182	0.458	8.33E-51	0	RSG7
5.35E-55	-0.394440874	0.107	0.338	1.16E-50	0	ZAP3
5.47E-55	3.315300047	0.065	0.014	1.19E-50	0	tal-1A
6.02E-55	-0.415081413	0.164	0.431	1.31E-50	0	CG3198
9.67E-55	-2.242909849	0.016	0.177	2.11E-50	0	CG42668
1.36E-54	-0.447023159	0.189	0.472	2.97E-50	0	CG12071
9.79E-54	-0.586187855	0.133	0.373	2.13E-49	0	chic
1.07E-52	-0.443648661	0.203	0.484	2.32E-48	0	Reph
2.94E-51	-0.287760298	0.98	0.97	6.40E-47	0	sif
7.80E-51	-0.411354887	0.964	0.951	1.70E-46	0	Rim
1.27E-50	1.05604123	0.449	0.33	2.75E-46	0	Tdg
1.54E-50	-2.571231014	0.033	0.192	3.35E-46	0	unc84sfGFP
3.01E-50	-2.513039647	0.011	0.157	6.56E-46	0	RR48400-transposable-element
3.19E-50	-0.434037069	0.827	0.903	6.95E-46	0	CG15465
4.27E-50	-0.555598926	0.404	0.713	9.30E-46	0	Unr
9.25E-50	-0.344378975	0.197	0.47	2.01E-45	0	eIF4G2
1.09E-49	-0.347453652	0.14	0.38	2.37E-45	0	Srpk79D
1.15E-49	-0.557698205	0.096	0.304	2.50E-45	0	Socs16D
1.34E-49	2.507277901	0.149	0.06	2.92E-45	0	wtrw
1.78E-49	-2.718321481	0.008	0.15	3.86E-45	0	FBti0019603
3.05E-49	1.820191001	0.196	0.091	6.64E-45	0	R2{}RR48361
5.99E-48	0.358862703	0.657	0.572	1.30E-43	0	fru
3.93E-47	-0.478582393	0.11	0.319	8.57E-43	0	eIF4H1
7.20E-47	-0.269920734	0.142	0.374	1.57E-42	0	Task6
7.65E-47	-0.278451697	0.166	0.413	1.67E-42	0	wech
1.48E-46	-0.746291162	0.271	0.519	3.23E-42	0	Imp
8.25E-46	-0.567191394	0.317	0.599	1.80E-41	0	Frq1
2.48E-45	-0.445067668	0.307	0.612	5.39E-41	0	Gbeta13F
2.63E-45	-0.566596151	0.864	0.902	5.72E-41	0	nAChRalpha6
8.10E-45	2.994183747	0.064	0.016	1.76E-40	0	Proc-R
1.28E-44	-0.426789733	0.648	0.839	2.78E-40	0	Hk
1.35E-44	2.386647207	0.14	0.057	2.95E-40	0	CG4829
4.22E-44	-2.923147197	0.01	0.139	9.18E-40	0	CG13366
4.24E-44	-0.424198106	0.156	0.387	9.23E-40	0	Mrtf
5.42E-44	-0.185936109	0.175	0.423	1.18E-39	0	wcy
8.69E-44	-0.472292943	0.309	0.605	1.89E-39	0	Bacc
1.00E-43	-2.447316438	0.01	0.139	2.18E-39	0	lid
1.58E-43	0.564291482	0.708	0.712	3.43E-39	0	Dscam1
1.97E-43	-0.255295111	0.164	0.401	4.29E-39	0	Drep2
6.28E-43	2.755552916	0.082	0.024	1.37E-38	0	repo
9.24E-43	-0.257860583	0.148	0.372	2.01E-38	0	CG3556
1.12E-42	-0.508792707	0.166	0.39	2.44E-38	0	kek1
1.20E-42	2.588580257	0.082	0.025	2.61E-38	0	CG6040
1.24E-42	-0.192971953	0.1	0.293	2.70E-38	0	CG32373
1.48E-42	-0.279953857	0.183	0.427	3.22E-38	0	CkIIbeta
1.62E-42	-1.972628306	0.015	0.145	3.53E-38	0	CG32850
2.02E-42	-2.113700772	0.014	0.142	4.40E-38	0	Btk29A
3.94E-42	-0.354967547	0.105	0.299	8.58E-38	0	qkr58E-1
4.23E-42	-0.494413737	0.083	0.261	9.20E-38	0	lolal
5.03E-42	-0.406366288	0.082	0.26	1.10E-37	0	CG32815
6.73E-42	0.896566728	0.427	0.303	1.46E-37	0	tei
9.72E-42	-0.191967048	0.123	0.329	2.12E-37	0	CG14200
1.16E-41	-0.124514625	0.786	0.58	2.52E-37	0	pdm3
2.40E-41	-0.580792276	0.166	0.384	5.23E-37	0	CG10384
6.32E-41	-0.437353035	0.668	0.846	1.38E-36	0	aqz
7.29E-41	2.088094548	0.209	0.113	1.59E-36	0	Col4a1
7.32E-41	-0.297120034	0.159	0.381	1.59E-36	0	CG5151
1.10E-40	-0.275540366	0.178	0.413	2.40E-36	0	CG32647
1.48E-40	1.938807712	0.278	0.177	3.22E-36	0	Treh
1.76E-40	-0.204278766	0.119	0.319	3.83E-36	0	Amun
1.84E-40	-0.142373989	0.126	0.332	4.01E-36	0	Kul
3.96E-40	-0.266782522	0.147	0.362	8.63E-36	0	CG15628
4.91E-40	-0.219437706	0.156	0.379	1.07E-35	0	CG14408
4.93E-40	2.924435474	0.054	0.013	1.07E-35	0	List
5.58E-40	-0.325231037	0.203	0.45	1.22E-35	0	Dhit
7.22E-40	-0.379796192	0.226	0.473	1.57E-35	0	CG42340
8.52E-40	-0.317964996	0.145	0.356	1.86E-35	0	CG4612
9.50E-40	-0.337803486	0.278	0.564	2.07E-35	0	Zdhhc8
1.35E-39	-0.135442069	0.149	0.366	2.93E-35	0	e(y)3
1.46E-39	-2.264831112	0.009	0.126	3.18E-35	0	4-Sep
3.77E-39	-0.198818177	0.204	0.452	8.22E-35	0	mnb
5.11E-39	0.862948169	0.428	0.311	1.11E-34	0	Dpp10
7.63E-39	2.77236082	0.074	0.022	1.66E-34	0	zyd
8.16E-39	-0.214260724	0.142	0.348	1.78E-34	0	Crtc
1.26E-38	-0.391113805	0.093	0.267	2.73E-34	0	CG15760
1.57E-38	-1.483667533	0.032	0.164	3.42E-34	0	ATPsyndelta
1.61E-38	-0.131451534	0.126	0.324	3.50E-34	0	CG2258
1.70E-38	-0.357928747	0.066	0.224	3.70E-34	0	ADD1
1.92E-38	-0.190573146	0.13	0.329	4.17E-34	0	l(1)G0289
2.00E-38	-0.257114828	0.122	0.317	4.36E-34	0	stau
2.19E-38	-0.339490039	0.252	0.513	4.77E-34	0	CG2186
3.71E-38	-0.370755622	0.087	0.257	8.08E-34	0	CNBP
4.26E-38	-0.232723107	0.102	0.282	9.27E-34	0	CG10804
4.88E-38	-0.12543925	0.157	0.375	1.06E-33	0	robo1
4.92E-38	-0.19152504	0.136	0.338	1.07E-33	0	Ssdp
7.25E-38	-0.445904652	0.3	0.563	1.58E-33	0	rin
1.08E-37	-3.184378663	0.005	0.113	2.35E-33	0	RR48383-transposable-element
1.13E-37	-0.207418272	0.142	0.345	2.47E-33	0	Vap33
1.19E-37	-2.266332716	0.008	0.12	2.59E-33	0	CG32549
1.76E-37	-0.207356289	0.092	0.265	3.84E-33	0	CG8405
2.09E-37	-0.176623383	0.164	0.38	4.55E-33	0	mahe
2.12E-37	0.54264015	0.711	0.714	4.61E-33	0	CG7029
2.21E-37	-0.324272535	0.105	0.285	4.82E-33	0	Sec24AB
2.52E-37	-0.101112333	0.125	0.32	5.49E-33	0	Ubr3
2.73E-37	-0.375426517	0.267	0.534	5.94E-33	0	Trf2
3.21E-37	-0.656340812	0.535	0.748	6.99E-33	0	CG32767
3.99E-37	-0.556225246	0.086	0.25	8.68E-33	0	Pal2
4.41E-37	-0.280722278	0.213	0.456	9.60E-33	0	sbr
5.19E-37	-0.16049266	0.154	0.365	1.13E-32	0	lqf
5.27E-37	-0.157915827	0.112	0.297	1.15E-32	0	CG5937
5.59E-37	-0.239651802	0.151	0.358	1.22E-32	0	CG5890
5.98E-37	-0.419058666	0.72	0.853	1.30E-32	0	cpo
6.98E-37	-0.70513098	0.108	0.281	1.52E-32	0	CG3662
7.37E-37	-0.220772607	0.131	0.325	1.60E-32	0	vib
9.44E-37	-0.257406274	0.109	0.289	2.05E-32	0	BOD1
1.41E-36	-2.212450751	0.01	0.12	3.07E-32	0	CG46315
1.96E-36	-0.297850869	0.092	0.261	4.28E-32	0	CG2924
2.20E-36	-0.227674123	0.233	0.488	4.78E-32	0	Drak
3.05E-36	-0.252158915	0.133	0.327	6.65E-32	0	dpr14
4.66E-36	-0.22652526	0.154	0.358	1.02E-31	0	CG14024
4.77E-36	-0.478593143	0.303	0.551	1.04E-31	0	CG11122
5.06E-36	-0.214396436	0.098	0.271	1.10E-31	0	CG4393
5.48E-36	-0.174376418	0.133	0.328	1.19E-31	0	BicD
6.62E-36	-0.282817928	0.08	0.239	1.44E-31	0	SCAR
7.80E-36	-0.208045446	0.074	0.23	1.70E-31	0	asRNA:CR45600
8.33E-36	-0.232793657	0.08	0.24	1.81E-31	0	Fak
1.76E-35	-0.32974163	0.214	0.449	3.82E-31	0	miple1
1.82E-35	-0.356613533	0.077	0.233	3.95E-31	0	form3
2.04E-35	-0.298082207	0.071	0.223	4.44E-31	0	Df31
2.40E-35	-0.724419571	0.046	0.18	5.22E-31	0	lncRNA:CR45668
2.58E-35	-0.242812244	0.084	0.245	5.63E-31	0	CG10508
2.69E-35	-0.234952304	0.169	0.381	5.86E-31	0	PAPLA1
2.72E-35	-2.788368813	0.006	0.108	5.93E-31	0	CG42797
2.73E-35	-0.107138526	0.128	0.317	5.93E-31	0	CG14442
3.10E-35	-0.124104414	0.228	0.481	6.75E-31	0	CG13928
3.62E-35	-0.423517361	0.074	0.226	7.88E-31	0	Rap1
3.71E-35	-0.101442248	0.165	0.377	8.07E-31	0	CycT
3.83E-35	-0.139757409	0.126	0.313	8.34E-31	0	Smox
4.52E-35	-2.702172846	0.007	0.11	9.83E-31	0	FBti0019898
6.82E-35	-0.284158263	0.249	0.505	1.48E-30	0	kek6
1.02E-34	-0.174167518	0.13	0.318	2.23E-30	0	Yeti
1.25E-34	-0.421167984	0.381	0.673	2.71E-30	0	CG6329
1.31E-34	-0.390465359	0.126	0.307	2.86E-30	0	TM4SF
1.53E-34	-0.189085591	0.101	0.268	3.33E-30	0	mts
1.67E-34	-0.294181331	0.069	0.217	3.64E-30	0	Set2
1.70E-34	-0.573249818	0.289	0.522	3.69E-30	0	CG42594
1.78E-34	3.518536494	0.032	0.006	3.89E-30	0	osy
2.03E-34	-0.415778737	0.402	0.678	4.41E-30	0	Rbp9
2.34E-34	-0.367474169	0.337	0.624	5.08E-30	0	CG12605
2.35E-34	-0.410962526	0.058	0.198	5.12E-30	0	Nf-YC
2.82E-34	-0.353225627	0.079	0.232	6.13E-30	0	cmb
3.00E-34	-2.236222886	0.008	0.111	6.54E-30	0	Arf79F
3.18E-34	-0.450468843	0.318	0.562	6.92E-30	0	CG1695
3.47E-34	-2.335097902	0.009	0.112	7.56E-30	0	ABCA
3.52E-34	-0.202066776	0.108	0.28	7.65E-30	0	CG44774
3.53E-34	0.267779153	0.953	0.904	7.68E-30	0	Msp300
5.15E-34	-0.170578689	0.1	0.266	1.12E-29	0	l(3)psg2
5.44E-34	-0.181943438	0.156	0.358	1.19E-29	0	egh
5.55E-34	-0.207332937	0.097	0.261	1.21E-29	0	CG17321
6.48E-34	1.576653181	0.306	0.22	1.41E-29	0	Argk1
6.77E-34	2.398685538	0.103	0.041	1.47E-29	0	bnb
6.81E-34	-0.136755035	0.167	0.375	1.48E-29	0	Usp10
7.48E-34	-0.191389804	0.126	0.307	1.63E-29	0	CG15312
8.58E-34	-0.128793683	0.255	0.516	1.87E-29	0	Taf4
1.04E-33	-0.278725994	0.13	0.313	2.26E-29	0	Myc
1.06E-33	-0.245413363	0.117	0.292	2.31E-29	0	Ric
1.38E-33	-0.161369703	0.25	0.506	3.01E-29	0	HDAC4
1.55E-33	-0.241013212	0.295	0.573	3.37E-29	0	dtn
1.64E-33	-0.104661834	0.124	0.304	3.57E-29	0	Dlic
1.93E-33	-0.263179067	0.228	0.462	4.19E-29	0	CG44247
2.14E-33	-0.326171371	0.059	0.198	4.65E-29	0	roq
2.33E-33	-0.27565448	0.282	0.549	5.06E-29	0	CG43707
2.33E-33	-0.17777294	0.23	0.475	5.08E-29	0	sff
2.84E-33	-0.184918101	0.249	0.502	6.18E-29	0	l(3)neo38
2.91E-33	-0.167219295	0.172	0.379	6.34E-29	0	sd
3.48E-33	-2.182735681	0.008	0.108	7.57E-29	0	Bsg25D
3.95E-33	-0.235777545	0.286	0.558	8.59E-29	0	CG1677
5.76E-33	-0.226000576	0.259	0.517	1.25E-28	0	CG43066
5.93E-33	-0.423723137	0.311	0.56	1.29E-28	0	CG43737
6.59E-33	-0.314367918	0.301	0.572	1.43E-28	0	Nlg2
6.98E-33	-0.171408536	0.197	0.421	1.52E-28	0	E2f1
7.00E-33	-0.452860371	0.059	0.195	1.52E-28	0	CG14435
7.23E-33	-0.185974524	0.242	0.49	1.57E-28	0	cindr
8.00E-33	2.299807763	0.16	0.082	1.74E-28	0	nebu
1.17E-32	2.549182779	0.075	0.025	2.54E-28	0	mfas
1.22E-32	-0.210480096	0.073	0.218	2.66E-28	0	NUCB1
1.33E-32	-0.130834404	0.139	0.326	2.90E-28	0	bchs
1.42E-32	-0.174006842	0.137	0.323	3.08E-28	0	CG9170
1.43E-32	0.149451701	0.425	0.311	3.11E-28	0	DIP-lambda
1.67E-32	-0.244039069	0.181	0.388	3.63E-28	0	CG33143
2.22E-32	-0.14173455	0.214	0.447	4.84E-28	0	Rab3
3.18E-32	-0.425146516	0.066	0.204	6.92E-28	0	nAChRbeta2
3.32E-32	-0.121420412	0.089	0.243	7.22E-28	0	CG9265
3.67E-32	2.744742188	0.049	0.013	7.98E-28	0	ana
3.91E-32	-0.272069978	0.19	0.399	8.50E-28	0	CG13954
3.98E-32	-0.399725073	0.057	0.189	8.67E-28	0	Aef1
5.02E-32	-0.138458139	0.079	0.226	1.09E-27	0	Mi-2
5.31E-32	2.708997216	0.066	0.021	1.16E-27	0	asRNA:CR46354
5.56E-32	-0.262456722	0.071	0.212	1.21E-27	0	Tsp96F
5.99E-32	-0.107756371	0.195	0.415	1.30E-27	0	orb2
6.12E-32	-0.117081661	0.133	0.313	1.33E-27	0	Pp2B-14D
6.42E-32	-0.109768481	0.143	0.331	1.40E-27	0	CG32333
6.86E-32	-2.041208961	0.01	0.107	1.49E-27	0	28SrRNA-Psi:CR40596
7.62E-32	1.784070002	0.119	0.052	1.66E-27	0	pnt
7.91E-32	-0.376123931	0.286	0.539	1.72E-27	0	tna
8.77E-32	-0.275861008	0.078	0.222	1.91E-27	0	Rdh
1.06E-31	3.590657422	0.025	0.004	2.30E-27	0	rumpel
1.06E-31	-0.11143631	0.217	0.452	2.32E-27	0	Actbeta
1.18E-31	-0.369063694	0.306	0.56	2.57E-27	0	alpha-Man-Ia
1.22E-31	-0.160227868	0.162	0.358	2.67E-27	0	Pli
1.48E-31	-0.713848685	0.043	0.165	3.23E-27	0	laza
2.76E-31	-1.630442545	0.034	0.145	6.02E-27	0	7B2
2.92E-31	-0.152096999	0.21	0.435	6.36E-27	0	DAAM
3.80E-31	-0.183154412	0.223	0.454	8.28E-27	0	Pits
3.92E-31	-0.497009149	0.395	0.639	8.54E-27	0	nAChRalpha3
4.03E-31	-0.347164186	0.781	0.901	8.78E-27	0	nrv3
4.21E-31	-0.356625136	0.158	0.344	9.17E-27	0	CG13594
4.58E-31	-0.103726659	0.187	0.4	9.96E-27	0	pico
4.59E-31	-0.41523691	0.888	0.922	9.99E-27	0	Ten-a
4.98E-31	-0.122439856	0.106	0.267	1.08E-26	0	JIL-1
6.64E-31	-0.162413332	0.23	0.467	1.45E-26	0	CG8677
7.26E-31	-0.100010812	0.097	0.252	1.58E-26	0	CG12769
7.67E-31	-0.385485346	0.051	0.176	1.67E-26	0	Cnx99A
7.69E-31	-0.11801852	0.134	0.31	1.68E-26	0	Atg17
7.84E-31	-0.151136959	0.182	0.389	1.71E-26	0	CG15270
8.26E-31	-0.152628302	0.071	0.209	1.80E-26	0	LIMK1
8.83E-31	-0.300509027	0.285	0.53	1.92E-26	0	Hmt4-20
8.99E-31	-0.437918605	0.14	0.313	1.96E-26	0	hzg
9.74E-31	-0.262885879	0.158	0.344	2.12E-26	0	dome
1.11E-30	-0.376262849	0.14	0.312	2.41E-26	0	dpr2
1.19E-30	-0.143717949	0.142	0.323	2.59E-26	0	atms
1.47E-30	2.355890822	0.087	0.033	3.21E-26	0	Gat
1.54E-30	2.766236047	0.054	0.015	3.35E-26	0	ClC-a
2.10E-30	-0.172140644	0.219	0.442	4.58E-26	0	Frq2
2.47E-30	-0.471185345	0.461	0.709	5.38E-26	0	Rbp1-like
2.48E-30	2.127998941	0.113	0.049	5.40E-26	0	Adh
2.72E-30	-0.170264447	0.26	0.516	5.91E-26	0	Evi5
2.73E-30	-2.517987689	0.008	0.099	5.94E-26	0	CG8878
2.94E-30	-0.368449285	0.054	0.179	6.39E-26	0	Rb97D
3.55E-30	-0.117043958	0.249	0.495	7.73E-26	0	Sec16
4.87E-30	0.403322648	0.548	0.499	1.06E-25	0	Xrp1
5.27E-30	-0.421242438	0.182	0.367	1.15E-25	0	Spt20
5.36E-30	-0.164067059	0.271	0.528	1.17E-25	0	Ptpmeg2
5.45E-30	-0.206304198	0.297	0.558	1.19E-25	0	CG11000
5.90E-30	-0.332136727	0.916	0.937	1.29E-25	0	shep
6.95E-30	-2.498335757	0.009	0.1	1.51E-25	0	stnA
7.20E-30	-0.381733061	0.764	0.874	1.57E-25	0	dnc
7.28E-30	2.057121952	0.12	0.054	1.59E-25	0	Gs2
8.24E-30	-0.231271893	0.103	0.257	1.79E-25	0	Pdcd4
9.47E-30	-0.138470957	0.215	0.435	2.06E-25	0	CG33181
9.65E-30	-0.458975607	0.461	0.701	2.10E-25	0	hwt
1.03E-29	2.887318983	0.047	0.012	2.24E-25	0	CG6356
1.21E-29	-2.689482063	0.006	0.095	2.63E-25	0	CG5522
1.21E-29	-0.517637221	0.045	0.161	2.64E-25	0	ben
1.32E-29	-0.256690231	0.328	0.601	2.87E-25	0	Syx1A
1.40E-29	-2.286778534	0.008	0.097	3.05E-25	0	Tat
1.73E-29	-0.34218927	0.243	0.466	3.77E-25	0	Pde8
2.27E-29	-0.741227397	0.038	0.15	4.94E-25	0	CG13685
4.44E-29	-0.199573513	0.244	0.474	9.66E-25	0	smal
4.77E-29	-0.159188088	0.099	0.249	1.04E-24	0	Aps
5.47E-29	-0.216078691	0.318	0.587	1.19E-24	0	fax
7.28E-29	-1.010474603	0.034	0.141	1.58E-24	0	CG12994
7.75E-29	-0.30000831	0.059	0.184	1.69E-24	0	mys
1.09E-28	-0.239513746	0.31	0.575	2.38E-24	0	CG42322
1.17E-28	-2.085412854	0.008	0.094	2.55E-24	0	CG10960
1.40E-28	-1.033250758	0.036	0.142	3.05E-24	0	lncRNA:CR44357
1.47E-28	-0.375221233	0.335	0.574	3.21E-24	0	bif
2.26E-28	-0.29820074	0.179	0.367	4.92E-24	0	Drl-2
2.51E-28	-0.624566179	0.036	0.143	5.47E-24	0	CG13325
3.57E-28	-0.152864257	0.075	0.207	7.76E-24	0	Vha68-1
3.66E-28	-0.307823722	0.07	0.198	7.97E-24	0	CG11317
3.69E-28	-0.6217298	0.034	0.139	8.04E-24	0	CG13337
3.79E-28	-0.1910581	0.273	0.52	8.26E-24	0	Rab26
4.15E-28	-0.409812934	0.175	0.352	9.03E-24	0	orb
4.55E-28	-0.189049247	0.1	0.247	9.90E-24	0	cmpy
4.84E-28	-0.304104062	0.758	0.881	1.05E-23	0	mmd
5.02E-28	-0.100057398	0.059	0.181	1.09E-23	0	dao
6.57E-28	-0.121007059	0.082	0.219	1.43E-23	0	CG10600
9.83E-28	1.07017131	0.482	0.496	2.14E-23	0	spir
1.29E-27	-0.149286356	0.203	0.404	2.82E-23	0	woc
1.48E-27	-0.227751726	0.906	0.935	3.23E-23	0	cac
1.50E-27	-3.152305792	0.003	0.082	3.26E-23	0	CG3530
1.50E-27	-0.20128544	0.274	0.517	3.27E-23	0	Teh2
1.58E-27	-1.813062922	0.01	0.097	3.45E-23	0	l(1)G0007
1.74E-27	-0.306593708	0.392	0.642	3.78E-23	0	CG42724
1.82E-27	0.150558985	0.115	0.271	3.97E-23	0	Axn
2.05E-27	-0.210501549	0.331	0.601	4.47E-23	0	smog
2.79E-27	-0.631627726	0.088	0.22	6.08E-23	0	Optix
3.65E-27	-0.582333681	0.03	0.13	7.94E-23	0	PPO2
4.18E-27	-0.268041286	0.051	0.165	9.10E-23	0	trr
4.37E-27	-0.510208286	0.044	0.153	9.50E-23	0	CG6912
6.14E-27	0.115343099	0.124	0.284	1.34E-22	0	X11L
6.19E-27	-0.384166344	0.699	0.833	1.35E-22	0	Ih
6.44E-27	1.591361915	0.154	0.082	1.40E-22	0	apolpp
6.93E-27	-0.190072939	0.061	0.181	1.51E-22	0	Rho1
7.37E-27	-0.493171366	0.036	0.14	1.60E-22	0	btz
8.54E-27	0.134414774	0.107	0.255	1.86E-22	0	wde
1.01E-26	-0.328960973	0.531	0.781	2.19E-22	0	CG31140
1.03E-26	-1.069956248	0.07	0.188	2.25E-22	0	Rx
1.21E-26	-0.5471725	0.133	0.284	2.63E-22	0	Neto
1.24E-26	-0.429993981	0.182	0.356	2.69E-22	0	CG42339
1.34E-26	0.139083946	0.108	0.256	2.92E-22	0	eIF5
1.42E-26	-0.373355299	0.98	0.946	3.09E-22	0	bru3
1.67E-26	0.124421007	0.115	0.269	3.63E-22	0	Hcs
1.75E-26	-0.336573	0.302	0.509	3.80E-22	0	Nelf-A
1.80E-26	-0.356651645	0.583	0.8	3.91E-22	0	Hrb27C
1.96E-26	-0.692602043	0.061	0.176	4.27E-22	0	CG8641
2.04E-26	-0.214989382	0.064	0.183	4.45E-22	0	CG17230
2.20E-26	-0.179635354	0.309	0.569	4.78E-22	0	east
2.83E-26	-0.347687672	0.439	0.703	6.15E-22	0	Alk
3.04E-26	0.107727731	0.14	0.307	6.61E-22	0	Csk
3.23E-26	-0.218353284	0.048	0.158	7.02E-22	0	CG33310
4.17E-26	-0.634579536	0.033	0.131	9.07E-22	0	Gdi
4.88E-26	-0.122552462	0.265	0.5	1.06E-21	0	jp
5.10E-26	-1.844320222	0.006	0.083	1.11E-21	0	RR48404-transposable-element
6.38E-26	-0.168926563	0.272	0.502	1.39E-21	0	Top1
6.93E-26	-0.233760496	0.085	0.215	1.51E-21	0	CG43740
7.23E-26	-0.185743506	0.294	0.545	1.57E-21	0	Mnt
7.52E-26	-0.371673905	0.444	0.669	1.64E-21	0	CG43901
7.82E-26	-0.361163011	0.212	0.397	1.70E-21	0	CG43759
7.91E-26	-0.109143096	0.071	0.193	1.72E-21	0	CG7546
8.06E-26	0.620965561	0.588	0.619	1.75E-21	0	Mef2
1.02E-25	-1.006849256	0.027	0.119	2.22E-21	0	CanB
1.14E-25	-0.286127508	0.31	0.554	2.49E-21	0	kirre
1.16E-25	0.133872917	0.133	0.295	2.53E-21	0	MTA1-like
1.20E-25	-0.329188619	0.272	0.47	2.62E-21	0	ph-d
1.24E-25	-0.510096431	0.049	0.156	2.70E-21	0	HmgZ
1.36E-25	2.740774717	0.045	0.013	2.95E-21	0	CG8740
1.44E-25	-0.326763933	0.213	0.398	3.13E-21	0	CG42346
1.58E-25	0.127548832	0.096	0.233	3.44E-21	0	CG32944
1.62E-25	0.133986598	0.175	0.361	3.53E-21	0	CG30122
1.72E-25	1.653731034	0.216	0.139	3.76E-21	0	lncRNA:roX2
1.85E-25	-0.163056048	0.238	0.453	4.02E-21	0	Eip78C
2.03E-25	-0.213826607	0.341	0.604	4.41E-21	0	brat
2.34E-25	-0.176651893	0.073	0.194	5.10E-21	0	Tsp97E
2.35E-25	2.808182372	0.057	0.019	5.11E-21	0	asRNA:CR17025
2.46E-25	-0.336721423	0.027	0.119	5.35E-21	0	Scp1
2.63E-25	0.126042655	0.146	0.314	5.72E-21	0	Mondo
2.68E-25	-0.114184155	0.169	0.342	5.84E-21	0	Cda5
3.49E-25	-2.056080444	0.009	0.087	7.59E-21	0	CG12004
3.61E-25	-0.300773127	0.316	0.546	7.85E-21	0	Nlg4
3.62E-25	-0.959116461	0.053	0.159	7.89E-21	0	CARPA
3.67E-25	-0.131848514	0.082	0.208	7.99E-21	0	IntS6
3.92E-25	2.283053673	0.078	0.03	8.52E-21	0	CG5888
4.74E-25	-0.122256006	0.093	0.226	1.03E-20	0	CG6282
5.44E-25	-0.388813342	0.215	0.4	1.19E-20	0	DIP-gamma
6.78E-25	0.110685157	0.129	0.285	1.48E-20	0	Zir
6.94E-25	-0.225419642	0.048	0.154	1.51E-20	0	CG10803
7.13E-25	-0.378912083	0.58	0.787	1.55E-20	0	bol
7.33E-25	-0.395645085	0.047	0.151	1.60E-20	0	Eip63F-1
7.68E-25	-0.221580062	0.221	0.414	1.67E-20	0	ph-p
8.82E-25	2.592040305	0.047	0.014	1.92E-20	0	sev
9.86E-25	-0.242286231	0.312	0.552	2.15E-20	0	CG15894
1.03E-24	0.174791548	0.149	0.318	2.24E-20	0	Lerp
1.18E-24	0.123506456	0.105	0.245	2.56E-20	0	Vav
1.18E-24	-0.414586499	0.378	0.584	2.57E-20	0	RyR
1.20E-24	0.170986457	0.123	0.274	2.60E-20	0	Not3
1.25E-24	-0.359325465	0.047	0.15	2.71E-20	0	Acf
1.33E-24	-1.628491631	0.029	0.12	2.90E-20	0	rg
1.39E-24	-1.76018424	0.008	0.083	3.02E-20	0	CG7028
1.41E-24	-0.150621254	0.311	0.567	3.06E-20	0	Caper
1.47E-24	2.174955001	0.143	0.078	3.19E-20	0	hoe1
1.60E-24	0.158598836	0.16	0.335	3.49E-20	0	RasGAP1
1.74E-24	0.113042225	0.103	0.242	3.79E-20	0	mip130
1.85E-24	-0.81242843	0.045	0.145	4.03E-20	0	lncRNA:CR44999
1.97E-24	-0.34159555	0.084	0.208	4.29E-20	0	CG43861
2.08E-24	0.126224529	0.103	0.241	4.52E-20	0	axed
2.34E-24	2.693188614	0.052	0.016	5.10E-20	0	Ptr
2.35E-24	-0.659271304	0.543	0.621	5.12E-20	0	Ptip
2.43E-24	0.129022312	0.087	0.216	5.28E-20	0	CG9646
2.53E-24	-0.478544751	0.069	0.183	5.51E-20	0	CG12541
2.83E-24	0.191326491	0.17	0.35	6.17E-20	0	CG9003
2.86E-24	0.161046323	0.145	0.309	6.24E-20	0	Liprin-alpha
2.95E-24	-2.537931551	0.006	0.08	6.41E-20	0	RpII215
3.18E-24	-0.593940136	0.534	0.71	6.93E-20	0	jeb
3.23E-24	0.15846834	0.139	0.299	7.04E-20	0	CG33203
3.29E-24	0.102351913	0.151	0.317	7.16E-20	0	bbc
3.42E-24	1.727474349	0.21	0.137	7.44E-20	0	gem
3.52E-24	0.166683934	0.096	0.228	7.66E-20	0	Ttd14
3.53E-24	-0.137131949	0.064	0.176	7.68E-20	0	CG1812
3.60E-24	0.16552983	0.108	0.249	7.83E-20	0	CG31678
3.70E-24	-0.413562106	0.081	0.201	8.06E-20	0	CG33639
3.83E-24	0.140538533	0.174	0.355	8.34E-20	0	RIC-3
3.92E-24	0.126241775	0.14	0.299	8.54E-20	0	Pp2C1
4.22E-24	0.123822725	0.093	0.224	9.19E-20	0	Ptp36E
4.59E-24	-0.135563349	0.063	0.175	9.99E-20	0	CrebB
5.04E-24	0.120330018	0.126	0.278	1.10E-19	0	CG7518
5.09E-24	-0.415114754	0.478	0.696	1.11E-19	0	Pkc98E
5.49E-24	-0.230257239	0.305	0.537	1.20E-19	0	jus
5.60E-24	-0.167991414	0.071	0.186	1.22E-19	0	CG13300
5.80E-24	2.719868151	0.045	0.013	1.26E-19	0	Rh50
6.26E-24	0.10957357	0.198	0.395	1.36E-19	0	nsl1
6.38E-24	-0.310690934	0.193	0.364	1.39E-19	0	Pvf3
7.53E-24	0.147288181	0.134	0.289	1.64E-19	0	Csp
7.54E-24	-0.369324244	0.997	0.988	1.64E-19	0	IA-2
8.37E-24	0.127530764	0.127	0.277	1.82E-19	0	CG10948
8.70E-24	-0.363668512	0.052	0.155	1.89E-19	0	CG10019
9.07E-24	0.226667682	0.095	0.226	1.97E-19	0	ca
9.24E-24	-0.471364593	0.029	0.119	2.01E-19	0	CG6621
9.26E-24	-0.250303318	0.311	0.548	2.02E-19	0	CG14669
1.04E-23	-0.128643552	0.071	0.186	2.27E-19	0	RN-tre
1.20E-23	-0.190059195	0.059	0.167	2.61E-19	0	CG8188
1.29E-23	0.16351402	0.109	0.248	2.80E-19	0	Sik3
1.46E-23	2.385206169	0.066	0.025	3.19E-19	0	RhoGAP18B
1.47E-23	0.205095085	0.145	0.307	3.21E-19	0	Fur2
1.61E-23	0.12709635	0.198	0.393	3.51E-19	0	RhoGAP1A
1.64E-23	-0.199053096	0.052	0.156	3.57E-19	0	Spt6
1.78E-23	0.177238183	0.113	0.254	3.89E-19	0	Tpr2
2.09E-23	0.131672531	0.13	0.28	4.54E-19	0	fend
2.17E-23	0.218842908	0.11	0.248	4.73E-19	0	Lpin
2.36E-23	0.12099926	0.098	0.229	5.14E-19	0	Rga
2.88E-23	0.114077226	0.128	0.276	6.27E-19	0	Syn1
3.14E-23	-0.169082807	0.342	0.607	6.83E-19	0	crol
3.23E-23	0.176035696	0.113	0.253	7.03E-19	0	cdc14
3.25E-23	0.167559996	0.133	0.284	7.07E-19	0	SRPK
3.38E-23	-0.273158069	0.098	0.225	7.36E-19	0	Rgk2
3.85E-23	-0.248853954	0.05	0.151	8.38E-19	0	GC
4.82E-23	-0.177309188	0.042	0.138	1.05E-18	0	bs
5.27E-23	0.108574356	0.213	0.417	1.15E-18	0	ena
5.27E-23	-0.183755905	0.325	0.571	1.15E-18	0	ctp
5.31E-23	0.163092024	0.096	0.226	1.16E-18	0	CG4896
5.31E-23	-1.960703377	0.008	0.08	1.16E-18	0	FBti0063425
5.53E-23	-1.535117194	0.011	0.085	1.20E-18	0	28SrRNA-Psi:CR45851
5.72E-23	-3.235016827	0.003	0.069	1.25E-18	0	CG8485
5.80E-23	-2.295572399	0.009	0.081	1.26E-18	0	CG34351
6.51E-23	-0.177504059	0.052	0.153	1.42E-18	0	Ulp1
6.89E-23	2.714964342	0.036	0.009	1.50E-18	0	ine
7.84E-23	-0.131183636	0.045	0.142	1.71E-18	0	mor
7.87E-23	-0.245654744	0.397	0.662	1.71E-18	0	Tob
8.78E-23	-0.555497749	0.044	0.139	1.91E-18	0	CG2918
9.50E-23	0.143934509	0.228	0.44	2.07E-18	0	C3G
9.52E-23	0.176103195	0.133	0.283	2.07E-18	0	CG10737
1.05E-22	-1.680382341	0.006	0.074	2.29E-18	0	CG7324
1.06E-22	2.850517522	0.046	0.014	2.31E-18	0	Clk
1.23E-22	0.187852645	0.128	0.276	2.67E-18	0	msps
1.23E-22	3.165634514	0.025	0.005	2.68E-18	0	Galphai
1.31E-22	0.118052793	0.134	0.284	2.86E-18	0	corn
1.31E-22	-0.267098939	0.353	0.605	2.86E-18	0	chrb
1.44E-22	0.120969103	0.119	0.26	3.13E-18	0	CG16974
1.44E-22	-2.54520595	0.004	0.071	3.13E-18	0	olf186-F
1.47E-22	-0.291066567	0.468	0.725	3.21E-18	0	elav
1.59E-22	0.178278731	0.164	0.333	3.46E-18	0	arm
1.60E-22	-0.32662404	0.744	0.856	3.49E-18	0	SK
1.61E-22	-0.467996071	0.597	0.783	3.51E-18	0	enc
1.68E-22	2.838716113	0.034	0.009	3.66E-18	0	vri
1.71E-22	0.138550869	0.138	0.289	3.73E-18	0	eff
1.78E-22	0.191959767	0.079	0.196	3.87E-18	0	CG4266
1.80E-22	-1.827236542	0.009	0.08	3.93E-18	0	CG12163
1.87E-22	0.168847106	0.184	0.365	4.08E-18	0	Sema2a
2.15E-22	0.1671714	0.131	0.278	4.69E-18	0	dsd
2.24E-22	0.121575578	0.148	0.305	4.87E-18	0	CG1965
2.35E-22	-0.55588029	0.135	0.271	5.12E-18	0	CG13579
2.58E-22	-0.104457425	0.094	0.217	5.63E-18	0	Ktl
2.59E-22	0.109979645	0.077	0.192	5.63E-18	0	rho-5
2.71E-22	0.167597422	0.091	0.215	5.89E-18	0	Cpsf6
2.77E-22	0.134987439	0.112	0.248	6.02E-18	0	Usp47
2.85E-22	-1.652614461	0.006	0.073	6.20E-18	0	FBti0059693
2.86E-22	-0.458087732	0.032	0.119	6.23E-18	0	CG15771
2.89E-22	-1.941158754	0.009	0.079	6.30E-18	0	CG31475
2.91E-22	0.129088672	0.066	0.174	6.34E-18	0	Gmap
2.93E-22	-0.439655468	0.355	0.542	6.38E-18	0	CG17724
3.15E-22	0.15817162	0.103	0.234	6.85E-18	0	CG9776
3.68E-22	0.235517304	0.155	0.317	8.02E-18	0	Rbcn-3A
3.85E-22	0.192752551	0.1	0.228	8.38E-18	0	CG32425
3.86E-22	0.282383585	0.104	0.235	8.41E-18	0	sw
3.97E-22	0.288352042	0.807	0.8	8.65E-18	0	sima
3.97E-22	0.152550711	0.094	0.218	8.65E-18	0	ssh
4.08E-22	0.134245768	0.084	0.202	8.89E-18	0	Afti
4.54E-22	0.199062154	0.143	0.297	9.88E-18	0	Pak
4.78E-22	0.223174375	0.121	0.261	1.04E-17	0	MESR4
5.09E-22	0.155421353	0.211	0.409	1.11E-17	0	Itpr
5.14E-22	-0.162444759	0.052	0.15	1.12E-17	0	lncRNA:CR44922
5.36E-22	0.194748291	0.094	0.218	1.17E-17	0	Taf1
5.59E-22	0.144374861	0.087	0.207	1.22E-17	0	Rab35
5.61E-22	-0.263449009	0.043	0.137	1.22E-17	0	kat-60L1
5.90E-22	0.21853074	0.134	0.283	1.28E-17	0	Lrch
6.28E-22	-0.347176492	0.167	0.318	1.37E-17	0	ASPP
6.79E-22	0.154046314	0.145	0.299	1.48E-17	0	CG33111
6.92E-22	-0.184245258	0.249	0.447	1.51E-17	0	tbc
7.01E-22	0.100538093	0.101	0.228	1.53E-17	0	AMPdeam
7.26E-22	-0.113103368	0.115	0.248	1.58E-17	0	drl
8.42E-22	0.104178744	0.084	0.202	1.83E-17	0	Tango1
8.88E-22	0.145077413	0.184	0.362	1.93E-17	0	CG42671
8.93E-22	-0.284187944	0.5	0.739	1.94E-17	0	Mid1
8.97E-22	-0.191564034	0.045	0.138	1.95E-17	0	CG15356
9.60E-22	0.18765928	0.168	0.337	2.09E-17	0	CG2747
1.05E-21	0.266012543	0.121	0.261	2.29E-17	0	syd
1.09E-21	-0.173920626	0.034	0.121	2.38E-17	0	Br140
1.39E-21	0.214100366	0.115	0.25	3.02E-17	0	tws
1.41E-21	-0.112000202	0.053	0.151	3.07E-17	0	aux
1.44E-21	-0.338279882	0.27	0.446	3.14E-17	0	pcx
1.49E-21	-0.29723124	0.234	0.415	3.25E-17	0	dpr13
1.51E-21	0.247372446	0.12	0.259	3.28E-17	0	SF1
1.59E-21	0.103206686	0.073	0.182	3.47E-17	0	CG34376
1.65E-21	-0.577808122	0.027	0.108	3.59E-17	0	CG7879
1.82E-21	-0.320042264	0.445	0.685	3.97E-17	0	scrt
1.85E-21	0.194288248	0.152	0.308	4.03E-17	0	fl(2)d
1.85E-21	-0.955181387	0.034	0.119	4.03E-17	0	Vsx1
1.90E-21	-0.217579324	0.161	0.311	4.13E-17	0	rdo
2.03E-21	0.152352666	0.183	0.359	4.41E-17	0	rno
2.08E-21	-0.469124773	0.027	0.107	4.53E-17	0	MED25
2.26E-21	0.247033859	0.124	0.265	4.93E-17	0	Smurf
2.47E-21	-0.104667463	0.043	0.133	5.38E-17	0	Lrrk
2.48E-21	0.148314138	0.063	0.166	5.39E-17	0	Myo95E
2.49E-21	-0.762263004	0.209	0.36	5.43E-17	0	CG43902
2.71E-21	0.113441013	0.247	0.464	5.91E-17	0	Hrb98DE
2.99E-21	-0.141280933	0.048	0.142	6.51E-17	0	CG10984
3.11E-21	-2.346750767	0.006	0.071	6.76E-17	0	Akt1
3.64E-21	-0.356731285	0.032	0.116	7.93E-17	0	snz
4.04E-21	0.187819043	0.197	0.382	8.79E-17	0	Slip1
4.14E-21	0.269379318	0.14	0.288	9.02E-17	0	CG14042
4.34E-21	0.124876755	0.071	0.178	9.45E-17	0	CG43850
4.55E-21	0.172548189	0.096	0.217	9.90E-17	0	CG7378
4.94E-21	0.157248698	0.092	0.212	1.08E-16	0	Edc3
5.17E-21	0.164589727	0.152	0.306	1.13E-16	0	CG31522
5.25E-21	0.111813383	0.08	0.193	1.14E-16	0	CG2162
5.58E-21	-0.230794203	0.208	0.376	1.21E-16	0	CG32700
5.65E-21	0.300929488	0.128	0.27	1.23E-16	0	CG12567
5.68E-21	-0.158370748	0.344	0.595	1.24E-16	0	rudhira
5.79E-21	0.105139729	0.254	0.473	1.26E-16	0	jef
5.87E-21	0.231154583	0.106	0.234	1.28E-16	0	Dp1
6.86E-21	2.848224655	0.031	0.008	1.49E-16	0	ken
7.00E-21	0.130132346	0.189	0.365	1.52E-16	0	plx
7.30E-21	0.272126391	0.108	0.237	1.59E-16	0	eRF1
7.39E-21	-0.186376158	0.234	0.416	1.61E-16	0	dpr10
7.48E-21	0.176134868	0.117	0.251	1.63E-16	0	alpha-Man-IIb
7.79E-21	0.168353965	0.141	0.288	1.70E-16	0	ari-1
7.90E-21	-0.386676975	0.349	0.544	1.72E-16	0	FoxK
8.17E-21	0.326928727	0.094	0.215	1.78E-16	0	brm
8.20E-21	-0.200188194	0.068	0.171	1.79E-16	0	Pp1alpha-96A
1.02E-20	0.135616502	0.072	0.178	2.21E-16	0	fzr
1.05E-20	1.529735337	0.098	0.047	2.29E-16	0	Eaat1
1.06E-20	0.13288246	0.065	0.167	2.31E-16	0	CG3744
1.10E-20	0.215011979	0.15	0.303	2.39E-16	0	CG1578
1.11E-20	0.204479466	0.149	0.3	2.41E-16	0	Ziz
1.13E-20	-0.603601092	0.276	0.428	2.46E-16	0	Lim1
1.15E-20	0.197461282	0.11	0.238	2.50E-16	0	CG9395
1.44E-20	0.259324597	0.117	0.25	3.13E-16	0	Iml1
1.44E-20	0.218072212	0.143	0.291	3.13E-16	0	CG2519
1.59E-20	0.256126982	0.103	0.227	3.46E-16	0	Zn72D
1.70E-20	0.107101672	0.061	0.16	3.70E-16	0	MED1
1.71E-20	-0.282888242	0.302	0.504	3.72E-16	0	GluRIB
1.77E-20	-0.392496055	0.037	0.121	3.85E-16	0	nord
1.94E-20	-0.342947248	0.042	0.129	4.21E-16	0	Scamp
1.98E-20	-0.204131165	0.031	0.112	4.32E-16	0	CG4557
2.12E-20	0.282229687	0.125	0.261	4.62E-16	0	SF2
2.19E-20	-0.489996391	0.324	0.505	4.77E-16	0	CG44422
2.20E-20	0.258347273	0.107	0.233	4.79E-16	0	waw
2.35E-20	0.12041658	0.263	0.486	5.11E-16	0	ens
2.54E-20	-0.413982157	0.122	0.247	5.53E-16	0	5-HT2B
2.61E-20	0.203407865	0.186	0.361	5.68E-16	0	CG43102
2.63E-20	-0.261220794	0.034	0.117	5.73E-16	0	cbs
2.67E-20	-0.196166286	0.362	0.596	5.82E-16	0	Usp2
2.70E-20	0.187159173	0.127	0.264	5.89E-16	0	cwo
2.72E-20	0.262067501	0.117	0.247	5.93E-16	0	Sam-S
2.73E-20	0.149873488	0.115	0.245	5.94E-16	0	Rala
2.73E-20	0.126109977	0.078	0.186	5.95E-16	0	Nrt
2.75E-20	0.139956337	0.214	0.404	5.99E-16	0	CG31635
2.80E-20	0.229138014	0.11	0.237	6.09E-16	0	Frl
2.80E-20	0.180144999	0.081	0.191	6.10E-16	0	Pcyt1
2.84E-20	0.134639081	0.205	0.391	6.18E-16	0	babo
3.09E-20	0.110972682	0.08	0.189	6.72E-16	0	gzl
3.14E-20	0.26568313	0.155	0.309	6.83E-16	0	CG8929
3.49E-20	0.221137832	0.182	0.352	7.61E-16	0	bves
3.83E-20	-0.493767832	0.439	0.634	8.34E-16	0	CG15765
4.00E-20	-0.210799036	0.4	0.661	8.71E-16	0	CanA-14F
4.36E-20	0.207490889	0.128	0.266	9.49E-16	0	Chd1
4.39E-20	0.260654791	0.171	0.335	9.56E-16	0	Unc-76
4.62E-20	0.266155708	0.14	0.285	1.01E-15	0	Apc
4.76E-20	0.35270028	0.122	0.256	1.04E-15	0	CG31064
4.93E-20	0.249737383	0.126	0.261	1.07E-15	0	CG6340
4.94E-20	-0.162733534	0.334	0.571	1.07E-15	0	Nmdar2
5.34E-20	-1.549849303	0.008	0.071	1.16E-15	0	CG9384
5.39E-20	0.235253003	0.088	0.202	1.17E-15	0	inc
5.55E-20	-0.111073592	0.056	0.15	1.21E-15	0	CG3009
6.34E-20	-2.343320148	0.007	0.068	1.38E-15	0	CG31030
6.42E-20	-0.382780463	0.675	0.786	1.40E-15	0	shakB
6.46E-20	0.212403096	0.148	0.295	1.41E-15	0	cnn
6.59E-20	0.290823597	0.107	0.231	1.43E-15	0	dop
6.60E-20	-0.217563862	0.109	0.229	1.44E-15	0	CG3655
6.94E-20	0.171236953	0.136	0.277	1.51E-15	0	Graf
6.94E-20	-0.525804055	0.197	0.342	1.51E-15	0	CG14431
7.14E-20	-0.23594971	0.099	0.214	1.56E-15	0	beat-Vc
7.83E-20	0.135592481	0.084	0.195	1.70E-15	0	pps
8.04E-20	0.154433276	0.06	0.157	1.75E-15	0	Nrx-IV
8.36E-20	0.30505662	0.115	0.243	1.82E-15	0	Vrp1
8.53E-20	0.235258573	0.133	0.273	1.86E-15	0	CG4133
9.04E-20	0.20472132	0.067	0.168	1.97E-15	0	CG31510
9.27E-20	-0.648442496	0.776	0.804	2.02E-15	0	CG43347
9.36E-20	-0.177630475	0.377	0.635	2.04E-15	0	PAN3
9.80E-20	0.159827034	0.186	0.356	2.13E-15	0	Sur-8
1.00E-19	0.15966303	0.156	0.307	2.18E-15	0	mrj
1.07E-19	-0.38097482	0.682	0.839	2.33E-15	0	Cam
1.14E-19	0.180320554	0.223	0.418	2.48E-15	0	slgA
1.18E-19	0.159580194	0.139	0.279	2.57E-15	0	svr
1.20E-19	0.159634019	0.127	0.261	2.62E-15	0	ssp3
1.35E-19	-0.159645193	0.074	0.176	2.94E-15	0	Ac13E
1.45E-19	0.126927968	0.231	0.429	3.15E-15	0	CG6191
1.45E-19	0.228636929	0.062	0.159	3.16E-15	0	mop
1.49E-19	0.340185953	0.119	0.25	3.24E-15	0	Cf2
1.51E-19	0.252920402	0.165	0.322	3.28E-15	0	S
1.59E-19	0.124117807	0.067	0.166	3.46E-15	0	scny
1.63E-19	0.158752624	0.077	0.182	3.56E-15	0	tho2
1.65E-19	-0.150197761	0.184	0.338	3.60E-15	0	dpr3
1.65E-19	2.221144287	0.068	0.029	3.60E-15	0	CG3168
1.70E-19	0.140918596	0.082	0.19	3.69E-15	0	sn
1.76E-19	0.234645435	0.164	0.321	3.83E-15	0	CRMP
1.83E-19	0.275660653	0.082	0.191	3.97E-15	0	Su(dx)
1.88E-19	0.174501209	0.192	0.366	4.10E-15	0	scaf6
1.94E-19	0.162801127	0.07	0.171	4.23E-15	0	Sec31
2.11E-19	-0.161252817	0.06	0.154	4.60E-15	0	Arl4
2.38E-19	-0.538849161	0.029	0.105	5.18E-15	0	Ino80
2.44E-19	-0.328193818	0.025	0.099	5.30E-15	0	Tsc1
2.52E-19	0.166215336	0.081	0.188	5.48E-15	0	Nup358
2.52E-19	0.632708268	0.487	0.464	5.48E-15	0	mgl
2.67E-19	-0.12241302	0.389	0.656	5.81E-15	0	14-3-3epsilon
2.67E-19	0.206641324	0.153	0.301	5.82E-15	0	Ufd4
2.69E-19	-0.131338132	0.047	0.135	5.85E-15	0	CG9164
2.80E-19	0.239539299	0.156	0.307	6.10E-15	0	CG1607
3.12E-19	-0.422918795	0.023	0.095	6.80E-15	0	esc
3.27E-19	0.225598375	0.128	0.261	7.11E-15	0	Nep3
3.30E-19	0.170470338	0.105	0.224	7.19E-15	0	ash1
3.57E-19	0.11148942	0.258	0.471	7.78E-15	0	Tm1
3.62E-19	-0.677989987	0.03	0.106	7.88E-15	0	CG8195
3.77E-19	-0.128616338	0.372	0.632	8.20E-15	0	wdb
3.89E-19	-0.98662608	0.021	0.091	8.47E-15	0	w
4.10E-19	-0.179280696	0.232	0.408	8.92E-15	0	jdp
4.24E-19	-3.714987976	0.001	0.056	9.22E-15	0	FBti0059701
4.28E-19	-0.292715669	0.147	0.279	9.32E-15	0	dpr15
4.43E-19	0.236037893	0.118	0.246	9.65E-15	0	htk
4.61E-19	0.282864734	0.199	0.377	1.00E-14	0	Bili
4.65E-19	-0.169277578	0.04	0.122	1.01E-14	0	CG17786
4.70E-19	0.217967718	0.082	0.188	1.02E-14	0	Cdk12
4.81E-19	0.114121484	0.066	0.163	1.05E-14	0	Sap130
5.88E-19	-2.384053691	0.004	0.061	1.28E-14	0	CG5059
6.43E-19	0.199127111	0.099	0.215	1.40E-14	0	Eaf
7.28E-19	0.200888542	0.409	0.322	1.58E-14	0	CG14989
7.80E-19	-0.170093999	0.059	0.15	1.70E-14	0	hbs
7.86E-19	0.165159403	0.098	0.213	1.71E-14	0	Tnpo
8.00E-19	0.211452998	0.077	0.18	1.74E-14	0	Kcmf1
8.10E-19	0.236496341	0.122	0.249	1.76E-14	0	tun
8.46E-19	-2.965519685	0.003	0.057	1.84E-14	0	asRNA:CR45629
8.68E-19	0.185959913	0.067	0.164	1.89E-14	0	Gyg
9.04E-19	-0.612715519	0.077	0.174	1.97E-14	0	CG9650
9.20E-19	-2.530577094	0.003	0.059	2.00E-14	0	Adk1
9.27E-19	0.22729078	0.079	0.183	2.02E-14	0	CG14995
9.54E-19	0.300114191	0.103	0.22	2.08E-14	0	Unc-115a
9.91E-19	-0.132510062	0.038	0.118	2.16E-14	0	CG2278
1.07E-18	0.28712532	0.052	0.141	2.34E-14	0	jub
1.16E-18	0.249783762	0.195	0.368	2.52E-14	0	wnd
1.22E-18	-0.971859608	0.013	0.075	2.66E-14	0	CG5071
1.25E-18	-0.715642901	0.022	0.092	2.71E-14	0	CG18368
1.34E-18	0.232074267	0.113	0.235	2.91E-14	0	CG10132
1.43E-18	-0.161327699	0.039	0.119	3.12E-14	0	CG4022
1.45E-18	-0.129949589	0.042	0.123	3.15E-14	0	CG31122
1.47E-18	0.287473315	0.099	0.213	3.21E-14	0	IntS3
1.54E-18	0.292381532	0.2	0.378	3.35E-14	0	CG8671
1.68E-18	0.143959475	0.221	0.408	3.65E-14	0	gprs
1.92E-18	0.244877473	0.099	0.213	4.18E-14	0	snRNP-U1-70K
1.96E-18	-0.364331386	0.438	0.661	4.28E-14	0	CG2269
2.06E-18	-0.138909813	0.041	0.122	4.49E-14	0	MICU3
2.13E-18	-0.2911334	0.419	0.637	4.64E-14	0	Corin
2.17E-18	0.22673746	0.066	0.162	4.73E-14	0	Axud1
2.22E-18	0.133392884	0.252	0.459	4.82E-14	0	beta-Spec
2.37E-18	-0.185701722	0.415	0.656	5.17E-14	0	Hers
2.45E-18	0.200226009	0.064	0.157	5.34E-14	0	CG1815
2.69E-18	-0.178289649	0.407	0.661	5.86E-14	0	Hr3
2.73E-18	-0.453389566	0.028	0.1	5.94E-14	0	D1
2.81E-18	-0.364993208	0.028	0.1	6.11E-14	0	EndoB
2.84E-18	0.343259261	0.134	0.267	6.18E-14	0	cact
2.91E-18	0.33297251	0.476	0.364	6.34E-14	0	Dora
2.93E-18	0.323291495	0.091	0.201	6.37E-14	0	Ptpmeg
2.98E-18	0.177767085	0.073	0.171	6.49E-14	0	CG13506
3.00E-18	0.148168828	0.059	0.15	6.53E-14	0	Cbl
3.06E-18	0.18925403	0.159	0.305	6.66E-14	0	fra
3.07E-18	-0.344375808	0.041	0.121	6.68E-14	0	rst
3.25E-18	0.138185892	0.098	0.211	7.08E-14	0	CG11883
3.32E-18	-0.380304129	0.487	0.673	7.23E-14	0	dpr8
3.62E-18	0.238157881	0.131	0.262	7.88E-14	0	Atet
3.76E-18	0.254707298	0.062	0.155	8.19E-14	0	CG4751
3.77E-18	0.302395314	0.14	0.277	8.21E-14	0	Snx27
3.77E-18	0.242405495	0.155	0.3	8.21E-14	0	chif
3.87E-18	-0.221429585	0.041	0.121	8.42E-14	0	Rph
3.87E-18	0.314920916	0.163	0.313	8.42E-14	0	Akap200
4.02E-18	-0.346476517	0.02	0.087	8.76E-14	0	Crg-1
4.11E-18	-0.276474852	0.071	0.166	8.96E-14	0	lncRNA:CR46004
4.12E-18	0.271884745	0.1	0.213	8.97E-14	0	Ack-like
4.32E-18	0.124069542	0.084	0.187	9.41E-14	0	CG14082
4.34E-18	0.394384677	0.123	0.25	9.44E-14	0	hyd
4.59E-18	-0.144552399	0.039	0.117	1.00E-13	0	CG1998
4.59E-18	-0.293257263	0.5	0.733	1.00E-13	0	chinmo
4.70E-18	0.225027595	0.234	0.429	1.02E-13	0	Shal
4.78E-18	-0.440881575	0.478	0.662	1.04E-13	0	CG45002
5.32E-18	0.169041457	0.075	0.173	1.16E-13	0	Sln
5.43E-18	0.273255828	0.142	0.279	1.18E-13	0	SelR
5.53E-18	-0.456460957	0.031	0.104	1.20E-13	0	Pcl
5.58E-18	0.211453377	0.11	0.227	1.21E-13	0	CdGAPr
5.77E-18	0.21354459	0.083	0.186	1.26E-13	0	UbcE2H
5.85E-18	2.456599983	0.039	0.013	1.27E-13	0	rols
5.88E-18	-2.79550349	0.003	0.055	1.28E-13	0	CG7956
6.09E-18	0.177050251	0.047	0.129	1.33E-13	0	CG13921
6.09E-18	-0.332127767	0.025	0.094	1.33E-13	0	CG5316
6.16E-18	-0.358125875	0.524	0.679	1.34E-13	0	CG30389
6.47E-18	-0.121876269	0.038	0.115	1.41E-13	0	CG7985
6.72E-18	0.357500574	0.12	0.244	1.46E-13	0	Mgat2
6.94E-18	0.34725363	0.082	0.184	1.51E-13	0	Khc
7.87E-18	0.178939704	0.08	0.18	1.71E-13	0	CG40191
8.88E-18	0.334877234	0.156	0.301	1.93E-13	0	CG6966
8.96E-18	0.276846021	0.182	0.342	1.95E-13	0	GramD1B
9.21E-18	0.159104745	0.105	0.219	2.00E-13	0	beat-Va
9.38E-18	-0.241722028	0.795	0.883	2.04E-13	0	Nckx30C
9.77E-18	0.25499806	0.2	0.373	2.13E-13	0	promL
1.02E-17	0.13672971	0.245	0.441	2.23E-13	0	bin3
1.03E-17	0.388283847	0.128	0.256	2.25E-13	0	SERCA
1.04E-17	0.218002365	0.119	0.239	2.27E-13	0	eIF4A
1.05E-17	-0.131326969	0.348	0.582	2.28E-13	0	tara
1.10E-17	0.315553928	0.194	0.362	2.41E-13	0	bon
1.13E-17	0.289045511	0.158	0.303	2.47E-13	0	grp
1.21E-17	0.234190651	0.078	0.177	2.64E-13	0	CG15099
1.22E-17	0.167087258	0.059	0.147	2.65E-13	0	krz
1.24E-17	-0.145039702	0.372	0.602	2.69E-13	0	ths
1.24E-17	0.285810222	0.09	0.196	2.70E-13	0	metro
1.29E-17	-0.258278938	0.33	0.53	2.80E-13	0	kek2
1.30E-17	0.171745129	0.077	0.175	2.83E-13	0	CG5004
1.30E-17	0.222134884	0.223	0.41	2.84E-13	0	Hcf
1.32E-17	-0.287381634	0.355	0.536	2.86E-13	0	HERC2
1.32E-17	0.191946937	0.187	0.347	2.88E-13	0	CG14441
1.40E-17	-0.171203925	0.328	0.546	3.06E-13	0	plum
1.44E-17	0.138088272	0.075	0.172	3.13E-13	0	nAChRalpha2
1.45E-17	-0.189699411	0.995	0.982	3.15E-13	0	lncRNA:Hsromega
1.46E-17	-0.220774362	0.523	0.763	3.17E-13	0	Sxl
1.46E-17	0.262548355	0.087	0.19	3.18E-13	0	FucTA
1.50E-17	-0.229544875	0.419	0.671	3.28E-13	0	CG42450
1.59E-17	0.253960538	0.078	0.176	3.45E-13	0	qkr58E-3
1.70E-17	-0.24899747	0.455	0.704	3.69E-13	0	csw
1.72E-17	-0.128467009	0.036	0.111	3.75E-13	0	Ctr1A
1.73E-17	0.234257615	0.198	0.367	3.78E-13	0	Piezo
1.74E-17	0.118372898	0.23	0.416	3.79E-13	0	Blimp-1
1.77E-17	0.319635971	0.122	0.244	3.85E-13	0	Mapmodulin
1.80E-17	0.155758533	0.054	0.14	3.91E-13	0	Tak1
1.88E-17	0.100565879	0.068	0.16	4.09E-13	0	CG12576
1.91E-17	0.309373633	0.138	0.271	4.16E-13	0	swm
1.92E-17	0.169339381	0.067	0.159	4.18E-13	0	CG11357
1.96E-17	2.421757571	0.036	0.011	4.27E-13	0	how
2.00E-17	0.386783209	0.101	0.213	4.35E-13	0	CG17528
2.01E-17	0.10054296	0.277	0.493	4.38E-13	0	NAT1
2.08E-17	0.301812494	0.151	0.291	4.53E-13	0	NKAIN
2.22E-17	0.261414801	0.076	0.174	4.84E-13	0	PCB
2.23E-17	0.263591942	0.089	0.194	4.85E-13	0	Dad
2.26E-17	0.14503827	0.201	0.368	4.93E-13	0	crp
2.31E-17	0.244445942	0.108	0.222	5.04E-13	0	vsg
2.44E-17	2.576285871	0.031	0.009	5.31E-13	0	Sod3
2.44E-17	-0.323622906	0.036	0.11	5.31E-13	0	CG9132
2.55E-17	0.356394208	0.098	0.207	5.55E-13	0	mle
2.59E-17	-0.355372943	0.359	0.526	5.64E-13	0	CG17233
3.00E-17	-0.221136824	0.288	0.473	6.54E-13	0	CG15236
3.18E-17	-0.284687826	0.038	0.112	6.92E-13	0	bic
3.22E-17	3.718655895	0.015	0.003	7.02E-13	0	pippin
3.31E-17	0.291600528	0.075	0.17	7.20E-13	0	CkIIalpha
3.41E-17	-3.940217168	0.001	0.05	7.42E-13	0	CG12913
3.52E-17	-1.708305111	0.006	0.059	7.66E-13	0	CG11399
3.65E-17	2.748030409	0.036	0.012	7.95E-13	0	CG31869
3.83E-17	-2.374506346	0.005	0.057	8.34E-13	0	CG31324
3.96E-17	-0.372602089	0.534	0.426	8.62E-13	0	br
4.01E-17	-0.933415718	0.045	0.121	8.74E-13	0	Vsx2
4.20E-17	0.321955738	0.109	0.223	9.15E-13	0	5-HT1B
4.24E-17	0.326264061	0.083	0.183	9.23E-13	0	CG9727
4.29E-17	-0.238084575	0.028	0.096	9.35E-13	0	cin
4.33E-17	0.38524507	0.091	0.196	9.44E-13	0	Usp32
4.47E-17	0.363416301	0.127	0.252	9.74E-13	0	CG12851
4.68E-17	0.302830802	0.123	0.244	1.02E-12	0	PhKgamma
4.77E-17	0.120663624	0.058	0.144	1.04E-12	0	Rcd1
5.21E-17	0.368015506	0.093	0.198	1.13E-12	0	SCAP
5.37E-17	0.268186206	0.193	0.356	1.17E-12	0	CG10631
5.50E-17	-0.150912988	0.249	0.423	1.20E-12	0	CG4168
5.60E-17	0.185969242	0.101	0.208	1.22E-12	0	Rox8
5.88E-17	0.101662459	0.279	0.494	1.28E-12	0	faf
5.90E-17	0.22774103	0.117	0.234	1.28E-12	0	GluRIA
6.05E-17	0.185172472	0.062	0.15	1.32E-12	0	kermit
6.34E-17	0.243958616	0.182	0.337	1.38E-12	0	cdi
6.46E-17	-0.536424043	0.024	0.09	1.41E-12	0	Pdi
6.53E-17	0.137704169	0.049	0.129	1.42E-12	0	tamo
6.60E-17	0.361912927	0.091	0.195	1.44E-12	0	FBXO11
6.68E-17	0.174285894	0.074	0.168	1.46E-12	0	wun
6.80E-17	-0.123026055	0.106	0.213	1.48E-12	0	CG1688
7.23E-17	0.143616572	0.26	0.464	1.57E-12	0	CG1909
7.27E-17	0.272408447	0.166	0.312	1.58E-12	0	tmod
7.58E-17	0.224926528	0.062	0.15	1.65E-12	0	frc
7.59E-17	-2.551706558	0.003	0.053	1.65E-12	0	FBti0019148
7.91E-17	0.104868919	0.051	0.132	1.72E-12	0	Eato
8.02E-17	-0.329975083	0.143	0.263	1.75E-12	0	AstA-R1
8.04E-17	-0.238823807	0.413	0.65	1.75E-12	0	nmo
8.21E-17	0.212306167	0.063	0.151	1.79E-12	0	CG18809
8.42E-17	0.332466894	0.071	0.164	1.83E-12	0	pns
8.58E-17	-0.719030339	0.936	0.884	1.87E-12	0	X11Lbeta
8.73E-17	-0.161177627	0.282	0.47	1.90E-12	0	Pde6
9.17E-17	-0.202024164	0.032	0.102	2.00E-12	0	phyl
1.02E-16	0.169907446	0.097	0.202	2.22E-12	0	CG14186
1.02E-16	0.276384681	0.052	0.133	2.23E-12	0	pcm
1.07E-16	-0.417608992	0.025	0.09	2.32E-12	0	asRNA:CR43906
1.11E-16	0.199985009	0.101	0.209	2.41E-12	0	TTLL4A
1.13E-16	-3.243290755	0.001	0.049	2.47E-12	0	CG9934
1.16E-16	-0.14268933	0.074	0.165	2.53E-12	0	CG32547
1.19E-16	0.447867283	0.086	0.186	2.59E-12	0	CG42271
1.23E-16	-0.863347101	0.017	0.076	2.67E-12	0	Tom40
1.25E-16	0.247756592	0.083	0.181	2.73E-12	0	spoon
1.27E-16	-0.128287921	0.043	0.119	2.76E-12	0	Ent3
1.30E-16	-2.61332908	0.003	0.051	2.82E-12	0	CG6227
1.31E-16	-0.105408009	0.219	0.377	2.85E-12	0	rgn
1.31E-16	0.329727676	0.147	0.28	2.85E-12	0	CG46309
1.36E-16	0.322563532	0.172	0.319	2.96E-12	0	Diap1
1.42E-16	0.42292658	0.142	0.274	3.10E-12	0	Kr-h1
1.45E-16	-0.400006461	0.031	0.1	3.15E-12	0	CG12290
1.46E-16	0.158082534	0.249	0.443	3.17E-12	0	Crk
1.52E-16	-0.251126651	0.806	0.863	3.31E-12	0	tutl
1.52E-16	0.108727251	0.064	0.151	3.32E-12	0	CG12025
1.60E-16	-0.125573777	0.094	0.189	3.48E-12	0	mt:lrRNA
1.62E-16	2.304356946	0.052	0.02	3.52E-12	0	vir-1
1.63E-16	-1.133260406	0.012	0.067	3.54E-12	0	AANAT1
1.68E-16	2.130048572	0.058	0.024	3.66E-12	0	CAH7
1.77E-16	-0.180658564	0.137	0.255	3.86E-12	0	Fas3
1.79E-16	-0.174993665	0.959	0.965	3.89E-12	0	Atpalpha
1.80E-16	0.129372877	0.279	0.491	3.91E-12	0	Cip4
1.84E-16	2.77910073	0.033	0.01	4.01E-12	0	CG8547
1.85E-16	-0.195058346	0.117	0.226	4.03E-12	0	sano
1.88E-16	0.292015094	0.07	0.16	4.10E-12	0	Atf3
1.99E-16	0.110688358	0.075	0.168	4.34E-12	0	beat-Vb
2.03E-16	-0.362045108	0.355	0.535	4.43E-12	0	beat-VI
2.06E-16	-0.984433537	0.008	0.06	4.49E-12	0	CG18281
2.38E-16	0.268269183	0.093	0.195	5.18E-12	0	CG42699
2.42E-16	-0.320020298	0.436	0.604	5.28E-12	0	Atx2
2.43E-16	-0.514265843	0.017	0.075	5.29E-12	0	CG1628
2.43E-16	-0.61763242	0.016	0.074	5.30E-12	0	CG12672
2.44E-16	0.327073189	0.171	0.319	5.31E-12	0	PlexB
2.45E-16	0.115239688	0.055	0.137	5.33E-12	0	Cul3
2.45E-16	0.28872582	0.077	0.17	5.34E-12	0	CG4049
2.60E-16	0.325830206	0.087	0.186	5.66E-12	0	Hsc70Cb
2.93E-16	-0.352483319	0.034	0.102	6.39E-12	0	Phm
2.97E-16	0.259791796	0.132	0.253	6.47E-12	0	Nca
3.01E-16	0.218720236	0.061	0.145	6.55E-12	0	Hph
3.07E-16	0.40862011	0.163	0.305	6.69E-12	0	CG6051
3.11E-16	-0.564436748	0.145	0.256	6.77E-12	0	DIP-beta
3.20E-16	3.608020265	0.017	0.003	6.97E-12	0	Acsx3
3.26E-16	0.191514599	0.15	0.282	7.09E-12	0	Vha26
3.59E-16	0.237771447	0.047	0.124	7.82E-12	0	LPCAT
3.62E-16	0.344677621	0.117	0.231	7.87E-12	0	AP-2alpha
3.63E-16	0.162215128	0.059	0.143	7.90E-12	0	foi
3.74E-16	0.12947917	0.06	0.144	8.14E-12	0	Tgi
3.82E-16	0.196334464	0.25	0.445	8.31E-12	0	Not1
3.93E-16	0.246555342	0.087	0.185	8.55E-12	0	Roc2
4.09E-16	0.278939889	0.068	0.156	8.91E-12	0	Nup214
4.14E-16	0.313941438	0.19	0.348	9.02E-12	0	conu
4.28E-16	0.281766979	0.128	0.248	9.31E-12	0	CG33298
4.32E-16	-0.222169172	0.462	0.672	9.41E-12	0	eag
4.41E-16	-0.137310498	0.032	0.1	9.60E-12	0	Spps
4.79E-16	0.330951333	0.189	0.346	1.04E-11	0	mei-W68
4.96E-16	0.292680556	0.179	0.33	1.08E-11	0	Pgant5
5.20E-16	0.288792095	0.191	0.349	1.13E-11	0	GlyT
5.51E-16	-0.349535019	0.017	0.075	1.20E-11	0	lncRNA:CR43836
5.58E-16	-0.29410902	0.907	0.919	1.21E-11	0	Rbp6
5.70E-16	0.370341064	0.061	0.146	1.24E-11	0	Prp8
5.77E-16	-0.200985346	0.969	0.959	1.26E-11	0	lncRNA:CR42862
6.13E-16	0.223467711	0.153	0.285	1.33E-11	0	Meltrin
6.18E-16	-0.139690808	0.334	0.537	1.35E-11	0	VAChT
6.32E-16	0.109870228	0.062	0.146	1.38E-11	0	Met
6.36E-16	0.130354087	0.272	0.477	1.39E-11	0	Mhcl
6.59E-16	-0.163259781	0.032	0.099	1.43E-11	0	apt
6.69E-16	-1.761175591	0.008	0.058	1.46E-11	0	CG33199
6.69E-16	0.10250442	0.049	0.125	1.46E-11	0	CG5946
7.18E-16	0.251562779	0.235	0.422	1.56E-11	0	Dap160
7.25E-16	-0.406543154	0.385	0.554	1.58E-11	0	NetB
7.43E-16	0.363698552	0.106	0.214	1.62E-11	0	Eps-15
7.48E-16	0.270959757	0.089	0.186	1.63E-11	0	CG8726
7.56E-16	0.186460792	0.043	0.117	1.65E-11	0	fab1
7.93E-16	0.113413069	0.269	0.472	1.73E-11	0	flfl
8.02E-16	0.200167022	0.068	0.154	1.75E-11	0	Arp2
8.05E-16	-0.740389786	0.017	0.074	1.75E-11	0	CG1137
8.21E-16	0.221431808	0.117	0.229	1.79E-11	0	CG44098
8.77E-16	0.143752922	0.227	0.4	1.91E-11	0	Ndae1
8.95E-16	0.222468487	0.221	0.396	1.95E-11	0	Stlk
9.65E-16	2.127683667	0.073	0.035	2.10E-11	0	Lsd-2
9.77E-16	0.3246117	0.07	0.158	2.13E-11	0	Gp93
9.85E-16	0.211988998	0.059	0.141	2.14E-11	0	CG2201
9.85E-16	0.335207784	0.06	0.142	2.14E-11	0	drk
1.07E-15	0.243246366	0.054	0.134	2.32E-11	0	CG10254
1.07E-15	-0.489688485	0.026	0.088	2.33E-11	0	asRNA:CR44894
1.13E-15	0.299933083	0.177	0.325	2.47E-11	0	side-VII
1.14E-15	2.424559635	0.049	0.019	2.47E-11	0	ced-6
1.14E-15	-0.249432956	0.49	0.702	2.49E-11	0	CG42260
1.20E-15	0.29180746	0.17	0.313	2.61E-11	0	Lis-1
1.21E-15	0.112582651	0.055	0.134	2.64E-11	0	gogo
1.24E-15	-0.305990753	0.474	0.656	2.71E-11	0	tyf
1.28E-15	-0.266124987	0.508	0.707	2.78E-11	0	CG42795
1.28E-15	0.272295794	0.089	0.186	2.79E-11	0	CG42672
1.35E-15	-7.423441738	0	0.043	2.93E-11	0	FBti0019470
1.36E-15	0.294566885	0.074	0.163	2.97E-11	0	Klp10A
1.36E-15	-0.102480214	0.036	0.105	2.97E-11	0	Sar1
1.37E-15	0.14952343	0.05	0.127	2.98E-11	0	CG7120
1.37E-15	0.18124462	0.181	0.327	2.99E-11	0	DOR
1.38E-15	0.330841045	0.078	0.17	3.01E-11	0	Utx
1.47E-15	0.17420824	0.156	0.286	3.21E-11	0	scyl
1.49E-15	0.325588747	0.094	0.193	3.24E-11	0	Chc
1.51E-15	0.237794446	0.047	0.122	3.28E-11	0	CG12299
1.55E-15	-0.156088365	0.034	0.1	3.37E-11	0	Ntf-2
1.55E-15	-0.287641811	0.848	0.894	3.38E-11	0	sm
1.57E-15	-0.139679666	0.45	0.701	3.41E-11	0	RhoGAPp190
1.57E-15	0.104485723	0.082	0.173	3.42E-11	0	COX6B
1.60E-15	0.237889673	0.156	0.289	3.48E-11	0	MCU
1.61E-15	-0.147922214	0.23	0.384	3.52E-11	0	5-HT7
1.62E-15	0.249930804	0.17	0.31	3.54E-11	0	Ald1
1.63E-15	-0.172682137	0.045	0.118	3.55E-11	0	CG46244
1.68E-15	0.402592566	0.085	0.18	3.65E-11	0	Synj
1.70E-15	-0.557384564	0.013	0.067	3.70E-11	0	Tehao
1.71E-15	2.955857262	0.017	0.004	3.72E-11	0	CG16700
1.77E-15	-0.310529665	0.059	0.137	3.86E-11	0	ko
1.80E-15	-0.444195888	0.018	0.075	3.91E-11	0	Teh4
1.86E-15	2.30563654	0.054	0.023	4.05E-11	0	CG31705
1.88E-15	0.159582731	0.106	0.21	4.10E-11	0	Rlip
1.92E-15	0.302722282	0.139	0.263	4.18E-11	0	arr
1.94E-15	-3.176132854	0.003	0.048	4.23E-11	0	CG31935
2.09E-15	0.291078538	0.22	0.394	4.54E-11	0	Slik
2.25E-15	-0.2232056	0.021	0.079	4.89E-11	0	CG9967
2.26E-15	0.112693442	0.075	0.163	4.93E-11	0	Su(z)2
2.28E-15	0.121088378	0.053	0.13	4.97E-11	0	Ide
2.32E-15	0.316076327	0.086	0.18	5.05E-11	0	prd1
2.39E-15	-0.56355123	0.015	0.07	5.21E-11	0	lncRNA:CR45237
2.45E-15	-0.153172416	0.381	0.609	5.32E-11	0	PsGEF
2.63E-15	0.309595629	0.068	0.152	5.72E-11	0	XNP
2.72E-15	-0.123188238	0.046	0.118	5.92E-11	0	GCS2alpha
2.73E-15	-0.117342733	0.035	0.101	5.95E-11	0	Klc
2.75E-15	-1.933686457	0.005	0.051	5.98E-11	0	Arf51F
2.76E-15	2.658413952	0.027	0.008	6.02E-11	0	pbl
2.77E-15	0.222397044	0.225	0.401	6.03E-11	0	CG9005
2.92E-15	0.139099468	0.245	0.427	6.35E-11	0	Jupiter
3.09E-15	0.232163634	0.045	0.117	6.73E-11	0	Ire1
3.20E-15	0.134136794	0.044	0.115	6.97E-11	0	CG1317
3.21E-15	0.313782324	0.061	0.142	6.99E-11	0	CG7987
3.24E-15	-0.178160355	0.032	0.097	7.06E-11	0	pre-mod(mdg4)-Y
3.25E-15	-0.228454846	0.331	0.528	7.08E-11	0	CG34384
3.35E-15	0.149846915	0.267	0.463	7.29E-11	0	nonA
3.36E-15	0.213547796	0.184	0.331	7.32E-11	0	CG13375
3.40E-15	0.377220504	0.127	0.243	7.41E-11	0	hrm
3.41E-15	0.221960452	0.071	0.157	7.43E-11	0	sra
3.42E-15	0.324777278	0.097	0.197	7.45E-11	0	CG2991
3.45E-15	0.292519061	0.073	0.159	7.51E-11	0	Mtor
3.46E-15	0.351514861	0.099	0.2	7.53E-11	0	da
3.48E-15	0.198766535	0.067	0.151	7.58E-11	0	GATAd
3.61E-15	0.223719932	0.057	0.135	7.85E-11	0	msl-1
3.66E-15	-1.696380183	0.006	0.052	7.96E-11	0	Ady43A
3.77E-15	0.661734274	0.314	0.25	8.20E-11	0	toy
3.82E-15	0.281310879	0.088	0.183	8.33E-11	0	RhoBTB
3.90E-15	-0.370582421	0.148	0.261	8.48E-11	0	mAChR-B
4.01E-15	0.317553745	0.177	0.323	8.73E-11	0	gol
4.01E-15	-0.213192891	0.031	0.094	8.73E-11	0	cal1
4.06E-15	-0.19505277	0.022	0.081	8.83E-11	0	arg
4.07E-15	-3.363738938	0.001	0.044	8.86E-11	0	CG5028
4.11E-15	0.226768671	0.109	0.213	8.94E-11	0	Toll-7
4.25E-15	0.361687643	0.101	0.203	9.25E-11	0	Gpdh1
4.40E-15	-0.669476034	0.041	0.109	9.58E-11	0	spab
4.67E-15	-0.13717598	0.041	0.11	1.02E-10	0	HmgD
4.89E-15	0.294911545	0.19	0.342	1.06E-10	0	HnRNP-K
4.98E-15	0.391154993	0.134	0.253	1.08E-10	0	CG44245
5.16E-15	0.353852382	0.163	0.3	1.12E-10	0	poe
5.19E-15	0.160820507	0.069	0.153	1.13E-10	0	VhaAC45
5.21E-15	0.352333607	0.149	0.277	1.13E-10	0	bel
5.58E-15	0.162312137	0.038	0.105	1.21E-10	0	neur
5.58E-15	0.236649153	0.101	0.201	1.22E-10	0	CG42353
5.64E-15	0.120255678	0.066	0.148	1.23E-10	0	CG12502
5.74E-15	0.249159322	0.082	0.172	1.25E-10	0	Ranbp16
5.76E-15	0.285652331	0.078	0.166	1.25E-10	0	wit
5.83E-15	0.346429382	0.119	0.229	1.27E-10	0	raw
6.99E-15	-0.163346235	0.028	0.089	1.52E-10	0	CG3777
7.75E-15	-0.318076878	0.024	0.082	1.69E-10	0	Mlc-c
7.79E-15	0.320636886	0.07	0.154	1.70E-10	0	Usp1
7.81E-15	0.345375615	0.115	0.221	1.70E-10	0	CG17841
7.96E-15	0.272025266	0.063	0.143	1.73E-10	0	Pi4KIIalpha
8.35E-15	0.37260276	0.199	0.358	1.82E-10	0	spg
8.36E-15	0.309112443	0.052	0.127	1.82E-10	0	Megf8
8.47E-15	0.160814649	0.068	0.15	1.84E-10	0	Atg18b
8.48E-15	0.315414145	0.76	0.812	1.85E-10	0	MFS17
8.50E-15	-1.651975815	0.004	0.049	1.85E-10	0	CG4538
8.96E-15	0.366881827	0.102	0.203	1.95E-10	0	Usp7
9.43E-15	0.109742824	0.044	0.114	2.05E-10	0	Dp
9.59E-15	0.125536998	0.05	0.123	2.09E-10	0	Hsp60A
9.78E-15	-2.133380126	0.004	0.048	2.13E-10	0	TMS1
9.87E-15	0.308252986	0.186	0.333	2.15E-10	0	CenG1A
9.87E-15	-0.161517217	0.279	0.449	2.15E-10	0	beat-IIa
9.88E-15	0.198771226	0.038	0.104	2.15E-10	0	Naa30A
1.00E-14	-0.587810487	0.043	0.111	2.18E-10	0	Fer2LCH
1.00E-14	0.292761695	0.063	0.143	2.19E-10	0	CG5726
1.01E-14	0.311894404	0.186	0.333	2.20E-10	0	tacc
1.10E-14	-0.151536815	0.457	0.703	2.38E-10	0	sgg
1.18E-14	-1.954646256	0.01	0.058	2.56E-10	0	CG30172
1.19E-14	0.27956221	0.084	0.175	2.60E-10	0	Ptp4E
1.22E-14	-0.370357321	0.027	0.086	2.65E-10	0	Trp1
1.24E-14	0.178488069	0.058	0.135	2.70E-10	0	emb
1.24E-14	-0.146489707	0.098	0.192	2.71E-10	0	Tbh
1.28E-14	0.107917928	0.084	0.173	2.80E-10	0	sca
1.29E-14	-0.209700292	0.026	0.085	2.81E-10	0	ncm
1.29E-14	0.270249942	0.203	0.358	2.82E-10	0	sesB
1.29E-14	0.425017316	0.089	0.182	2.82E-10	0	spin
1.53E-14	2.236670078	0.051	0.021	3.33E-10	0	Zasp52
1.54E-14	0.270286014	0.062	0.141	3.35E-10	0	vimar
1.55E-14	-0.818022545	0.029	0.089	3.38E-10	0	fd102C
1.68E-14	0.420413757	0.109	0.212	3.66E-10	0	CG7766
1.70E-14	-0.200696843	0.51	0.741	3.71E-10	0	dlg1
1.71E-14	0.240973501	0.212	0.371	3.71E-10	0	CG32369
1.73E-14	1.091801565	0.403	0.418	3.76E-10	0	GlcAT-P
1.76E-14	0.1905599	0.066	0.147	3.84E-10	0	Uba1
1.82E-14	0.221423473	0.068	0.15	3.96E-10	0	eIF1A
1.82E-14	0.206860037	0.042	0.11	3.97E-10	0	CG14650
1.86E-14	0.357910623	0.128	0.242	4.06E-10	0	Kdm2
1.89E-14	-0.204458202	0.468	0.706	4.11E-10	0	AGO1
1.91E-14	0.282389529	0.218	0.38	4.15E-10	0	mAChR-A
1.91E-14	-0.168073202	0.3	0.476	4.16E-10	0	beat-VII
1.95E-14	0.288095654	0.068	0.149	4.24E-10	0	CG13907
1.97E-14	0.362231173	0.138	0.257	4.30E-10	0	Prps
1.98E-14	0.189579078	0.085	0.175	4.32E-10	0	lost
2.01E-14	-0.1295199	0.321	0.512	4.37E-10	0	dpr9
2.02E-14	0.149158753	0.032	0.094	4.41E-10	0	AP-1-2beta
2.04E-14	0.265562663	0.069	0.151	4.44E-10	0	PTP-ER
2.08E-14	0.329569951	0.061	0.138	4.52E-10	0	Golgin245
2.10E-14	-0.305211338	0.37	0.519	4.57E-10	0	wapl
2.20E-14	0.334049048	0.198	0.353	4.79E-10	0	cta
2.25E-14	0.322417891	0.068	0.15	4.91E-10	0	CG3558
2.52E-14	0.326591694	0.199	0.353	5.48E-10	0	Pdk1
2.53E-14	-2.968216201	0.001	0.042	5.50E-10	0	FBti0063118
2.53E-14	0.235922879	0.054	0.127	5.51E-10	0	CG6707
2.57E-14	0.342450001	0.163	0.296	5.58E-10	0	Nedd4
2.57E-14	0.281930341	0.22	0.388	5.60E-10	0	BuGZ
2.64E-14	-0.113720135	0.281	0.459	5.74E-10	0	kek5
2.69E-14	0.389338482	0.144	0.266	5.85E-10	0	Moca-cyp
2.78E-14	0.489307767	0.156	0.286	6.06E-10	0	Nhe3
2.87E-14	0.347208103	0.108	0.209	6.25E-10	0	CG17691
2.90E-14	0.281379937	0.059	0.136	6.31E-10	0	CG2246
2.95E-14	-0.142680777	0.168	0.291	6.43E-10	0	CG30158
3.03E-14	0.203015526	0.251	0.438	6.60E-10	0	p120ctn
3.03E-14	0.318692398	0.086	0.176	6.60E-10	0	Cp190
3.04E-14	0.365796004	0.216	0.382	6.61E-10	0	CG41099
3.08E-14	0.231742041	0.032	0.094	6.71E-10	0	Bub1
3.10E-14	3.201690717	0.019	0.005	6.74E-10	0	e
3.10E-14	0.208543716	0.05	0.121	6.74E-10	0	WASp
3.15E-14	0.455145101	0.103	0.203	6.85E-10	0	Mad
3.16E-14	0.413121564	0.124	0.235	6.88E-10	0	stmA
3.24E-14	0.155379562	0.046	0.115	7.05E-10	0	nito
3.29E-14	0.264465841	0.051	0.123	7.17E-10	0	CG9279
3.36E-14	0.461285999	0.077	0.162	7.32E-10	0	TTLL5
3.39E-14	0.298951795	0.061	0.139	7.37E-10	0	alpha-Catr
3.44E-14	0.294475034	0.207	0.366	7.50E-10	0	AP-1gamma
3.45E-14	-0.735561995	0.015	0.066	7.51E-10	0	lncRNA:CR45533
3.46E-14	0.101847003	0.037	0.101	7.53E-10	0	FAM21
3.49E-14	-0.265372923	0.038	0.102	7.60E-10	0	Calr
3.52E-14	-0.151151551	0.464	0.706	7.66E-10	0	sqd
3.59E-14	0.112409548	0.258	0.442	7.81E-10	0	CG32486
3.59E-14	-0.159238925	0.084	0.169	7.82E-10	0	tnc
3.61E-14	0.171229358	0.064	0.141	7.86E-10	0	Sirt1
3.69E-14	-0.245684745	0.506	0.729	8.04E-10	0	eIF4EHP
3.70E-14	-0.350659018	0.499	0.661	8.05E-10	0	Alh
3.77E-14	0.372065064	0.071	0.153	8.20E-10	0	Gdh
3.84E-14	-0.372646351	0.709	0.795	8.36E-10	0	tty
3.99E-14	-0.365588353	0.022	0.078	8.69E-10	0	Gld2
4.00E-14	0.189993616	0.045	0.113	8.70E-10	0	Sara
4.02E-14	0.424372271	0.136	0.253	8.76E-10	0	Baldspot
4.06E-14	-0.285863426	0.02	0.073	8.83E-10	0	cactin
4.06E-14	-0.165163277	0.025	0.082	8.83E-10	0	tea
4.12E-14	0.316805366	0.136	0.252	8.97E-10	0	Rip11
4.16E-14	-0.213440754	0.747	0.863	9.06E-10	0	CASK
4.20E-14	0.179872282	0.055	0.128	9.13E-10	0	Rab2
4.22E-14	0.439687762	0.11	0.213	9.18E-10	0	chb
4.25E-14	0.211284146	0.252	0.433	9.25E-10	0	Act5C
4.27E-14	-0.314023787	0.035	0.097	9.30E-10	0	RpS7
4.30E-14	-0.911346648	0.012	0.06	9.36E-10	0	Cnx14D
4.31E-14	0.301930785	0.062	0.139	9.39E-10	0	CG8079
4.49E-14	-0.968704649	0.011	0.059	9.78E-10	0	CG14434
4.50E-14	0.377489795	0.064	0.143	9.80E-10	0	Lnk
4.52E-14	-0.114942068	0.257	0.418	9.84E-10	0	side-V
4.60E-14	-0.182043758	0.032	0.093	1.00E-09	0	CG13532
4.65E-14	0.100844535	0.044	0.111	1.01E-09	0	Duba
4.74E-14	-0.543103352	0.017	0.069	1.03E-09	0	CG3061
4.83E-14	0.253583631	0.076	0.16	1.05E-09	0	dpr18
4.97E-14	0.192125829	0.251	0.435	1.08E-09	0	RhoGAP71E
5.08E-14	0.202080758	0.066	0.145	1.11E-09	0	PPP4R2r
5.10E-14	0.456329326	0.128	0.24	1.11E-09	0	Nak
5.20E-14	0.394322041	0.054	0.128	1.13E-09	0	ari-2
5.33E-14	0.265925336	0.094	0.186	1.16E-09	0	Drat
5.52E-14	0.467211638	0.118	0.224	1.20E-09	0	lva
5.62E-14	0.417505516	0.096	0.19	1.22E-09	0	P5CDh1
5.65E-14	-0.129990867	0.026	0.083	1.23E-09	0	Ran
5.66E-14	0.471809494	0.084	0.172	1.23E-09	0	Dark
5.78E-14	-0.180072142	0.027	0.084	1.26E-09	0	z
5.99E-14	0.238014759	0.057	0.13	1.30E-09	0	Srrm1
6.15E-14	3.712963422	0.014	0.003	1.34E-09	0	by
6.26E-14	-0.255260826	0.029	0.088	1.36E-09	0	CG13893
6.32E-14	0.262704494	0.108	0.207	1.38E-09	0	CG13937
6.36E-14	0.412530143	0.095	0.189	1.39E-09	0	yrt
6.51E-14	0.106266297	0.177	0.307	1.42E-09	0	CG46301
7.01E-14	0.211705285	0.117	0.219	1.53E-09	0	CG6959
7.25E-14	0.400859549	0.126	0.237	1.58E-09	0	lncRNA:CR46348
7.36E-14	-0.203982654	0.025	0.081	1.60E-09	0	CG33095
7.51E-14	-0.24452916	0.406	0.603	1.64E-09	0	mam
7.70E-14	-0.35439794	0.02	0.073	1.68E-09	0	CG5618
7.71E-14	0.214411982	0.043	0.109	1.68E-09	0	lute
7.72E-14	0.465953692	0.135	0.251	1.68E-09	0	CG12991
7.74E-14	-0.211226943	0.022	0.076	1.69E-09	0	Abp1
7.87E-14	-0.163662958	0.025	0.081	1.71E-09	0	CG13197
7.95E-14	0.44969266	0.125	0.235	1.73E-09	0	CG6420
8.02E-14	1.354080271	0.2	0.149	1.75E-09	0	28SrRNA-Psi:CR45860
8.29E-14	0.374251689	0.078	0.163	1.80E-09	0	CG7611
8.35E-14	0.476176843	0.09	0.181	1.82E-09	0	Cul1
8.63E-14	0.327491501	0.057	0.131	1.88E-09	0	ZnT63C
9.33E-14	0.383071716	0.107	0.206	2.03E-09	0	Hrs
9.66E-14	0.52276421	0.074	0.156	2.10E-09	0	Rok
9.78E-14	0.284049652	0.049	0.118	2.13E-09	0	CG42542
9.78E-14	0.348737915	0.067	0.145	2.13E-09	0	nudE
1.01E-13	0.467832515	0.087	0.175	2.20E-09	0	RtGEF
1.02E-13	0.46263096	0.098	0.193	2.22E-09	0	Pax
1.05E-13	-0.612086196	0.02	0.072	2.28E-09	0	hec
1.05E-13	0.22579108	0.076	0.158	2.30E-09	0	CG14591
1.09E-13	0.350067684	0.109	0.209	2.38E-09	0	galectin
1.13E-13	0.332945538	0.089	0.178	2.45E-09	0	Xpc
1.13E-13	0.113517474	0.071	0.15	2.45E-09	0	CG3625
1.13E-13	0.370521343	0.162	0.292	2.46E-09	0	caz
1.14E-13	0.304653464	0.059	0.133	2.49E-09	0	Ptp69D
1.15E-13	-0.166420983	0.103	0.194	2.50E-09	0	CARPB
1.15E-13	0.207663327	0.03	0.089	2.51E-09	0	CG10209
1.15E-13	0.27746376	0.094	0.185	2.51E-09	0	Daxx
1.17E-13	0.347078409	0.047	0.115	2.54E-09	0	dre4
1.17E-13	0.347003601	0.073	0.155	2.56E-09	0	smg
1.19E-13	-1.855596092	0.003	0.044	2.59E-09	0	RR48361-transposable-element
1.24E-13	0.356730576	0.066	0.144	2.69E-09	0	Rfx
1.24E-13	0.510887492	0.141	0.26	2.70E-09	0	Men-b
1.27E-13	0.307598245	0.073	0.154	2.75E-09	0	Synd
1.28E-13	0.278024185	0.237	0.412	2.79E-09	0	EndoA
1.29E-13	-0.240632673	0.027	0.083	2.80E-09	0	Topors
1.36E-13	-3.09360287	0.002	0.041	2.96E-09	0	Pmp70
1.41E-13	0.292274373	0.054	0.126	3.07E-09	0	row
1.42E-13	-0.12413646	0.208	0.344	3.10E-09	0	kek3
1.44E-13	0.325746058	0.07	0.149	3.13E-09	0	CG17378
1.58E-13	0.320174968	0.061	0.136	3.44E-09	0	PKD
1.62E-13	0.265324685	0.14	0.255	3.53E-09	0	CG9328
1.69E-13	0.353336264	0.188	0.331	3.67E-09	0	dpr7
1.70E-13	0.326677231	0.073	0.154	3.70E-09	0	Herc4
1.70E-13	2.640744737	0.024	0.007	3.71E-09	0	wdp
1.71E-13	0.39961787	0.094	0.185	3.72E-09	0	Npc1a
1.88E-13	-0.501631951	0.013	0.061	4.10E-09	0	Rhp
1.92E-13	-0.684626931	0.009	0.053	4.18E-09	0	fbp
2.00E-13	0.405718735	0.174	0.309	4.35E-09	0	Cnot4
2.12E-13	0.405842193	0.193	0.341	4.62E-09	0	pho
2.13E-13	0.289822963	0.173	0.305	4.63E-09	0	CG7781
2.13E-13	0.147446178	0.067	0.143	4.64E-09	0	CG41520
2.14E-13	0.615815135	0.08	0.165	4.67E-09	0	CG12084
2.22E-13	-0.228844392	0.07	0.146	4.84E-09	0	Pdfr
2.28E-13	0.399000739	0.078	0.161	4.96E-09	0	clu
2.32E-13	-0.244055735	0.016	0.065	5.05E-09	0	CG31687
2.43E-13	0.465140186	0.129	0.239	5.29E-09	0	didum
2.44E-13	0.102629022	0.126	0.23	5.31E-09	0	aop
2.47E-13	0.142521646	0.035	0.095	5.38E-09	0	stw
2.49E-13	0.12694182	0.038	0.1	5.43E-09	0	CG10362
2.65E-13	0.431679108	0.175	0.311	5.77E-09	0	Ehbp1
2.68E-13	0.133005901	0.042	0.106	5.84E-09	0	Vps26
2.74E-13	0.229577369	0.842	0.859	5.96E-09	0	pan
2.77E-13	0.397119217	0.094	0.184	6.02E-09	0	sina
2.87E-13	-2.90939023	0.003	0.041	6.25E-09	0	CG15309
2.91E-13	0.206734028	0.044	0.109	6.34E-09	0	Naus
2.93E-13	0.224843784	0.167	0.292	6.37E-09	0	CG13784
3.00E-13	0.253913101	0.046	0.112	6.53E-09	0	eRF3
3.08E-13	0.129092031	0.035	0.095	6.71E-09	0	pds5
3.10E-13	0.201994675	0.042	0.105	6.76E-09	0	garz
3.12E-13	0.232073208	0.081	0.163	6.78E-09	0	alphaSnap
3.17E-13	0.182101326	0.05	0.117	6.90E-09	0	Rim2
3.20E-13	0.439844393	0.156	0.28	6.97E-09	0	SCaMC
3.25E-13	0.249652427	0.045	0.111	7.07E-09	0	GLS
3.28E-13	0.451211322	0.119	0.223	7.14E-09	0	kay
3.33E-13	-0.288292064	0.041	0.102	7.25E-09	0	CG31183
3.39E-13	0.14715481	0.288	0.489	7.38E-09	0	Pep
3.41E-13	-1.603184695	0.002	0.04	7.43E-09	0	FBti0061160
3.83E-13	0.308625053	0.052	0.12	8.34E-09	0	vari
3.87E-13	0.447135916	0.149	0.269	8.42E-09	0	Plp
4.02E-13	0.318355454	0.061	0.134	8.75E-09	0	Alg-2
4.08E-13	-0.254098445	0.02	0.07	8.88E-09	0	su(Hw)
4.11E-13	0.426706088	0.063	0.137	8.94E-09	0	subdued
4.11E-13	0.337564608	0.068	0.144	8.95E-09	0	CG6495
4.12E-13	-7.791842576	0	0.035	8.97E-09	0	pre-rRNA:CR45846
4.18E-13	0.169581673	0.047	0.112	9.10E-09	0	aralar1
4.19E-13	0.356063102	0.054	0.123	9.12E-09	0	CG45075
4.27E-13	0.391267582	0.068	0.144	9.30E-09	0	lqfR
4.38E-13	0.502759063	0.129	0.238	9.53E-09	0	su(sable)
4.58E-13	0.274284647	0.075	0.155	9.96E-09	0	Rab11
4.60E-13	0.44087207	0.098	0.189	1.00E-08	0	VGAT
4.60E-13	-0.258979408	0.314	0.478	1.00E-08	0	dpr1
4.88E-13	0.394069804	0.051	0.118	1.06E-08	0	ago
5.07E-13	0.166237587	0.297	0.505	1.10E-08	0	Saf-B
5.11E-13	0.268955013	0.053	0.122	1.11E-08	0	Schip1
5.14E-13	-0.877689225	0.271	0.192	1.12E-08	0	Vmat
5.47E-13	2.337027119	0.029	0.01	1.19E-08	0	T48
5.65E-13	2.727952929	0.021	0.006	1.23E-08	0	LManII
5.71E-13	0.205765742	0.032	0.089	1.24E-08	0	Cap-H2
5.88E-13	0.381414351	0.144	0.258	1.28E-08	0	CG46339
6.03E-13	0.172014819	0.04	0.101	1.31E-08	0	pygo
6.13E-13	1.957168534	0.048	0.021	1.33E-08	0	Ncc69
6.13E-13	0.235150859	0.04	0.101	1.33E-08	0	nonC
6.26E-13	-0.826998531	0.015	0.062	1.36E-08	0	y
6.61E-13	0.371913431	0.089	0.176	1.44E-08	0	CG8229
6.68E-13	0.289052162	0.196	0.338	1.45E-08	0	CG30015
6.72E-13	0.156971628	0.152	0.266	1.46E-08	0	tok
7.03E-13	0.111407667	0.857	0.849	1.53E-08	0	mub
7.34E-13	0.377927812	0.077	0.157	1.60E-08	0	Pat1
7.51E-13	0.384879656	0.067	0.142	1.63E-08	0	CG10713
7.51E-13	-0.236715086	0.566	0.772	1.63E-08	0	Bsg
7.68E-13	0.186768373	0.038	0.099	1.67E-08	0	CG10137
7.83E-13	-0.146497223	0.031	0.087	1.70E-08	0	Hel25E
8.38E-13	0.302342945	0.205	0.352	1.82E-08	0	AGO2
8.47E-13	0.436878208	0.098	0.189	1.84E-08	0	CG7166
8.51E-13	0.417574486	0.098	0.189	1.85E-08	0	Tim17b
8.51E-13	0.18609485	0.045	0.108	1.85E-08	0	Lztr1
8.88E-13	0.205407424	0.045	0.108	1.93E-08	0	akirin
8.89E-13	0.257468791	0.048	0.113	1.93E-08	0	Rme-8
8.92E-13	0.429590649	0.191	0.335	1.94E-08	0	jar
9.23E-13	0.437024233	0.096	0.185	2.01E-08	0	CG4911
9.25E-13	-0.271762113	0.531	0.708	2.01E-08	0	Gug
9.29E-13	0.359291479	0.084	0.168	2.02E-08	0	Aldh-III
9.34E-13	0.163475586	0.042	0.104	2.03E-08	0	cdm
9.40E-13	0.127389811	0.043	0.104	2.05E-08	0	CG3907
1.03E-12	0.186288109	0.046	0.11	2.24E-08	0	Pop2
1.03E-12	0.34049905	0.049	0.114	2.25E-08	0	CG1440
1.04E-12	-0.16879765	0.455	0.676	2.27E-08	0	sdt
1.07E-12	0.300896575	0.253	0.433	2.34E-08	0	fry
1.13E-12	0.295483637	0.266	0.458	2.45E-08	0	Pcf11
1.13E-12	0.208165843	0.043	0.105	2.47E-08	0	crq
1.14E-12	0.304451243	0.253	0.435	2.48E-08	0	Dab
1.15E-12	0.470716991	0.115	0.213	2.49E-08	0	CG3764
1.15E-12	0.28215363	0.05	0.115	2.51E-08	0	sau
1.18E-12	0.352100833	0.047	0.112	2.57E-08	0	Clic
1.20E-12	0.201619123	0.054	0.122	2.62E-08	0	Pten
1.22E-12	-0.10431897	0.026	0.078	2.65E-08	0	pzg
1.22E-12	0.381440222	0.061	0.132	2.65E-08	0	cyst
1.22E-12	0.119842587	0.054	0.122	2.66E-08	0	ktub
1.28E-12	0.483837543	0.084	0.167	2.79E-08	0	CG17124
1.30E-12	0.184428929	0.041	0.101	2.84E-08	0	Sbf
1.31E-12	-0.233280643	0.018	0.066	2.85E-08	0	Rnp4F
1.32E-12	0.357040822	0.083	0.165	2.86E-08	0	RhoGDI
1.32E-12	-0.134924047	0.027	0.079	2.87E-08	0	ebo
1.32E-12	0.317633467	0.051	0.117	2.88E-08	0	Pi3K21B
1.32E-12	2.430199349	0.02	0.006	2.88E-08	0	CG31689
1.33E-12	2.344838844	0.034	0.013	2.89E-08	0	CG43693
1.37E-12	-1.129330766	0.006	0.046	2.98E-08	0	CG17600
1.39E-12	0.287385127	0.753	0.792	3.02E-08	0	shot
1.43E-12	1.712138725	0.064	0.031	3.11E-08	0	foxo
1.50E-12	-0.100039434	0.034	0.091	3.27E-08	0	ND-49
1.51E-12	0.282226781	0.045	0.107	3.29E-08	0	CG43219
1.55E-12	1.723538325	0.154	0.108	3.38E-08	0	nrv2
1.58E-12	-0.596524422	0.013	0.058	3.43E-08	0	CG17806
1.58E-12	0.314143772	0.122	0.222	3.45E-08	0	CG6154
1.61E-12	0.107408544	0.031	0.086	3.51E-08	0	Ge-1
1.64E-12	-0.129725837	0.024	0.076	3.58E-08	0	Cdc42
1.65E-12	-0.220395748	0.529	0.72	3.59E-08	0	Cow
1.77E-12	-0.604499638	0.012	0.055	3.85E-08	0	CG7565
1.85E-12	0.199579781	0.058	0.126	4.03E-08	0	SppL
1.89E-12	-0.251946691	0.017	0.063	4.11E-08	0	Vps13B
1.91E-12	0.33777428	0.656	0.733	4.16E-08	0	rl
1.99E-12	0.102082218	0.043	0.104	4.34E-08	0	Ubqn
2.11E-12	0.269810972	0.052	0.118	4.59E-08	0	CG3262
2.15E-12	0.348997132	0.066	0.138	4.68E-08	0	jigr1
2.16E-12	0.374657362	0.098	0.186	4.71E-08	0	ATPsynbeta
2.16E-12	0.372839356	0.053	0.119	4.71E-08	0	Bap170
2.17E-12	-0.289383452	0.023	0.073	4.72E-08	0	Diap2
2.27E-12	0.398159338	0.082	0.163	4.93E-08	0	CG31523
2.35E-12	0.193147717	0.037	0.095	5.11E-08	0	CG4313
2.37E-12	0.252998175	0.042	0.102	5.16E-08	0	ZAM{}RR48383
2.41E-12	0.173166012	0.3	0.504	5.24E-08	0	Haspin
2.48E-12	0.185256791	0.253	0.426	5.39E-08	0	lncRNA:CR43459
2.60E-12	2.182064721	0.059	0.028	5.67E-08	0	CG8312
2.66E-12	0.196226367	0.747	0.741	5.78E-08	0	hppy
2.70E-12	0.381964362	0.108	0.201	5.87E-08	0	sowah
2.75E-12	0.167772458	0.271	0.453	5.99E-08	0	inaE
2.77E-12	-0.223421058	0.825	0.882	6.03E-08	0	nAChRalpha5
2.79E-12	0.358504975	0.079	0.157	6.08E-08	0	CG17646
2.87E-12	0.37331072	0.185	0.319	6.25E-08	0	Eaat2
2.88E-12	2.58355986	0.033	0.012	6.28E-08	0	Cyp4g15
3.03E-12	2.285134858	0.042	0.017	6.59E-08	0	zormin
3.03E-12	0.403947393	0.073	0.148	6.59E-08	0	Aplip1
3.15E-12	0.245543088	0.052	0.117	6.85E-08	0	mew
3.20E-12	0.424581411	0.068	0.14	6.96E-08	0	Zcchc7
3.22E-12	-0.251269925	0.732	0.843	7.02E-08	0	futsch
3.36E-12	0.341313574	0.148	0.26	7.32E-08	0	Eip74EF
3.48E-12	-0.615265487	0.013	0.057	7.58E-08	0	CG33521
3.53E-12	-2.12629222	0.004	0.041	7.67E-08	0	CG31694
3.58E-12	0.349448601	0.057	0.124	7.79E-08	0	CG6923
3.59E-12	0.122452915	0.045	0.106	7.83E-08	0	rb
3.65E-12	0.58194093	0.163	0.286	7.95E-08	0	CG8176
3.70E-12	0.115228991	0.08	0.156	8.04E-08	0	CG6044
3.87E-12	-0.147831529	0.224	0.357	8.43E-08	0	CG32683
3.90E-12	0.50166934	0.065	0.136	8.48E-08	0	gek
3.94E-12	-0.227288452	0.029	0.081	8.57E-08	0	CG17778
4.13E-12	-7.659172257	0	0.033	8.99E-08	0	FBti0019469
4.14E-12	-0.293040213	0.633	0.765	9.01E-08	0	nej
4.15E-12	0.476408364	0.051	0.115	9.04E-08	0	HPS4
4.17E-12	2.70738774	0.029	0.01	9.07E-08	0	bdl
4.24E-12	-0.211352966	0.037	0.093	9.23E-08	0	Mpcp2
4.24E-12	2.747955806	0.02	0.006	9.24E-08	0	Oatp58Dc
4.26E-12	-0.364511296	0.014	0.057	9.28E-08	0	Hsp67Ba
4.31E-12	-0.250652383	0.023	0.072	9.39E-08	0	HIPP1
4.35E-12	-0.18817508	0.311	0.479	9.47E-08	0	CG30116
4.81E-12	0.359151162	0.117	0.214	1.05E-07	0	Ppcs
4.86E-12	0.176778237	0.044	0.104	1.06E-07	0	qm
4.86E-12	-0.298619816	0.615	0.755	1.06E-07	0	Dscam2
4.92E-12	-1.114696872	0.008	0.047	1.07E-07	0	boil
5.01E-12	0.28991523	0.053	0.118	1.09E-07	0	lark
5.14E-12	0.315083406	0.045	0.106	1.12E-07	0	Mcr
5.25E-12	-0.358402924	0.015	0.059	1.14E-07	0	CG42233
5.58E-12	0.191826502	0.031	0.085	1.22E-07	0	Rab8
5.61E-12	0.722595956	0.494	0.573	1.22E-07	0	CG33229
5.84E-12	-0.262191369	0.022	0.071	1.27E-07	0	mus201
6.01E-12	0.282161628	0.045	0.106	1.31E-07	0	CG13185
6.09E-12	1.415610378	0.24	0.203	1.33E-07	0	Abcd1
6.27E-12	0.27182583	0.251	0.426	1.37E-07	0	Bruce
6.75E-12	0.452321262	0.054	0.12	1.47E-07	0	CG32816
6.99E-12	0.158195306	0.164	0.276	1.52E-07	0	Oamb
7.14E-12	0.306373464	0.05	0.113	1.55E-07	0	CG18549
7.40E-12	0.157952838	0.295	0.489	1.61E-07	0	Src42A
7.41E-12	-0.244771219	0.429	0.636	1.61E-07	0	RhoGAP19D
7.58E-12	-0.211179175	0.061	0.127	1.65E-07	0	Fer1HCH
7.65E-12	-2.965253544	0.002	0.036	1.67E-07	0	CG18815
7.68E-12	2.659577321	0.023	0.007	1.67E-07	0	Irk2
7.78E-12	0.205916733	0.034	0.089	1.69E-07	0	egl
7.93E-12	-0.15005207	0.024	0.073	1.73E-07	0	CG31815
8.07E-12	-0.113980821	0.026	0.076	1.76E-07	0	Uev1A
8.43E-12	0.212698297	0.291	0.49	1.84E-07	0	Lrp4
8.52E-12	0.253668315	0.073	0.147	1.86E-07	0	ush
8.54E-12	0.462226025	0.064	0.133	1.86E-07	0	CG34133
8.57E-12	0.409208812	0.086	0.166	1.87E-07	0	Gbs-76A
8.59E-12	0.421570579	0.056	0.121	1.87E-07	0	ATPCL
8.78E-12	0.360477628	0.205	0.349	1.91E-07	0	Stat92E
8.89E-12	0.358103775	0.064	0.133	1.93E-07	0	F{}RR48400
8.95E-12	0.342961832	0.064	0.132	1.95E-07	0	Su(var)2-10
9.35E-12	-3.118847505	0.001	0.033	2.04E-07	0	FBti0019597
9.57E-12	0.341383284	0.046	0.106	2.08E-07	0	mib2
9.66E-12	0.133823368	0.036	0.09	2.10E-07	0	usp
9.79E-12	0.612990094	0.103	0.191	2.13E-07	0	CG1640
9.93E-12	0.370243754	0.045	0.105	2.16E-07	0	CG42588
1.02E-11	0.528197491	0.488	0.503	2.22E-07	0	nolo
1.03E-11	2.821858739	0.017	0.005	2.25E-07	0	Indy
1.03E-11	-4.91037833	0.001	0.033	2.25E-07	0	l(3)72Ab
1.07E-11	0.356937884	0.033	0.086	2.33E-07	0	fs(1)K10
1.12E-11	-0.465754444	0.038	0.092	2.44E-07	0	twz
1.16E-11	0.11574814	0.326	0.53	2.52E-07	0	B52
1.19E-11	0.367473318	0.157	0.272	2.60E-07	0	Ubi-p63E
1.26E-11	0.535983824	0.101	0.188	2.75E-07	0	Oatp30B
1.29E-11	0.204765564	0.052	0.115	2.82E-07	0	CG6686
1.31E-11	-0.32101836	0.027	0.076	2.85E-07	0	otk
1.36E-11	0.384962389	0.046	0.106	2.97E-07	0	l(2)k05819
1.38E-11	-2.126532534	0.002	0.035	3.00E-07	0	CG17802
1.38E-11	-0.816443936	0.008	0.045	3.01E-07	0	CG31897
1.39E-11	0.112958103	0.029	0.079	3.03E-07	0	CG4119
1.41E-11	0.511681003	0.078	0.154	3.07E-07	0	Tsp39D
1.42E-11	-2.115347265	0.002	0.035	3.09E-07	0	FBti0019026
1.43E-11	0.227684037	0.042	0.099	3.11E-07	0	CG6330
1.44E-11	0.227200128	0.046	0.105	3.13E-07	0	l(2)k09913
1.45E-11	0.125931535	0.276	0.449	3.15E-07	0	Mkp3
1.45E-11	0.270936335	0.051	0.113	3.16E-07	0	disp
1.48E-11	0.352201957	0.065	0.133	3.22E-07	0	Cerk
1.49E-11	-2.147026653	0.003	0.038	3.24E-07	0	CG1814
1.49E-11	0.526708295	0.087	0.166	3.25E-07	0	EDTP
1.52E-11	-0.173502926	0.73	0.858	3.30E-07	0	Srrm234
1.54E-11	0.247841759	0.271	0.453	3.34E-07	0	CG31998
1.54E-11	0.169885803	0.036	0.09	3.36E-07	0	alpha-Man-Ib
1.55E-11	-0.282223422	0.467	0.65	3.38E-07	0	tay
1.58E-11	0.362518183	0.111	0.202	3.43E-07	0	CG42700
1.58E-11	0.387578043	0.067	0.137	3.45E-07	0	ocm
1.67E-11	0.501873863	0.109	0.199	3.64E-07	0	kra
1.76E-11	0.176175915	0.229	0.377	3.82E-07	0	CG31690
1.80E-11	0.358198767	0.071	0.141	3.91E-07	0	CG11658
1.84E-11	0.454225468	0.153	0.266	4.00E-07	0	Marf
1.84E-11	0.361610672	0.046	0.105	4.01E-07	0	CG30020
1.89E-11	0.472267504	0.092	0.174	4.10E-07	0	slmb
1.89E-11	0.164366644	0.045	0.104	4.11E-07	0	Rab1
1.90E-11	0.28671976	0.126	0.223	4.14E-07	0	CG30419
1.91E-11	-0.118118022	0.017	0.061	4.15E-07	0	CG6659
1.93E-11	-2.587132482	0.002	0.035	4.21E-07	0	ADPS
2.05E-11	-0.190239182	0.021	0.066	4.47E-07	0	RYBP
2.09E-11	0.38718134	0.152	0.262	4.54E-07	0	CG31637
2.11E-11	0.486155605	0.135	0.238	4.58E-07	0	uzip
2.12E-11	0.26137429	0.253	0.425	4.61E-07	0	Fs(2)Ket
2.12E-11	0.996010199	0.078	0.042	4.62E-07	0	dsx
2.13E-11	0.145618358	0.066	0.133	4.63E-07	0	Atg8a
2.13E-11	0.108216285	0.242	0.391	4.64E-07	0	caps
2.16E-11	-0.243369948	0.02	0.064	4.71E-07	0	Usp16-45
2.17E-11	0.350806874	0.063	0.13	4.72E-07	0	Ubi-p5E
2.17E-11	-0.175642475	0.337	0.502	4.73E-07	0	unc-13-4A
2.30E-11	0.195273678	0.033	0.085	5.01E-07	0	Pex23
2.31E-11	0.38583298	0.033	0.085	5.02E-07	0	MED14
2.32E-11	0.400837645	0.092	0.173	5.05E-07	0	Eb1
2.36E-11	0.355059586	0.046	0.105	5.14E-07	0	CG9044
2.41E-11	0.47183919	0.058	0.122	5.24E-07	0	Syn2
2.44E-11	-0.263894835	0.02	0.065	5.31E-07	0	CG8155
2.45E-11	0.507976643	0.069	0.139	5.34E-07	0	CG14764
2.47E-11	-0.290865262	0.014	0.055	5.37E-07	0	Tdrd3
2.51E-11	0.460822026	0.046	0.105	5.47E-07	0	ZnT33D
2.52E-11	0.154033629	0.027	0.075	5.49E-07	0	msl-2
2.54E-11	-0.430015525	0.019	0.063	5.52E-07	0	Trx-2
2.55E-11	-0.465232253	0.017	0.061	5.55E-07	0	SMC5
2.56E-11	0.105771364	0.019	0.063	5.58E-07	0	c12.2
2.79E-11	3.719811937	0.011	0.002	6.08E-07	0	CG1544
2.81E-11	0.113393562	0.036	0.09	6.12E-07	0	sstn
2.82E-11	0.537082933	0.078	0.153	6.13E-07	0	Atxn7
2.83E-11	0.543947559	0.117	0.21	6.17E-07	0	Ubc6
2.85E-11	0.330346267	0.159	0.272	6.19E-07	0	GlyP
2.86E-11	0.529978137	0.126	0.224	6.23E-07	0	ACC
2.88E-11	-0.294597155	0.057	0.118	6.27E-07	0	Ets65A
2.92E-11	0.204990856	0.179	0.3	6.35E-07	0	ATP8B
2.93E-11	-0.161902752	0.365	0.532	6.38E-07	0	Ncoa6
2.94E-11	0.405081499	0.077	0.15	6.41E-07	0	betaTub56D
2.95E-11	0.349348052	0.05	0.11	6.43E-07	0	TBPH
3.13E-11	0.104502854	0.151	0.253	6.82E-07	0	bab2
3.15E-11	-0.202598347	0.02	0.064	6.85E-07	0	CG5079
3.15E-11	0.360386283	0.072	0.142	6.86E-07	0	mAcon1
3.18E-11	0.251962773	0.052	0.113	6.93E-07	0	CG12402
3.20E-11	0.327482152	0.041	0.097	6.96E-07	0	trc
3.26E-11	0.305894068	0.068	0.136	7.10E-07	0	comm
3.27E-11	-0.291964556	0.012	0.051	7.13E-07	0	Ir62a
3.32E-11	0.359982323	0.233	0.392	7.22E-07	0	ATP8A
3.33E-11	-0.141246705	0.017	0.059	7.25E-07	0	CG42676
3.33E-11	0.348249739	0.076	0.148	7.25E-07	0	hpRNA:CR18854
3.37E-11	0.458714143	0.05	0.111	7.33E-07	0	dbo
3.38E-11	0.116678575	0.04	0.095	7.36E-07	0	CG31650
3.41E-11	-0.513843972	0.01	0.049	7.42E-07	0	CG18675
3.44E-11	-0.519726755	0.656	0.69	7.48E-07	0	CG10543
3.45E-11	0.314572997	0.044	0.101	7.51E-07	0	CG13384
3.60E-11	0.31349475	0.047	0.105	7.84E-07	0	slim
3.62E-11	0.31253617	0.214	0.357	7.88E-07	0	InR
3.64E-11	-0.421429941	0.015	0.057	7.92E-07	0	CG14647
3.70E-11	-0.441938997	0.022	0.067	8.06E-07	0	RpS6
3.77E-11	0.494507686	0.037	0.091	8.20E-07	0	CG13605
3.77E-11	-0.935779431	0.016	0.058	8.20E-07	0	RpS8
3.86E-11	0.259077847	0.034	0.086	8.41E-07	0	CG7381
3.88E-11	0.210154385	0.047	0.105	8.45E-07	0	Spt5
3.88E-11	0.305293433	0.042	0.098	8.45E-07	0	CG10979
3.90E-11	-0.570461878	0.011	0.05	8.49E-07	0	CG11417
3.99E-11	0.20651349	0.038	0.091	8.68E-07	0	CG32225
4.04E-11	-0.15136798	0.341	0.504	8.79E-07	0	CG31224
4.09E-11	0.296796341	0.067	0.135	8.91E-07	0	PRAS40
4.12E-11	0.381889697	0.038	0.091	8.97E-07	0	Psa
4.20E-11	-0.354164941	0.365	0.515	9.14E-07	0	lncRNA:CR44997
4.28E-11	-0.158435829	0.013	0.053	9.31E-07	0	CG6294
4.40E-11	-0.237412555	0.02	0.063	9.58E-07	0	CG14657
4.64E-11	0.130486074	0.026	0.073	1.01E-06	0	ABCB7
4.67E-11	0.314264098	0.453	0.401	1.02E-06	0	ct
4.92E-11	-0.188212108	0.02	0.063	1.07E-06	0	lncRNA:CR46268
4.93E-11	0.390991316	0.046	0.104	1.07E-06	0	RhoGAP68F
4.97E-11	0.251785475	0.035	0.087	1.08E-06	0	tadr
5.03E-11	0.465724707	0.063	0.128	1.09E-06	0	ClC-c
5.11E-11	0.175779626	0.041	0.095	1.11E-06	0	phtf
5.51E-11	-0.370924734	0.014	0.054	1.20E-06	0	CG9062
5.65E-11	0.367816599	0.056	0.118	1.23E-06	0	Naprt
5.76E-11	0.331915327	0.041	0.096	1.25E-06	0	CG12194
6.00E-11	-0.470157136	0.017	0.058	1.31E-06	0	mge
6.15E-11	0.41113647	0.228	0.385	1.34E-06	0	Psi
6.17E-11	0.199691583	0.17	0.282	1.34E-06	0	Pxn
6.32E-11	0.264986403	0.302	0.506	1.38E-06	0	mod(mdg4)
6.46E-11	0.188130532	0.029	0.077	1.41E-06	0	CkIIalpha-i3
6.63E-11	0.162947188	0.217	0.355	1.44E-06	0	robo3
6.68E-11	-0.137188778	0.476	0.7	1.45E-06	0	chn
6.69E-11	0.481665772	0.048	0.106	1.46E-06	0	Gpo1
6.70E-11	0.507958851	0.072	0.141	1.46E-06	0	CG7065
6.81E-11	0.525156626	0.086	0.162	1.48E-06	0	CG18659
6.94E-11	-1.154912806	0.006	0.039	1.51E-06	0	THADA
6.99E-11	-1.200733272	0.01	0.047	1.52E-06	0	Neb-cGP
7.45E-11	1.024945671	0.343	0.338	1.62E-06	0	dally
7.51E-11	0.300201716	0.036	0.087	1.63E-06	0	AspRS-m
7.55E-11	0.276042192	0.073	0.141	1.64E-06	0	CG40228
7.58E-11	-0.217414582	0.024	0.069	1.65E-06	0	Hip14
7.92E-11	-0.561409928	0.024	0.069	1.73E-06	0	RYa-R
8.25E-11	0.136487808	0.041	0.094	1.80E-06	0	spidey
8.36E-11	-0.206144909	0.033	0.082	1.82E-06	0	Rab14
8.39E-11	0.412136551	0.143	0.246	1.83E-06	0	emc
8.48E-11	0.469683919	0.086	0.161	1.85E-06	0	sei
8.80E-11	0.485017588	0.092	0.171	1.91E-06	0	CG30428
9.15E-11	0.131512357	0.031	0.079	1.99E-06	0	Cbp80
9.26E-11	0.153306434	0.036	0.088	2.02E-06	0	ScsbetaA
9.50E-11	0.456999667	0.066	0.131	2.07E-06	0	PH4alphaEFB
9.65E-11	0.283487678	0.062	0.126	2.10E-06	0	Ndf
9.77E-11	0.482147542	0.047	0.103	2.13E-06	0	Best1
1.01E-10	0.230782388	0.026	0.072	2.19E-06	0	Lon
1.01E-10	0.582674395	0.105	0.191	2.20E-06	0	PDZ-GEF
1.02E-10	0.13885996	0.025	0.071	2.21E-06	0	crm
1.04E-10	-2.402308038	0.002	0.032	2.27E-06	0	FBti0019799
1.04E-10	0.496196663	0.087	0.163	2.27E-06	0	CG13654
1.07E-10	-0.167279921	0.537	0.751	2.32E-06	0	CG32809
1.07E-10	0.384971676	0.261	0.438	2.32E-06	0	PNUTS
1.08E-10	1.906343089	0.045	0.021	2.34E-06	0	CG1552
1.13E-10	0.222036375	0.043	0.098	2.46E-06	0	c11.1
1.14E-10	0.217832268	0.032	0.081	2.47E-06	0	par-6
1.15E-10	0.543225303	0.09	0.167	2.50E-06	0	CG5521
1.18E-10	0.159982049	0.035	0.085	2.57E-06	0	CG8924
1.19E-10	0.31712035	0.087	0.161	2.58E-06	0	CG31323
1.19E-10	0.112639179	0.085	0.157	2.59E-06	0	CG6770
1.19E-10	0.129120471	0.027	0.074	2.59E-06	0	TM9SF2
1.20E-10	0.23184103	0.038	0.091	2.61E-06	0	Mitofilin
1.22E-10	0.417550161	0.041	0.095	2.65E-06	0	dlt
1.23E-10	0.483681703	0.055	0.116	2.67E-06	0	CG7492
1.27E-10	-1.70711827	0.002	0.032	2.76E-06	0	FBti0062035
1.28E-10	0.357045122	0.038	0.091	2.78E-06	0	Ocrl
1.36E-10	0.41456839	0.218	0.364	2.97E-06	0	PIP4K
1.38E-10	0.454726321	0.064	0.129	3.01E-06	0	mxt
1.39E-10	0.347951409	0.036	0.087	3.02E-06	0	RhoGAP92B
1.39E-10	-0.263699639	0.015	0.054	3.03E-06	0	CG17637
1.41E-10	0.381300118	0.031	0.08	3.07E-06	0	ksr
1.42E-10	0.387322549	0.038	0.089	3.09E-06	0	lncRNA:CR45332
1.45E-10	0.459528133	0.084	0.158	3.16E-06	0	CG17493
1.48E-10	0.209779695	0.031	0.079	3.23E-06	0	Lam
1.49E-10	1.939145063	0.062	0.033	3.24E-06	0	N
1.51E-10	-0.2666392	0.02	0.063	3.28E-06	0	lncRNA:CR45102
1.53E-10	0.185175291	0.043	0.097	3.34E-06	0	VhaSFD
1.57E-10	3.037608862	0.012	0.003	3.41E-06	0	CG31100
1.57E-10	0.22848011	0.035	0.085	3.43E-06	0	kel
1.58E-10	0.281409141	0.048	0.105	3.44E-06	0	CG6867
1.59E-10	0.327706371	0.028	0.074	3.46E-06	0	Nxf3
1.62E-10	0.435395653	0.068	0.133	3.52E-06	0	CD98hc
1.64E-10	0.143921685	0.036	0.086	3.56E-06	0	5PtaseI
1.69E-10	0.157362891	0.056	0.115	3.68E-06	0	l(1)G0469
1.69E-10	3.091293911	0.02	0.006	3.68E-06	0	Mes2
1.69E-10	0.251649079	0.036	0.086	3.68E-06	0	Smg6
1.71E-10	-0.399239079	0.01	0.047	3.72E-06	0	CG30479
1.76E-10	0.259497566	0.035	0.085	3.83E-06	0	CG3511
1.81E-10	0.208819869	0.031	0.079	3.93E-06	0	Brf
1.81E-10	0.435064248	0.08	0.151	3.95E-06	0	CG1648
1.87E-10	0.487860099	0.084	0.158	4.07E-06	0	CG14234
2.06E-10	-0.395249573	0.087	0.155	4.49E-06	0	RunxA
2.12E-10	-0.837180235	0.005	0.037	4.62E-06	0	lncRNA:CR44909
2.13E-10	0.411536302	0.043	0.096	4.64E-06	0	Npl4
2.13E-10	-0.684097866	0.01	0.045	4.64E-06	0	ergic53
2.14E-10	0.332240255	0.052	0.11	4.65E-06	0	CG2765
2.18E-10	0.206807249	0.307	0.505	4.75E-06	0	Xe7
2.19E-10	-0.431576761	0.014	0.052	4.76E-06	0	ND-75
2.28E-10	-1.806464791	0.002	0.031	4.97E-06	0	FBti0019337
2.34E-10	0.216686993	0.04	0.092	5.10E-06	0	jumu
2.51E-10	0.239999648	0.055	0.114	5.46E-06	0	eIF4E1
2.53E-10	-0.135903324	0.02	0.062	5.50E-06	0	FMRFaR
2.57E-10	0.315172899	0.041	0.093	5.59E-06	0	Syt14
2.75E-10	-1.365841527	0.005	0.036	5.99E-06	0	CG17454
2.86E-10	0.207785122	0.038	0.088	6.22E-06	0	CG1910
2.89E-10	0.614751935	0.08	0.151	6.29E-06	0	alpha-Est9
2.90E-10	-0.23259075	0.088	0.157	6.32E-06	0	lov
3.00E-10	-0.554409891	0.022	0.064	6.52E-06	0	UQCR-11
3.10E-10	0.265862252	0.034	0.082	6.74E-06	0	Fem-1
3.11E-10	0.471045832	0.057	0.116	6.78E-06	0	put
3.25E-10	0.359445146	0.047	0.101	7.07E-06	0	CG17683
3.43E-10	0.417140664	0.047	0.102	7.46E-06	0	CG14621
3.43E-10	0.261060727	0.177	0.29	7.47E-06	0	nkd
3.45E-10	-0.536062758	0.014	0.051	7.51E-06	0	MED19
3.50E-10	0.36459326	0.2	0.33	7.62E-06	0	lncRNA:let7C
3.52E-10	0.506764623	0.047	0.101	7.65E-06	0	Ask1
3.53E-10	2.319807358	0.029	0.011	7.68E-06	0	Samuel
3.55E-10	-1.164323681	0.004	0.035	7.72E-06	0	asRNA:CR43959
3.59E-10	0.25909155	0.042	0.094	7.81E-06	0	chm
3.65E-10	0.244089876	0.28	0.457	7.94E-06	0	flw
3.72E-10	0.477603658	0.075	0.142	8.09E-06	0	mbt
3.73E-10	0.221482227	0.058	0.117	8.12E-06	0	CanB2
3.75E-10	0.391870874	0.102	0.181	8.17E-06	0	eEF2
3.77E-10	0.302457926	0.045	0.099	8.20E-06	0	Nup98-96
3.79E-10	-0.423277849	0.02	0.06	8.25E-06	0	lncRNA:CR46003
3.80E-10	0.451958025	0.042	0.094	8.26E-06	0	Madm
3.80E-10	-0.263453123	0.049	0.103	8.27E-06	0	rk
3.80E-10	-0.660101584	0.014	0.051	8.27E-06	0	SkpA
3.81E-10	2.318179972	0.038	0.017	8.28E-06	0	E23
3.85E-10	-1.657043615	0.002	0.031	8.37E-06	0	l(3)77CDf
3.92E-10	0.25676169	0.039	0.09	8.52E-06	0	Kap-alpha3
4.04E-10	0.475223274	0.211	0.349	8.79E-06	0	Atf6
4.05E-10	0.552747651	0.142	0.243	8.82E-06	0	drongo
4.05E-10	2.321448075	0.025	0.009	8.82E-06	0	Ugt35B1
4.10E-10	0.375301908	0.029	0.074	8.94E-06	0	Ctl2
4.13E-10	-0.631800962	0.019	0.059	8.98E-06	0	vn
4.15E-10	0.522150039	0.184	0.309	9.04E-06	0	Gapvd1
4.18E-10	-1.171785292	0.014	0.051	9.11E-06	0	RpL28
4.31E-10	-3.091352243	0.001	0.029	9.39E-06	0	FBti0059673
4.39E-10	0.113850804	0.302	0.481	9.55E-06	0	sty
4.47E-10	2.909463591	0.013	0.003	9.72E-06	0	Lapsyn
4.52E-10	0.55220324	0.132	0.227	9.85E-06	0	fray
4.54E-10	-0.456569671	0.016	0.054	9.87E-06	0	Tmc
4.65E-10	0.545436458	0.126	0.217	1.01E-05	0	Rgl
4.78E-10	-0.576211297	0.017	0.056	1.04E-05	0	bib
4.83E-10	0.687727053	0.076	0.144	1.05E-05	0	vap
4.86E-10	0.131419659	0.038	0.088	1.06E-05	0	Naa80
4.96E-10	0.152540171	0.03	0.076	1.08E-05	0	CG1172
4.97E-10	-0.124100609	0.047	0.1	1.08E-05	0	CG17193
5.15E-10	-0.208350409	0.422	0.577	1.12E-05	0	luna
5.20E-10	0.166770211	0.046	0.099	1.13E-05	0	ova
5.28E-10	-0.119534029	0.131	0.215	1.15E-05	0	Ac78C
5.35E-10	-0.612383671	0.011	0.046	1.17E-05	0	Atg101
5.37E-10	0.364389689	0.046	0.1	1.17E-05	0	tth
5.39E-10	-0.112585527	0.018	0.057	1.17E-05	0	MBD-R2
5.40E-10	0.405136034	0.041	0.091	1.18E-05	0	koi
5.46E-10	0.389581791	0.071	0.135	1.19E-05	0	Syt12
5.47E-10	0.383289368	0.059	0.119	1.19E-05	0	GlcAT-S
5.48E-10	0.50852119	0.094	0.169	1.19E-05	0	CG31729
5.53E-10	-0.185323383	0.428	0.613	1.20E-05	0	pHCl-1
5.64E-10	-2.307618798	0.004	0.034	1.23E-05	0	CG46448
5.65E-10	0.182526996	0.022	0.063	1.23E-05	0	CG15744
5.69E-10	0.132196504	0.32	0.517	1.24E-05	0	hts
6.27E-10	0.550152338	0.11	0.193	1.36E-05	0	CG13868
6.32E-10	0.39678963	0.041	0.092	1.38E-05	0	CG16953
6.37E-10	0.6526255	0.131	0.224	1.39E-05	0	step
6.45E-10	0.504868885	0.072	0.137	1.41E-05	0	Vps11
6.46E-10	0.391729773	0.054	0.11	1.41E-05	0	CG3961
6.62E-10	0.47609152	0.047	0.101	1.44E-05	0	CG31638
6.73E-10	0.367842188	0.041	0.091	1.47E-05	0	CG2247
6.74E-10	2.030550542	0.082	0.049	1.47E-05	0	CG8745
6.80E-10	0.572562954	0.067	0.13	1.48E-05	0	CG8026
6.86E-10	0.129442238	0.316	0.511	1.49E-05	0	KrT95D
6.86E-10	0.436737784	0.587	0.659	1.49E-05	0	Abl
6.94E-10	0.121819446	0.027	0.07	1.51E-05	0	Hr78
7.07E-10	0.122039368	0.033	0.079	1.54E-05	0	Scm
7.11E-10	0.398942178	0.06	0.119	1.55E-05	0	CG33090
7.28E-10	-2.092958296	0.009	0.042	1.58E-05	0	lncRNA:noe
7.31E-10	0.566177138	0.047	0.101	1.59E-05	0	CG11050
7.31E-10	-2.553625049	0.001	0.029	1.59E-05	0	RR48385-transposable-element
7.66E-10	0.530996553	0.103	0.183	1.67E-05	0	C1GalTA
7.80E-10	-0.351372148	0.011	0.046	1.70E-05	0	CG32638
8.06E-10	0.248729015	0.034	0.081	1.75E-05	0	CG32176
8.08E-10	0.170670548	0.307	0.496	1.76E-05	0	Mical
8.68E-10	0.134051404	0.018	0.057	1.89E-05	0	Pgant3
8.84E-10	0.429825197	0.052	0.107	1.92E-05	0	Stim
8.92E-10	0.192975193	0.323	0.526	1.94E-05	0	alpha-Cat
8.94E-10	0.524570514	0.052	0.107	1.95E-05	0	CG17598
9.16E-10	0.465929249	0.097	0.173	1.99E-05	0	CG18135
9.31E-10	0.481592459	0.122	0.208	2.03E-05	0	CG9775
9.44E-10	-0.698919223	0.01	0.043	2.05E-05	0	Spec2
9.44E-10	0.134602099	0.038	0.086	2.06E-05	0	shrb
9.60E-10	0.637564339	0.139	0.237	2.09E-05	0	Actn
9.77E-10	-1.445148925	0.003	0.032	2.13E-05	0	mtRNApol
9.77E-10	0.541912711	0.052	0.108	2.13E-05	0	CG10417
9.89E-10	-0.775989086	0.009	0.042	2.15E-05	0	srl
1.03E-09	-0.426484838	0.662	0.731	2.24E-05	0	seq
1.03E-09	-0.205312697	0.026	0.068	2.24E-05	0	RpS11
1.04E-09	0.180787218	0.795	0.837	2.26E-05	0	Rbfox1
1.05E-09	0.634835116	0.033	0.079	2.29E-05	0	CG17803
1.07E-09	0.401055982	0.046	0.098	2.33E-05	0	l(1)G0320
1.08E-09	-0.132308793	0.023	0.064	2.36E-05	0	trn
1.13E-09	0.877019572	0.282	0.251	2.46E-05	0	Nuak
1.15E-09	0.432080692	0.24	0.395	2.51E-05	0	milt
1.17E-09	0.235175976	0.04	0.089	2.54E-05	0	Agpat1
1.18E-09	0.334599797	0.036	0.084	2.57E-05	0	Miro
1.19E-09	0.487448514	0.047	0.099	2.59E-05	0	SC35
1.20E-09	0.17229992	0.318	0.512	2.60E-05	0	Camta
1.23E-09	2.828972094	0.01	0.002	2.68E-05	0	Quasimodo{}3987
1.23E-09	-0.14390665	0.272	0.404	2.68E-05	0	CG4577
1.23E-09	0.500682975	0.168	0.279	2.68E-05	0	Zyx
1.26E-09	-1.609233602	0.004	0.033	2.73E-05	0	FBti0018968
1.26E-09	0.260828359	0.025	0.067	2.74E-05	0	mrt
1.32E-09	-0.496020285	0.022	0.062	2.87E-05	0	ATP6AP2
1.34E-09	0.471959288	0.052	0.106	2.92E-05	0	CG15097
1.35E-09	0.39146008	0.034	0.081	2.94E-05	0	Osbp
1.36E-09	0.368165013	0.059	0.116	2.96E-05	0	S6KL
1.41E-09	0.45822058	0.045	0.097	3.08E-05	0	coro
1.44E-09	-0.147843242	0.524	0.727	3.14E-05	0	CG43867
1.46E-09	0.665322696	0.057	0.114	3.17E-05	0	Past1
1.46E-09	0.109678831	0.251	0.394	3.18E-05	0	NK7.1
1.50E-09	-0.189875178	0.008	0.039	3.27E-05	0	KP78b
1.52E-09	0.311969343	0.043	0.093	3.31E-05	0	Cp1
1.54E-09	-0.182293613	0.015	0.05	3.36E-05	0	CG9098
1.58E-09	-0.367158818	0.017	0.055	3.45E-05	0	Sfxn1-3
1.59E-09	0.539321076	0.14	0.236	3.47E-05	0	lbk
1.60E-09	0.502220907	0.025	0.067	3.48E-05	0	CG45069
1.60E-09	2.813779806	0.022	0.008	3.48E-05	0	yin
1.67E-09	0.108065946	0.02	0.058	3.64E-05	0	CG7369
1.68E-09	0.588018489	0.07	0.132	3.66E-05	0	CG4230
1.68E-09	-0.610304208	0.012	0.046	3.66E-05	0	CG13398
1.71E-09	0.336704021	0.034	0.079	3.73E-05	0	CAH3
1.74E-09	-0.133727442	0.017	0.054	3.78E-05	0	Rheb
1.74E-09	0.251411724	0.037	0.084	3.79E-05	0	AMPKalpha
1.76E-09	-3.577522371	0.001	0.026	3.83E-05	0	FBti0019396
1.77E-09	0.564208421	0.081	0.148	3.85E-05	0	Slmap
1.80E-09	-0.121887176	0.485	0.708	3.92E-05	0	mura
1.80E-09	-0.810898216	0.01	0.043	3.92E-05	0	Cwc25
1.80E-09	0.535561928	0.054	0.109	3.92E-05	0	Raf
1.81E-09	0.315921303	0.031	0.076	3.94E-05	0	CG17754
1.81E-09	0.340428191	0.032	0.077	3.95E-05	0	CG7627
1.85E-09	-0.243051611	0.396	0.543	4.02E-05	0	dpr6
1.85E-09	0.326016647	0.024	0.064	4.02E-05	0	Gcn2
1.87E-09	-7.141555971	0	0.025	4.08E-05	0	CG7504
1.91E-09	0.45831777	0.091	0.162	4.15E-05	0	Desat1
1.91E-09	2.094739688	0.027	0.011	4.16E-05	0	Egfr
1.94E-09	-0.152637223	0.025	0.066	4.22E-05	0	CG13585
1.96E-09	-1.336717469	0.013	0.046	4.27E-05	0	His4r
1.98E-09	0.412945447	0.035	0.081	4.31E-05	0	mRpS9
1.99E-09	0.617797035	0.114	0.197	4.32E-05	0	fdl
2.03E-09	-0.75730351	0.013	0.046	4.41E-05	0	RpS28b
2.04E-09	0.625529371	0.117	0.201	4.44E-05	0	MRP
2.04E-09	-0.595678209	0.023	0.063	4.45E-05	0	RpL24
2.12E-09	-1.37206836	0.003	0.03	4.63E-05	0	FBti0019416
2.18E-09	0.528961957	0.082	0.149	4.75E-05	0	Rad23
2.19E-09	-0.560247805	0.008	0.04	4.76E-05	0	scramb2
2.30E-09	-1.86551486	0.003	0.03	5.00E-05	0	CG2145
2.43E-09	-2.063659086	0.003	0.03	5.29E-05	0	CG30069
2.47E-09	2.580747819	0.017	0.005	5.38E-05	0	Pepck1
2.50E-09	-1.486934348	0.004	0.032	5.43E-05	0	FBti0061312
2.50E-09	2.166437302	0.041	0.019	5.43E-05	0	Tsp5D
2.50E-09	1.11754403	0.262	0.238	5.43E-05	0	loaf
2.55E-09	0.411316954	0.035	0.081	5.55E-05	0	dmpd
2.60E-09	-0.151050399	0.352	0.512	5.67E-05	0	Octbeta2R
2.66E-09	0.398135	0.034	0.079	5.78E-05	0	GM130
2.66E-09	0.301380026	0.247	0.397	5.79E-05	0	CG42788
2.69E-09	0.520276796	0.04	0.088	5.86E-05	0	GlyS
2.71E-09	0.659400431	0.143	0.24	5.90E-05	0	Asap
2.74E-09	0.39197189	0.044	0.094	5.96E-05	0	Rpp25
2.83E-09	0.659840247	0.063	0.121	6.17E-05	0	Exn
2.99E-09	-0.647396068	0.014	0.048	6.50E-05	0	Drep3
3.10E-09	-0.565091526	0.008	0.039	6.76E-05	0	CG7239
3.14E-09	0.254068894	0.04	0.087	6.83E-05	0	AdipoR
3.18E-09	-1.060153397	0.005	0.033	6.92E-05	0	VepD
3.27E-09	0.225547336	0.043	0.092	7.12E-05	0	Wnt5
3.34E-09	0.412625301	0.041	0.088	7.27E-05	0	mxc
3.36E-09	0.537009881	0.051	0.104	7.30E-05	0	CG1902
3.37E-09	0.483743493	0.048	0.099	7.33E-05	0	Sfmbt
3.38E-09	0.481048437	0.14	0.233	7.36E-05	0	CG4629
3.38E-09	-0.926341248	0.006	0.034	7.37E-05	0	Wnt6
3.40E-09	0.378571372	0.045	0.095	7.41E-05	0	chico
3.47E-09	0.188336995	0.314	0.508	7.55E-05	0	Khc-73
3.74E-09	-0.167712009	0.636	0.803	8.15E-05	0	dysc
3.82E-09	-2.877497646	0.001	0.025	8.32E-05	0	FBti0020210
3.85E-09	0.260063033	0.029	0.07	8.38E-05	0	CG8223
4.02E-09	0.181285163	0.026	0.066	8.75E-05	0	lncRNA:CR46450
4.05E-09	0.134709825	0.027	0.067	8.82E-05	0	CG1951
4.06E-09	-0.222952983	0.495	0.651	8.84E-05	0	hang
4.08E-09	-0.201303744	0.237	0.35	8.88E-05	0	lncRNA:CR46006
4.12E-09	-3.631197906	0.001	0.025	8.98E-05	0	Sra-1
4.16E-09	-0.724917903	0.007	0.036	9.06E-05	0	CG7702
4.18E-09	0.257887073	0.033	0.077	9.09E-05	0	kuk
4.42E-09	-0.13013617	0.02	0.058	9.63E-05	0	CG11076
4.49E-09	-2.433231278	0.002	0.028	9.77E-05	0	CG5903
4.49E-09	0.264401453	0.293	0.476	9.78E-05	0	sxc
4.61E-09	-1.086494348	0.008	0.037	1.00E-04	0	RpS10b
4.65E-09	0.470407122	0.045	0.094	1.01E-04	0	asRNA:CR43609
4.76E-09	-0.147442453	0.015	0.05	1.04E-04	0	Bap111
4.80E-09	0.11444601	0.019	0.055	1.04E-04	0	Ir47a
4.85E-09	-0.42052095	0.022	0.06	1.06E-04	0	RpL17
4.86E-09	0.493607035	0.184	0.301	1.06E-04	0	ckn
4.90E-09	-0.313414388	0.013	0.045	1.07E-04	0	CG14868
5.00E-09	-0.391746554	0.014	0.048	1.09E-04	0	Prp3
5.00E-09	-0.203495002	0.02	0.057	1.09E-04	0	CG1703
5.11E-09	-0.519143378	0.795	0.78	1.11E-04	0	dikar
5.16E-09	0.103630802	0.024	0.064	1.12E-04	0	CG1486
5.20E-09	0.383086899	0.036	0.08	1.13E-04	0	Tnks
5.29E-09	0.233357656	0.033	0.076	1.15E-04	0	CG17715
5.30E-09	0.107677083	0.067	0.124	1.15E-04	0	5-HT2A
5.40E-09	-0.32682512	0.014	0.047	1.18E-04	0	HIP-R
5.41E-09	-1.590788367	0.002	0.027	1.18E-04	0	CG43163
5.46E-09	0.349685836	0.033	0.076	1.19E-04	0	ema
5.48E-09	0.594279682	0.07	0.13	1.19E-04	0	Lap1
5.59E-09	-0.185344094	0.019	0.055	1.22E-04	0	CycK
5.64E-09	-0.420019182	0.012	0.044	1.23E-04	0	CG8060
5.76E-09	0.504172031	0.034	0.077	1.25E-04	0	CenB1A
5.77E-09	0.708837361	0.068	0.128	1.26E-04	0	GAPcenA
5.81E-09	0.211740214	0.082	0.146	1.27E-04	0	Uhg5
5.97E-09	-0.572414903	0.832	0.814	1.30E-04	0	nocte
6.23E-09	0.11074511	0.149	0.24	1.36E-04	0	Octbeta1R
6.37E-09	0.404784152	0.063	0.119	1.39E-04	0	Pdha
6.47E-09	-1.816637642	0.013	0.046	1.41E-04	0	mt:CoII
6.52E-09	0.400811334	0.038	0.084	1.42E-04	0	cos
6.55E-09	0.622627476	0.076	0.139	1.43E-04	0	Swip-1
6.64E-09	0.38611896	0.04	0.086	1.44E-04	0	CG16972
6.66E-09	-0.387972244	0.01	0.042	1.45E-04	0	TfIIFalpha
6.71E-09	0.141809991	0.342	0.543	1.46E-04	0	siz
6.73E-09	0.335453316	0.04	0.086	1.47E-04	0	CG1637
6.76E-09	-0.123847414	0.017	0.052	1.47E-04	0	Dsor1
6.85E-09	-6.346727872	0	0.023	1.49E-04	0	FBti0020166
6.92E-09	-2.126961863	0.002	0.027	1.51E-04	0	CG7206
6.93E-09	0.713717021	0.052	0.105	1.51E-04	0	gig
7.15E-09	0.263622057	0.025	0.064	1.56E-04	0	CG13933
7.22E-09	0.274022855	0.05	0.1	1.57E-04	0	cbt
7.23E-09	-0.372722611	0.011	0.043	1.58E-04	0	yem
7.48E-09	-0.33341196	0.013	0.045	1.63E-04	0	CG5281
7.51E-09	0.44048964	0.052	0.103	1.63E-04	0	CG33129
8.00E-09	0.11951893	0.018	0.054	1.74E-04	0	CG2938
8.23E-09	-0.554664368	0.01	0.04	1.79E-04	0	sage
8.25E-09	0.30791397	0.027	0.066	1.80E-04	0	CG17574
8.31E-09	0.3795399	0.049	0.099	1.81E-04	0	Hsf
8.45E-09	0.536807401	0.042	0.089	1.84E-04	0	Gp210
8.56E-09	0.276541069	0.293	0.471	1.86E-04	0	CG2217
8.61E-09	1.139046202	0.259	0.237	1.87E-04	0	Ip6k
8.63E-09	-0.306466493	0.254	0.355	1.88E-04	0	CG32532
8.79E-09	0.552038586	0.042	0.089	1.91E-04	0	PEK
8.92E-09	0.482476571	0.038	0.083	1.94E-04	0	Ube3a
8.93E-09	-0.141796148	0.013	0.045	1.94E-04	0	Tsp26A
9.12E-09	0.211889523	0.015	0.049	1.99E-04	0	IntS2
9.13E-09	0.587945755	0.112	0.19	1.99E-04	0	kat80
9.22E-09	0.255885028	0.05	0.099	2.01E-04	0	meng
9.33E-09	-0.275672552	0.015	0.048	2.03E-04	0	E(z)
9.42E-09	-0.46909527	0.013	0.044	2.05E-04	0	Tsp42Ek
9.73E-09	-2.054694581	0.001	0.025	2.12E-04	0	JHDM2
9.84E-09	0.578777123	0.108	0.184	2.14E-04	0	lncRNA:CR45919
1.01E-08	0.530211888	0.044	0.092	2.19E-04	0	Glg1
1.01E-08	0.552019333	0.055	0.108	2.21E-04	0	CG3860
1.03E-08	-0.307271282	0.013	0.044	2.25E-04	0	jagn
1.05E-08	0.289876186	0.057	0.11	2.28E-04	0	RpL3
1.06E-08	-0.464009329	0.007	0.035	2.31E-04	0	CG2111
1.07E-08	0.562839239	0.075	0.136	2.33E-04	0	Gclc
1.09E-08	-0.215732374	0.501	0.664	2.38E-04	0	Nlg3
1.10E-08	0.192254598	0.024	0.062	2.39E-04	0	cue
1.12E-08	-2.379801192	0.001	0.024	2.44E-04	0	FBti0020187
1.12E-08	0.208617846	0.031	0.073	2.44E-04	0	CNMaR
1.15E-08	0.233526648	0.301	0.484	2.50E-04	0	CG31145
1.15E-08	0.260645146	0.047	0.096	2.51E-04	0	Sulf1
1.16E-08	-0.303675622	0.973	0.952	2.52E-04	0	brp
1.16E-08	0.148955177	0.049	0.098	2.53E-04	0	Fie
1.16E-08	-2.063841819	0.003	0.028	2.53E-04	0	CG11566
1.17E-08	0.542415127	0.067	0.124	2.54E-04	0	Zip102B
1.19E-08	0.289889278	0.28	0.448	2.58E-04	0	DIP1
1.21E-08	0.148291306	0.035	0.078	2.64E-04	0	RpL22
1.21E-08	-0.254534689	0.015	0.049	2.64E-04	0	Nmnat
1.23E-08	0.595922558	0.115	0.193	2.67E-04	0	Pi3K68D
1.24E-08	0.170771633	0.021	0.057	2.70E-04	0	CG5087
1.24E-08	0.719642566	0.08	0.144	2.71E-04	0	CG3107
1.25E-08	0.104963552	0.022	0.059	2.73E-04	0	Pal1
1.26E-08	0.253060059	0.041	0.086	2.74E-04	0	noc
1.28E-08	-0.603430513	0.008	0.036	2.78E-04	0	Stt3B
1.33E-08	-0.647050021	0.01	0.039	2.89E-04	0	Gnf1
1.36E-08	-0.760631025	0.022	0.058	2.96E-04	0	RpS25
1.37E-08	0.456595787	0.043	0.089	2.97E-04	0	MTF-1
1.38E-08	-2.367567572	0.002	0.026	3.01E-04	0	CG12717
1.44E-08	0.260912194	0.036	0.08	3.13E-04	0	hook
1.49E-08	0.623917393	0.114	0.192	3.24E-04	0	pcs
1.50E-08	0.170245803	0.023	0.06	3.27E-04	0	CG6664
1.50E-08	-1.690982709	0.006	0.032	3.28E-04	0	RpS13
1.51E-08	-0.101143737	0.017	0.05	3.29E-04	0	lncRNA:cherub
1.52E-08	0.29538375	0.025	0.063	3.30E-04	0	CSN7
1.53E-08	-0.196417604	0.015	0.047	3.32E-04	0	CG4661
1.54E-08	-1.981334066	0.002	0.026	3.36E-04	0	CG7414
1.55E-08	-0.151888649	0.368	0.538	3.38E-04	0	CG46385
1.57E-08	0.324210935	0.186	0.294	3.41E-04	0	ATPsynC
1.62E-08	0.468510592	0.037	0.081	3.53E-04	0	Tudor-SN
1.65E-08	0.281430336	0.024	0.061	3.59E-04	0	EMC1
1.65E-08	-0.287049467	0.011	0.041	3.59E-04	0	mu2
1.66E-08	0.484241573	0.048	0.097	3.62E-04	0	MAPk-Ak2
1.67E-08	0.315923885	0.038	0.082	3.64E-04	0	tio
1.68E-08	0.574331143	0.043	0.089	3.65E-04	0	CycY
1.68E-08	-0.185372375	0.014	0.046	3.65E-04	0	Usp20-33
1.70E-08	0.467160198	0.038	0.083	3.70E-04	0	Sf3b3
1.72E-08	0.248111542	0.206	0.323	3.74E-04	0	lncRNA:CR45347
1.73E-08	2.072596385	0.039	0.019	3.77E-04	0	if
1.77E-08	0.209395882	0.027	0.066	3.85E-04	0	DCTN1-p150
1.77E-08	0.318767004	0.036	0.079	3.85E-04	0	CngB
1.79E-08	-0.233753468	0.029	0.069	3.89E-04	0	Vha13
1.79E-08	0.294482428	0.034	0.076	3.89E-04	0	CG5938
1.81E-08	2.828638295	0.017	0.005	3.94E-04	0	mdy
1.82E-08	-1.153749184	0.011	0.041	3.97E-04	0	COX5A
1.82E-08	-6.817108206	0	0.022	3.97E-04	0	FBti0061810
1.83E-08	-2.081470756	0.002	0.026	3.97E-04	0	Dhap-at
1.83E-08	0.179075355	0.02	0.055	3.99E-04	0	Phb2
1.95E-08	0.140393602	0.019	0.053	4.25E-04	0	bsf
1.98E-08	-1.515458112	0.001	0.024	4.31E-04	0	FBti0019435
1.98E-08	-0.110226118	0.02	0.054	4.32E-04	0	Ir41a
2.00E-08	0.150400548	0.024	0.062	4.36E-04	0	CG15747
2.03E-08	0.135512321	0.02	0.055	4.41E-04	0	CG5196
2.05E-08	0.301246825	0.024	0.062	4.46E-04	0	lncRNA:CR46254
2.06E-08	0.434590215	0.028	0.067	4.49E-04	0	Papss
2.06E-08	0.461498728	0.044	0.09	4.49E-04	0	CYLD
2.06E-08	0.139353357	0.091	0.155	4.49E-04	0	SoxN
2.08E-08	-0.375885613	0.008	0.037	4.52E-04	0	CG14961
2.13E-08	0.600802834	0.068	0.124	4.65E-04	0	ytr
2.14E-08	-0.301274857	0.01	0.039	4.66E-04	0	Kdm4A
2.15E-08	-1.460618163	0.005	0.031	4.68E-04	0	CG3955
2.18E-08	0.30839269	0.029	0.068	4.75E-04	0	CG31038
2.21E-08	2.244646846	0.022	0.008	4.82E-04	0	goe
2.22E-08	-0.233045431	0.038	0.08	4.82E-04	0	RpL15
2.26E-08	0.494450137	0.029	0.069	4.91E-04	0	CG9346
2.30E-08	0.186744663	0.037	0.08	5.01E-04	0	CG12768
2.30E-08	0.49398717	0.053	0.103	5.01E-04	0	CG9121
2.33E-08	0.151995028	0.03	0.07	5.08E-04	0	lmgB
2.34E-08	-0.398914843	0.024	0.061	5.10E-04	0	COX4
2.37E-08	0.217290691	0.02	0.054	5.16E-04	0	CG8765
2.38E-08	0.359992955	0.029	0.068	5.19E-04	0	Abi
2.45E-08	0.504055508	0.113	0.189	5.33E-04	0	RhoGAP102A
2.51E-08	0.630839853	0.042	0.087	5.46E-04	0	Reps
2.57E-08	-0.556962861	0.008	0.036	5.61E-04	0	alpha-Man-IIa
2.60E-08	0.531867924	0.077	0.136	5.66E-04	0	bsk
2.64E-08	-1.145356254	0.008	0.036	5.74E-04	0	ND-PDSW
2.65E-08	0.117577509	0.021	0.056	5.76E-04	0	stc
2.65E-08	0.470389852	0.027	0.065	5.77E-04	0	lili
2.66E-08	0.229761301	0.036	0.079	5.78E-04	0	CG10947
2.67E-08	0.24171256	0.023	0.059	5.82E-04	0	CG15717
2.70E-08	0.161755449	0.277	0.428	5.88E-04	0	CG31760
2.71E-08	-0.167841769	0.013	0.043	5.90E-04	0	YME1L
2.71E-08	0.354859126	0.043	0.088	5.90E-04	0	Drep1
2.88E-08	-0.192773306	0.017	0.05	6.27E-04	0	lncRNA:CR44417
2.92E-08	0.367121029	0.04	0.083	6.37E-04	0	Atg18a
2.93E-08	-0.758593624	0.005	0.03	6.37E-04	0	Impbeta11
2.95E-08	0.20171095	0.03	0.069	6.43E-04	0	Tailor
2.97E-08	0.715682901	0.124	0.206	6.46E-04	0	CG42392
3.00E-08	0.545767432	0.12	0.198	6.54E-04	0	alphaTub84B
3.01E-08	0.291863673	0.04	0.083	6.56E-04	0	CG12213
3.08E-08	0.339366473	0.044	0.089	6.71E-04	0	Ras85D
3.10E-08	-0.149522247	0.515	0.697	6.75E-04	0	nAChRalpha1
3.12E-08	-2.736775214	0.002	0.025	6.80E-04	0	CG6145
3.13E-08	-0.148621095	0.007	0.034	6.81E-04	0	ds
3.17E-08	-0.10248618	0.445	0.637	6.89E-04	0	CG44838
3.34E-08	0.578915696	0.135	0.221	7.28E-04	0	CG32066
3.41E-08	-0.979550781	0.015	0.047	7.43E-04	0	RpL36
3.49E-08	0.102575008	0.304	0.459	7.60E-04	0	Tl
3.49E-08	0.109689283	0.017	0.049	7.60E-04	0	CG8679
3.52E-08	0.374470037	0.038	0.08	7.67E-04	0	eIF3a
3.55E-08	-0.306618172	0.016	0.048	7.73E-04	0	eIF3j
3.56E-08	0.608648017	0.161	0.261	7.75E-04	0	CG40045
3.63E-08	0.432293462	0.029	0.067	7.91E-04	0	Hs3st-B
3.65E-08	-6.372394244	0	0.021	7.96E-04	0	FBti0019060
3.66E-08	0.545056082	0.493	0.579	7.97E-04	0	CG6424
3.69E-08	-0.269863636	0.012	0.041	8.03E-04	0	CG10413
3.71E-08	0.192198088	0.017	0.049	8.08E-04	0	mi
3.76E-08	0.388660344	0.043	0.087	8.19E-04	0	CG8578
3.89E-08	0.349009367	0.088	0.151	8.46E-04	0	CG14322
3.92E-08	-0.169076904	0.013	0.044	8.53E-04	0	CG17019
3.95E-08	0.556816212	0.041	0.084	8.59E-04	0	CTPsyn
3.96E-08	0.295253	0.043	0.087	8.62E-04	0	UQCR-C1
4.05E-08	0.409811328	0.242	0.385	8.82E-04	0	cora
4.09E-08	-0.156527605	0.578	0.757	8.91E-04	0	CG16779
4.13E-08	0.603234891	0.041	0.085	8.98E-04	0	p24-2
4.13E-08	0.518398481	0.122	0.201	8.98E-04	0	CG42663
4.18E-08	0.163377419	0.022	0.056	9.09E-04	0	CG10395
4.40E-08	0.131214714	0.022	0.056	9.58E-04	0	sle
4.40E-08	0.486451312	0.03	0.069	9.59E-04	0	Cortactin
4.41E-08	-1.422879357	0.003	0.026	9.61E-04	0	FBti0019544
4.51E-08	0.104338579	0.017	0.049	9.81E-04	0	Zif
4.54E-08	-0.213061002	0.03	0.068	9.89E-04	0	Awh
4.59E-08	-1.129275624	0.011	0.04	1.00E-03	0	Ant2
4.73E-08	0.490679512	0.054	0.104	0.001029019	0	Vps13D
4.73E-08	0.460604576	0.041	0.085	0.001030471	0	Tmtc3
4.74E-08	2.386536794	0.018	0.006	0.001032309	0	CDase
4.81E-08	0.474684056	0.069	0.124	0.001047956	0	Hsc70-4
4.81E-08	0.506891466	0.031	0.07	0.00104813	0	Sec71
4.84E-08	0.282574224	0.027	0.064	0.001053766	0	rogdi
4.87E-08	-0.1586801	0.016	0.048	0.001059814	0	Tango9
5.03E-08	-0.280516124	0.174	0.255	0.001096026	0	bab1
5.12E-08	0.247612141	0.022	0.056	0.001114242	0	Upf1
5.16E-08	0.473956101	0.028	0.065	0.001124235	0	rdog
5.23E-08	0.563011104	0.059	0.109	0.001139472	0	yps
5.31E-08	0.51630005	0.045	0.09	0.00115616	0	CG12391
5.49E-08	0.342773085	0.289	0.462	0.001195453	0	rhea
5.51E-08	0.190922411	0.02	0.053	0.001200486	0	Cdc5
5.53E-08	2.869047168	0.015	0.005	0.001203938	0	santa-maria
5.57E-08	-0.705748274	0.006	0.032	0.00121331	0	CG11178
5.58E-08	0.412131239	0.036	0.076	0.001214244	0	ZC3H3
5.59E-08	0.589012024	0.198	0.317	0.001216837	0	tud
5.64E-08	-0.194038696	0.029	0.067	0.001227638	0	RpL7A
5.72E-08	0.578391882	0.041	0.083	0.001246288	0	bur
5.74E-08	0.693212813	0.06	0.111	0.001250704	0	CG9801
5.75E-08	0.119830118	0.152	0.235	0.001251122	0	beat-Ia
5.85E-08	0.276905653	0.324	0.518	0.001273684	0	Cals
5.91E-08	-2.629367933	0.001	0.023	0.001286961	0	CG13604
5.91E-08	0.514006097	0.036	0.077	0.001287694	0	Etl1
6.11E-08	-1.088758899	0.003	0.027	0.001330024	0	H{}1612
[truncated: 342,482 more rows]
