# Supplementary material for: Transcriptional complexity in the insect central complex: single nuclei RNA-sequencing of adult brain neurons derived from type 2 neuroblasts
Source: bioRxiv. 2025 Mar 3:2023.12.10.571022. Preprint. [Version 3] doi: 10.1101/2023.12.10.571022 (PMC11908175; doi:10.1101/2023.12.10.571022)
Supplement: Supplementary file 1 — Supplemental Figure 1. Nuclei numbers T1 vs T2. Vertical shades mark the cluster with T2/(T1+T2) > 50%. Supplemental Figure 2. T1 neuron atlas. (A) Cell atlas from T1 NBs. (B) Heatmap of scaled average expression of top 10 markers genes from each neuronal cluster. Annotations: AstA, Allatostatin A+ neurons; CLK, clock neurons; CRZ, Corazonin+ neurons; DOP, dopaminergic neurons; IPC, insulin-like peptide producing cells; MBN, mushroom body neurons; OCTY, octopaminergic-tyraminergic neurons; OPN olfactory projection neurons; Tk, Tachykinin+ neurons; Poxn, Pox neuro+ neurons; PROC, Proctolin+ neurons; SER, serotonergic neurons. Supplemental Figure 3. Expression correlation coefficient of transcription factors and neuropeptides. Heatmap of expression correlation coefficient of transcription factors and neuropeptides calculated from each individual T2 neuron. Supplemental Table 1. Cluster-defining genes and cell identity of all clusters identified by Seurat function FindAllMarkers Supplemental Table 2. Marker genes used to identify cell types Supplemental Table 3. Marker genes used to identify glial cell types Supplemental Table 4. Cluster-defining genes and glial cell types from all glial clusters identified by Seurat function FindAllMarkers Supplemental Table 5. Differential expression (DE) analysis of glial marker genes in T1- vs T2-derived glia with Seurat function differential expression testing Supplemental Table 6. Cluster-defining genes of T1-derived neuronal clusters identified by Seurat function FindAllMarkers Supplemental Table 7. Cluster-defining genes of T2-derived neuronal clusters identified by Seurat function FindAllMarkers Supplemental Table 8. Top 10 most enriched genes for each cluster extracted from Supplemental Table 6 by scCustomize function Extract_Top_Markers (Marsh SE, 2021, scCustomize: Custom Visualizations & Functions for Streamlined Analyses of Single Cell Sequencing. https://doi.org/10.5281/zenodo.5706430. RRID:SCR_024675.) Supplemental Tabl [file media-1.zip › sup tables/Supplemental Table 10 TF_neuropeptide expression coefficient.csv]

RowNames	CG6254	topi	opa	CG31224	l(3)neo38	E2f1	lab	rn	CG8478	Med	CG42726	foxo	Pbp95	Fer2	dan	repo	CG18599	Hr96	FoxP	CG6813	svp	kay	Sry-delta	CG17801	tin	CG31388	CG31441	sqz	Poxm	bigmax	CG8319	Abd-B	CG16779	Zif	CG1647	M1BP	fd96Ca	cic	CG17186	CG4424	Ets97D	ich	Ptx1	zfh1	tx	ZIPIC	srp	woc	CG5245
Dsk	0.0018732926722815565	-6.256367403707035e-4	-0.0021706691043465866	-0.010422937452406677	-0.0039923653762850295	8.041031579280005e-4	-0.00335904457120673	-0.0017472137730042304	-0.001959439080498746	0.006868668559170616	0.012872534880543688	0.024293418568078894	-0.005117935773116136	0.012526387836177221	-0.002297612160891136	0.007043767619169078	-0.005918690546160392	-0.006196195739985995	0.046850873260722486	0.019839585682538352	0.00158882150710838	-0.005085111654071293	0.020272524430873295	-9.159114806334749e-4	-0.0012515355915842681	0.005349814053197737	-7.340143506713692e-4	-0.006925370600367185	-0.0010576562236272115	0.017385588481329053	0.010032610823539454	0.023645212271957313	-0.011623157905761914	0.009519489264789089	-0.0031279642438738244	0.0022942701615175174	-9.459587441643144e-4	-0.04287436118542269	0.0016455171464818156	-9.085215538877831e-4	-2.417143379660636e-4	-7.478013024307073e-4	0.010637143332186273	-0.0019459621422735494	-0.0011573960064457768	0.005022135361910948	0.005838158266456401	-0.020382663868382785	0.0025670561814958993
Capa	-0.0014082818818719205	-6.637501552882728e-4	0.001196829764047407	-0.0255814093664014	-0.002468525466677403	-0.003639359696978584	0.007582699479511387	0.005056881719062315	-0.0020788069338579466	-0.004401508653974372	0.001909875209234001	0.011641331545037418	-9.592329748597026e-4	0.010295952117432054	0.00202351667633291	-0.0033202817504197272	-0.004022355538736144	0.0014000855040963655	0.05888758507785642	0.001432748548180512	0.006114911039318912	-0.00794076764912514	0.01370861595218851	-9.717082585992199e-4	-0.0013277783890578597	0.002896071700698608	0.0017742528582878395	-0.006863038385511857	0.017501660217622457	0.00358595642856983	0.009806814100379556	0.014933328227873056	-0.0068051613423822386	0.010419378900216261	-0.00458986377676572	0.012342220742776295	-0.001003585983398242	-0.06245319587566847	0.0029433282723762533	5.083687644957342e-4	-8.989058412647675e-4	-7.933569091859199e-4	0.03554517186702937	-0.0033795140258551164	-0.001227903876862837	0.009637931253955432	0.0039055595919114654	-0.02431273700577641	0.001918956176497901
CCHa1	-0.0013161230607311254	-5.226369842595082e-4	3.833236874326818e-4	-1.328714227931599e-4	0.0035935610458761582	0.014643274718245792	0.014636058665152557	0.0040497808600901556	-0.001636852930449049	0.0019329791499937252	-0.0019335573411762678	0.006275778318888168	-0.0019439267400826262	-1.23688955465552e-4	0.0024173439442075288	8.459944591713591e-4	-0.006062581372584877	-2.7077718654665853e-4	0.024946001899776755	-0.0011198060723821809	0.005009185219134549	0.0033427916918507146	-0.003960188188924253	-7.651232467649528e-4	-0.0010454929275636674	-0.0060856879557606575	-0.003131172680343471	0.0017285825903201606	-8.835322854813334e-4	-9.26859545877848e-4	0.0024750715809048977	-0.0019324654507143352	0.0015116379909158911	0.005664808638251168	0.016075290853697948	0.0036770155558550235	-7.902237726516555e-4	-0.018698643549937378	0.010738534701315552	0.006536292091784798	-4.4657321429250873e-4	-6.246893641438886e-4	0.02398219310053136	0.00231087001743449	-9.668517198104417e-4	0.006658952166646641	0.0022153884796071686	0.002274859952393138	-0.003089516825497872
Crz	-0.0014683088752966199	-6.187089178302695e-4	-9.333147421369758e-4	-0.020109650586338467	0.002297969017358533	-0.0067990007551996965	-0.0033218490818866914	-0.008628416959383045	0.0029019172158050426	6.82824076335586e-4	-0.006015428584856081	0.005151196610124262	-0.001271556091579742	0.016167789620440194	0.0012858505385982056	0.0035260719413139534	-0.0065443228094259846	-0.004727462227291804	0.05436327646398263	7.232453167053678e-4	0.002642287363585194	-1.3448147532786026e-4	0.007214990147884242	-9.057693777320823e-4	-0.001237677044088033	0.014251665011093364	0.0023421210517348755	-0.004035107588327902	0.018542926574064415	0.02026649845910654	-0.001985282085750558	0.01600093065844108	-5.883169025478166e-4	0.0045684961188418305	0.002316676015034027	0.03243440998306671	-9.354839208562282e-4	-0.05312771793143877	0.0010806997160878531	0.007545945350291664	0.00450256150626993	0.02524033782190935	1.9245985291416236e-4	-0.0051945152381617414	-0.0011445798886825225	0.018103774875578408	0.00212656685528405	-0.020808297427378993	-0.003657436555941369
Hug	0.005440336375629376	-9.359776958552848e-4	0.023259754243129295	-0.02430188180882051	3.0141020964703584e-5	-0.009479587032247645	0.008726565827271538	-0.009676421877954125	-0.002931399576450721	0.007565075604664207	3.4373279070517817e-4	0.03385215074695307	0.0014489926428520236	0.00225348336141404	-5.59803834989442e-4	0.0013804827850570887	-0.011152560594814445	0.005294861565234971	0.0595883703659903	0.013954046863242083	-0.0012568935786826307	-6.102589852108101e-4	0.003860121712413673	0.015318668573487711	-0.0018723475200651473	0.010014857991696414	0.011071636140746835	-0.0022104014130302496	-0.0015822961973262313	0.0067652884904341	0.0030554320198261063	0.007002464896344913	-0.0108211487216901	0.02729059759534073	-0.004605786870778122	0.011586262386844437	-0.001415192281088982	-0.05627295342613826	-0.005218323619199698	0.003190648840787376	0.01003146662705883	-0.0011187407881284373	0.04751849380121758	-6.142362287044033e-4	0.00788785370563671	0.004890361371526321	0.0023407611411767736	-0.026144081556963093	-0.005532939548336036
Pdf	0.0028474539704730927	-6.188187732219027e-4	0.008614837268173555	-0.024482928356000876	-0.0023277086396198813	-0.0060653397114194445	0.0037049404343200347	0.013622420015366943	-0.0019380858088331844	8.180173160524603e-4	-0.001775846481078655	-0.006646144605637659	-0.005062162325494224	0.021558783732678475	-0.005465806460959866	-0.0017967669465373275	-0.0054766946543014635	-0.0021870810278289874	0.03978081886720738	-0.004530551456324601	-0.002470189245011571	-0.00674905986772834	0.005752683260911662	-9.059302023901689e-4	-0.001237896800897889	0.008408385948402838	0.012535754042828964	-0.00189547142262126	-0.0010461302614804932	0.004648121947941402	0.011243714688686162	0.025247545881317678	-0.0016188072488206061	0.011023937292628322	0.0028300250677967746	0.01005998337827227	-9.356500215067999e-4	-0.04382183339248525	0.006563561116634468	0.001109674006851847	-2.6202459916379407e-4	-7.396520292409693e-4	0.003618046902026213	-0.010178449185829353	0.016972907448393044	-0.0038356047254571248	-0.003110385767800957	-0.017951030445109782	0.0025103508249932015
AstA	-7.383639154765622e-4	-0.001417137008730312	-0.008661859655180034	-0.023548336679970326	0.008463946627814814	-0.004455505004842283	-0.005090501654959948	-0.011581598581329238	-0.004438348099065731	0.006056578081485306	5.983323289595482e-4	0.006818885236316329	-0.0072643941130099135	-0.007512700029834663	-0.0034573519037599154	0.0016986793370213102	-0.013895849120326476	0.0033383423928020003	0.04423766951154048	0.0036881584968885624	-0.007708037273291239	0.001443552328510193	-8.020902466976571e-4	-0.002074641676507351	0.002890122232403328	0.0135588294063101	0.0037448657452218387	-0.004613253002115241	-0.002395709331472654	0.009917019085276101	0.002076880868914671	1.480519094074016e-4	0.011397302357894872	0.005230693221758523	0.006337193062413742	0.008363958614824207	-0.0021427020802770105	-0.03749274915078152	2.453391757285263e-4	0.002883096222544199	0.004970263293767492	-0.001693853369645988	-0.0073804249713356525	-0.014926938318065177	0.010155425558021966	0.0018186419393249524	0.0053216011160131926	-0.012535372886438198	-0.002728344342559937
Ms	0.00296977639236964	-0.001501937331029435	-0.010944241130826052	-0.013130902015065768	-0.002150238535279665	-0.004691263377829018	0.0036499627158187407	0.0022786542288399467	0.001559904174412266	0.016993507837429235	0.006210818402615899	0.001214265174317987	-0.0027379277283373893	0.0024332245086780752	-0.006057907508483033	-0.0010919983587413696	-0.014691826629035475	0.0064152997291478725	0.07703013141658828	0.01044397026779291	-0.004483300643966241	-0.0059901121568022775	0.007801182653085758	0.017632442111794436	0.0013732699285309408	0.005587267837430866	0.0021861544248472664	-0.0017319074250552802	0.006823509560892192	0.017142646486419586	0.008299843722600895	0.03247244234524199	-0.009233227903046589	0.0012581697292058474	-0.007463768849400898	0.007658524737759263	0.009837158173613535	-0.07089665156974534	3.930125506545442e-5	0.007394249653516587	-0.0026587342229652867	-0.0017952121731931526	0.024361357375218586	-0.013371974722373867	0.0019732859787575698	-6.494277675121914e-4	0.01426856087943781	-0.015597329291854475	-5.869926153798065e-4
Tk	0.006672356517833014	0.011044695044136923	-0.008570279753152027	0.0010487013828054397	0.01191874442871732	-0.0016009332092637143	-0.007214829952316375	0.03707231662272762	0.0012292588572044283	0.0020715325571287165	0.008255113884255262	-0.008994339493474827	0.006024404446119342	-0.001955551356245306	-0.004117484446418462	0.0033105720826668594	-0.007773300256028283	0.006594894314134711	0.0495950097780867	0.0024864230697468318	0.00661026696513298	0.01113095463550493	0.008721653810149992	0.007763241829087093	0.009131106598346523	0.007360309355545077	0.008225395606789218	0.0036261805255744036	9.659307938635029e-4	0.008555195908730558	0.01063851133643002	-0.001460398951474163	0.02089126792522979	0.0036327483780082158	0.002803751189856773	0.007680212018353239	7.786019930729653e-5	-0.009185711157298888	0.009026214894598835	0.006367694179173353	0.004409036668965361	0.003363180759119872	0.012057980579113451	-0.014572040332042287	0.002421283641601516	0.014468527833629069	-0.002973365989721796	-3.8574187477560584e-4	0.004426023277857927
CCAP	-4.7679074769793026e-4	-3.328998652661216e-4	0.012386188393300605	0.0026066696991589727	-0.006882673476665527	-5.129616900279726e-4	-0.001787339861972191	0.010333015415210318	-0.0010426130113595584	-0.00297341562806879	-0.003236635690407643	-0.003161978802702225	-0.002723241810100877	0.11970203105798509	-0.0012574183847581183	0.006287794881881894	-0.0010073907815332421	-0.0035335976804273753	0.017820506968438746	-0.0024372563255334297	-0.003874128733279333	0.005096859466108191	0.007004804669189546	-4.873543844602286e-4	-6.659391991083093e-4	0.0029521525364612656	-0.001994437812105987	0.01900622138473977	-5.627764349879765e-4	0.004233927485812792	4.541075127390391e-4	-0.0012309069345449264	-0.008251448019847556	-0.0033382455700738498	-0.002407032018861909	-0.003198798471287079	-5.033424640213647e-4	-0.004502541314745981	-0.0023517924767389514	-0.0023277111842565563	-0.002791036016839079	-3.979033467202006e-4	-1.689966378851424e-4	0.04138245328547016	-6.158477431769846e-4	0.0020674615870524622	0.003768330203059383	0.0020279450343128305	-0.001967904618159107
Eh	-0.002750336409669037	-2.0437901746326556e-4	0.001854379477482077	-0.009879489909189361	-0.0036221733709013715	-0.001681639531076369	-0.0010973112427377953	0.006175264078675681	-6.400970534662807e-4	0.002000613237298709	-0.001987085280926958	-0.002833545644473051	-0.001671894595145103	0.009887217747675847	9.11399190619318e-4	-0.002481771906640326	-0.0031004738749912664	-0.0032677204699075976	0.03641758563673801	-0.0014963179775405418	-0.003705415075487171	-0.0018442406901655892	-0.001548645418134405	-2.992041170485441e-4	-4.08843659626153e-4	0.009545739601141674	0.016609834910216444	-0.0034514749803795457	-3.45508385058561e-4	-0.002001544518948879	-0.002353127002342116	-7.556973616350765e-4	-0.005707949924613879	0.006650291358310511	-0.0016475980189582797	0.011434898281727075	-3.0901976533439596e-4	-0.022659384144310398	-0.001443848693931591	-0.0014290643355956336	-0.0017135158597049662	-2.4428695692918555e-4	0.014873886021088573	-0.004395164219596871	-3.7809074076197523e-4	0.006195370299492091	-0.0010272758595315952	-0.010454714675325785	-0.0012081663415524676
NPF	0.004525668402709593	-9.622752248358664e-4	-0.006202384338880226	-0.021609837276277463	0.0047142624955888715	-0.006110354560095606	0.00283070668731068	-0.018533219457168015	0.006216090937294019	0.003201770024821606	6.805118750344382e-4	-0.004637948906024287	-0.0022495299881358176	0.001737049308840612	-0.006674351593217803	-9.871688348280863e-4	-0.009803636283044077	-0.0018593977547225753	0.04564135913816929	-0.002015504281154366	-0.0019155387819498652	-0.00390680686874917	0.012905659052513316	-0.001408739079862434	0.00967857503800223	0.0038550923531052786	0.003750993078052041	-0.006126779616126171	-0.0016267528978346514	0.0068754696118072615	-6.820170671989488e-4	-0.0035580406325518405	0.007621790361229683	0.007837461808768542	0.0013421339518144765	0.011461146012955123	-0.001454953976466171	-0.047999703344856884	0.002764405688610727	0.0064860023651964385	9.263555913354188e-4	-0.0011501732874590871	0.00459349152463093	-0.0188943526292914	-0.0017801600041399497	0.0052642079888959034	0.0037278442631681905	-0.016228464822131604	-0.0038077221295698136
Dh44	0.001068101324212161	0.00801641232078268	-0.0164201955906734	0.0016017722629205339	0.03770370001138675	0.04055755634257602	0.018241932312733758	0.01344668469359736	0.002266748264469511	0.009076423554871782	0.009066012555755055	-0.00916395728715011	-0.0019530802353189085	0.002483224586516595	0.02760803920651439	1.5278023071715966e-4	-0.02907615504017721	6.658177024635995e-4	0.017500307128835203	0.0064309012186118215	0.014298131420280713	0.00920115311286044	0.004174950850099562	-0.004142695973226738	0.012029455646466375	0.0010114334457764277	0.004344468797063334	0.006932837512024096	-0.004412138372702211	2.377475750479216e-4	0.012725148441253668	0.001303912941302062	0.027321915079908946	0.009376788441596574	0.011689685022691566	0.01375795756008708	-0.004730056696373308	-0.00843877986936251	-0.0031238856295346014	0.0061700130581040765	-0.0011577339310418569	-0.00251837945155022	0.012214468491185551	-0.004085106121599792	-0.003527536107729045	0.010752765540139379	0.0027364903503772683	-6.734706746569383e-5	0.009768374933886154
CCHa2	0.004978622394703059	-0.0012310177900179743	-0.004089333895271005	-0.014936003493111605	0.012317737999796753	0.004549801276393948	0.003815780970391999	-0.004820654069298262	-0.0038554391244968664	-0.0014175184192328114	0.011908064411190123	0.006599954011440645	0.0043873360047216314	0.005790093055859644	0.020797555324759624	0.01085713193842884	-0.01048804810868245	-5.98806421201136e-4	0.01775276079569857	0.009355572689196998	-0.002614115297910234	0.01265237220425225	0.006335639618496937	-0.0018021693004684795	0.008648131996758896	-8.749790947560428e-4	-0.003458938929018989	0.0051440540701582545	-0.002081069641524531	0.005621006495845102	0.01006384263895015	0.008848438533832164	0.01140209264697433	0.007224544075656597	-0.002401950378609812	0.0030677984134238425	0.006603475283087801	-0.0248093710287106	0.0035152331437416254	0.004852411723299598	-9.724782784862893e-4	-0.0014713916995074698	0.007023463189843235	-0.013207013951722475	-0.0022773200198999647	0.0051254016593446725	0.01640211741082013	-0.008492618458726684	0.011856198665182489
Akh	0.003989610369641512	-4.667270420157079e-4	-0.0031603554212367045	-0.007046849736924475	0.002856339608832541	-0.0032267221862963785	-0.002505858169058491	0.002019363189195165	-0.0014617479234161409	0.0030062713680600196	0.0028859562611595574	0.0013618108517902878	3.7158417591431295e-4	0.004325110626249649	-0.0030202886419666434	-0.003424620396540421	-8.946509984067036e-4	-0.003362071599982646	0.02664430399655686	0.003599449990054182	-0.002944278219492687	0.0019496042372435622	-0.0035365406102227577	-6.832729418208477e-4	-9.33649619573068e-4	0.003038629644256333	-0.0027962103853088126	0.005966211621274129	-7.8901498085197e-4	-0.004570796769587175	0.0021329843286022757	0.010488446240237759	-0.0018215353357765468	0.001692339149367102	-0.004969018136856039	0.008576136554907347	0.02689420413923095	-0.023763817087560674	-8.567245750460128e-4	-0.0032634610855955416	0.0025601498358727034	-5.578622024197293e-4	0.010210093715156805	3.7951533450630804e-4	-8.634211830500226e-4	0.001783157086208444	0.007828301751756557	-0.00709421414973738	-0.002759010733351238
Lk	0.001588868084048324	-2.6910700468714085e-4	-0.003327523062929483	-0.005864825771253011	0.005698226203451964	-0.001286565905900213	-0.0014448359005155185	-0.0020997159079366033	-8.428193994906593e-4	0.0015962999278957308	-0.002616406393586452	-0.0018863766106096886	0.006922432379337286	0.01618072514259933	0.0015826362011198756	0.013211205789564275	-0.004082411433240052	-0.0043026259677700525	0.02009950948280198	0.00979487095074083	-6.182473526979845e-4	-0.002494303891886794	0.009610334665338744	-3.9396374798240355e-4	-5.383267518962044e-4	-0.0034230027171221608	-0.0016122481311879526	1.0626237188876573e-4	-4.5493283875973177e-4	0.011889004833870464	-0.003098375592103021	-9.95030977072108e-4	-0.006196093819904375	0.008686868945573318	-0.004336968072177723	-0.002585819836588617	-4.068880674252449e-4	-0.02166290699396892	0.006226652887866381	0.0074953720508941085	0.008735724472840456	-3.216540136028399e-4	-0.0030204509289584462	3.496463471555767e-4	-4.978342102270827e-4	-0.002568356327543717	-0.0013526199165418964	-0.0021489313665889035	-0.0015907994341750357
Ilp2	0.0033191889832563364	-9.89902320476109e-4	-0.006795138844451914	-0.007418226056741957	0.001961553485037124	0.008900581227867375	-9.836147692745437e-5	0.00384906311691603	0.004461870113246966	0.007080296432855687	0.010920178466626311	0.052639163701983405	0.003474046214800859	0.004781438722516033	6.33121833980514e-4	-0.0023324820168648262	-0.0013217753587007825	0.0060686951691402485	0.03929741943535971	0.0020405628997965195	-0.005730419134135097	0.007720253180533175	-5.982820584592626e-4	-0.0014491842334788255	-0.00198021936106032	0.007195164277721653	6.934147276809999e-4	0.009178079001067681	0.012112144193009678	0.014170827362389065	0.0062956213513358705	0.014929736420134255	-0.0020132085674042233	0.015092945733722786	-0.0036189529926841896	-8.243365269198909e-4	-0.0014967259681230333	-0.02926887945989084	0.0010229897627596078	-7.221534481854532e-4	-5.915288939662358e-4	-0.0011831949704404759	0.008856139885003856	4.682845966152967e-5	-0.0018312687196324032	0.007954933513485552	0.0021720970943392725	-0.00867636348699238	-0.0025089944517292214
Nplp2	-0.0012829271427743521	-6.917666994601904e-4	-0.001961502254669236	-0.029857909437657343	-0.010608440664738705	-0.017969948216850523	-0.003714096417985395	-0.005941025941557645	-0.0021665522787358664	0.007648257729319162	-0.0024697536443042886	0.013796892841699125	-0.0026778489451987717	0.017660742385606252	-0.005658451395938851	0.013009026884485438	-0.007444345363102184	0.003332794790069137	0.04728893386083053	0.0047382908801280425	0.012600825039944596	-0.007671783698034416	0.027818962222701107	-0.0010127235519807663	-0.001383823214950528	0.009403209328812051	0.004058777006060151	-0.004306272562034858	0.014757530307787817	0.010763862007483947	0.014371918909353767	-0.00255782749198023	-0.011478737010907056	0.014852004906238937	-0.009190866896896537	0.004629548638866142	-0.0010459468187390196	-0.047008687408093684	-0.001212392649519215	0.004984624614129246	0.00907674702537928	-8.268440861180522e-4	0.003439230959338094	-0.007830454778655137	0.01284761101437964	0.0033843736979491962	0.003687887427788139	-0.018124663450092397	0.0035893047262893743
Ilp8	-0.001004150676704044	-7.461899132345628e-5	-9.226679731015326e-4	0.0022808963853383837	-0.005605446251492835	-0.004812403356861316	-4.006294732068343e-4	0.0016852101409309227	-2.337000983347076e-4	-0.0016278887028814294	-7.254868977087872e-4	-0.00103453045465901	-6.104104513141143e-4	-7.213573298064683e-4	-0.001202134698119186	-9.060974980034567e-4	-0.001131986228562926	-0.0011930481338894125	0.0021118264360959933	-5.463072460620569e-4	-0.001352850888500398	-0.0030124682999404686	-5.654120489154752e-4	-1.0923973356464676e-4	-1.492692443128252e-4	-9.49142926795831e-4	-4.470501592933558e-4	-0.001260137096310348	-1.2614546985708502e-4	-7.307659805128527e-4	-8.59129109970321e-4	-2.7590589078552836e-4	-0.004755609128804376	-0.0012653632389342747	-0.0017326691095826913	-7.170057434030068e-4	-1.1282343693790841e-4	-0.008901821150055073	-5.271506561753684e-4	-5.217528716107807e-4	-6.256064181870542e-4	-8.918942142789421e-5	-8.37521869501446e-4	0.005935889073526917	-1.3804132172884147e-4	-7.121633966539233e-4	-3.7505948213376083e-4	-0.00468024270450024	-0.00044110278479788636
CNMa	-0.002928015101798354	-2.1758241919732336e-4	-0.002690418700955881	-0.0054236171611131935	0.0035007441711878934	0.005986059933487585	-0.0011682003259002012	0.0014594516147300308	-6.814489429639341e-4	0.00857517681903627	-0.0021154560186312683	0.011527294039043522	-0.0017799032169229312	-0.002103414561644396	0.011422171411061433	-0.0026421006522401444	-0.0033007723334337936	0.0032271953444671783	0.013822780128243091	0.00825282366403228	-0.0024089386474376137	0.0030129311883357133	-0.00164869183118343	-3.185334601817353e-4	-4.3525599466550866e-4	-0.0027676173386158424	-0.0013035589658455234	-0.003674448998478708	-3.678291010849103e-4	-0.002130849360026199	0.006259685161057529	-8.045173235818933e-4	-8.041381108156811e-4	0.005415599680219432	0.00685729205029303	-0.0020907257182277927	-3.2898322418625884e-4	-0.005217551444343492	-0.0015371249733900682	-0.0015213855080980362	-0.0018242133205019005	-2.600685125448833e-4	0.009662367813246869	-0.005200164259351703	-4.0251635941826425e-4	-0.002076605860782259	-0.0010936404797019066	-0.0034875850990164696	-0.001286216944624264
Mip	-0.0019700445971512115	0.0031535497853388116	-0.013023675778099904	-0.007361334483376104	0.0020213135479459606	-0.009908932540056462	0.01829932601442561	0.009610847205774197	2.0675977303042086e-4	0.013786304295560249	-0.0024897134600789707	-0.008165961153062682	0.0011708026428783034	-0.01161318382175298	-0.005236892707192378	-0.0019249585976195394	-0.010338382439366503	0.010545494091670762	0.03388104611011951	0.0015084501643072008	-0.010123163226041133	-0.0030917825135849753	5.088426266770015e-5	-0.002093605097633624	0.0058016757035698925	0.009327961765861642	0.005404291465390496	0.00444825696179389	0.012837867776158363	0.009886066955244256	0.006740131540103782	0.0015985214543930198	0.004390068023165791	-0.0010021279659250659	-0.003178500933444083	0.00791299360446721	-0.0021622876127352386	-0.009740874461092355	-9.728487930061437e-4	0.009135246583458772	-0.0029363361114007917	-0.001709336166093077	-0.0022743293118770826	-0.014170065733598653	-0.0026455942853829194	0.009132619578628428	0.006575346575489215	-0.0028399307198477275	-0.0053611801600668575
Ilp3	-0.0025253874547837745	-7.842019222758986e-4	-0.007604266643852218	-0.025376636303064967	-0.0023726554519301695	-0.01129962067524056	0.009966331889753058	-0.0018941054763585469	0.004042095418069103	0.006172402200352758	-0.002320967545541822	0.03362523777148953	-0.0029087681337714383	0.016760910351025154	0.003385738487720646	0.003846773753069406	-0.0037946867245712388	0.011744758318025107	0.05105100102965751	-0.0020499027387437443	-0.004629983081815881	-0.00421421026547343	0.011771485830170058	-0.0011480456587642115	-0.0015687323863653045	0.024175288812746942	0.024315201095582037	-0.007704444427206027	-0.0013257150518068783	0.0045460781474573365	0.0042381291748252135	0.010268063469595436	-0.0058315386546025786	0.005153130553016554	-0.0016976042269066668	0.001927470386341815	-0.0011857082835752444	-0.06383700161952706	-0.005540044840745454	-0.001023604683241951	0.009114916959449527	-9.373286142009618e-4	1.517723576344758e-4	-0.012885502991622532	0.019355371889977904	0.0027577496180617805	0.0017731634100060503	-0.02261452471953038	5.001146285841405e-4
Ilp5	-0.0010607305477399898	-5.770973202689881e-4	-0.0047036147787281185	-0.021900323267971717	-0.004602355769603529	-0.010612059310149498	0.007876898770547962	-0.0022781585367947937	-0.0018074178986370447	-0.005931131174377545	0.0022091498156445338	0.023335971218481123	0.002925970767195662	0.004928628171942449	-0.003105660578784356	-0.0018827141400969056	-0.0015460069585600219	0.0015415055284421979	0.05000535067222116	-0.002691158085339975	-3.9215009805057565e-4	-0.009888604789497638	0.006595540178441744	-8.448513761633622e-4	-0.0011544364157735014	0.007529814471470778	0.0318483976053713	6.28435225043527e-4	-9.755989906571484e-4	0.008672232859409722	-0.00464912072939676	0.017549036758196187	-0.009440013709255695	0.011932673402251093	-0.0011210146799367252	0.004861846215865672	-8.725674518737787e-4	-0.05336114503547643	0.007923859791944054	0.007335140077999855	0.00495713068491704	-6.897838631893682e-4	1.3557893712807796e-4	-0.003971652371551679	0.018358573079550456	-0.0020415109828880156	0.003092059124478575	-0.021122788043208517	0.009816404831251633
Nplp3	-0.0027503364096845275	-2.043790174639684e-4	-1.0783667443348159e-4	-0.006686639755120316	0.0016956259427697233	-0.006621193232951019	-0.0010973112427398123	1.0719596910567049e-4	-6.40097053467795e-4	-5.6063234120740564e-5	-0.001987085280922371	0.0018722124447905406	-0.0016718945951469933	-0.00197577452724643	-0.0032926082771138373	-0.0024817719066566415	-0.0031004738749827853	0.013167435347940192	0.020144270065774295	0.013991431855243784	-0.003705415075490071	-0.005010560905882205	-0.0015486454181377033	-2.992041170485613e-4	-4.0884365962505715e-4	-0.0025996719517531555	-0.001224456009027678	0.004511157987091417	-3.455083850594936e-4	-0.0020015445189549164	-0.002353127002340774	-7.556973616349026e-4	-0.007260159149194117	0.001416606128471616	-0.0031227999595034163	0.005564569583343817	-3.0901976533433004e-4	-0.022481751045454922	-0.0014438486939315183	-0.0014290643355995788	-0.0017135158597015117	-2.4428695692930427e-4	-0.002293945465588313	-0.006770165729926271	-3.780907407605098e-4	-0.0019505926400228133	-0.0010272758595327336	-0.005164372125748092	-0.0012081663415543598
ITP	0.0016191216927768047	0.0030211880978862904	-5.555271248037334e-4	-0.0021845571484285543	0.004429016044443582	0.00589436980185874	0.004584884631318686	-0.0021202942838394966	0.0012126015154097312	0.002082683025968672	0.004624286983407234	0.031074704264689397	-0.002813497509335224	0.00473600876801627	-0.007876095323174074	0.0286696102773502	0.008377377045480566	0.01321881249196601	0.023574455401219586	0.001706002420829908	0.00486776351313108	0.009811849032404113	0.008069566603000606	0.003203458816776725	-0.003010862580567118	0.005131954710653333	-8.309887216685097e-4	0.0067968014832525065	-0.0025444402606153004	0.0017635906826267088	0.005224632933763465	0.017034905437399658	-0.0025047633959212187	0.006490101434557915	-0.00407583423819513	0.012719970320332013	-0.0022757257601910596	-0.019429745200416997	0.007863617801325806	6.483980960277024e-4	2.868105571429012e-4	-0.0017990115297712539	0.003021894449700062	0.013831794823172754	0.01670362947510106	0.010685583028557322	0.016521423907941882	-0.010504093156794332	0.007122025090479588
spab	0.007381922533323695	4.1902793434354355e-4	-0.012969151763681961	-0.03608203099521928	0.010217128014244847	0.015395118147072182	0.003010530120214488	-0.00378805162737761	0.015484271032246475	0.017306289831840155	0.006104810537123831	0.0032265756031477273	0.002663239475372971	0.01362089594741632	0.004524859883910522	0.003936326119151795	-0.03278772081780875	3.189152821708612e-4	0.11661808131398807	0.015324242328641931	-0.013468462645726209	0.0036469466078046515	0.010971074714926112	0.002380154098482332	0.016644557831758014	0.01849563884958369	0.011280095112330213	-0.003706807868195739	0.010739836800801827	0.02397084667751221	0.012351846206279734	0.0025203548387865067	0.0098377938529136209	0.018697722395784495	-7.661374324411603e-4	0.016659718489389755	0.01066441400839679	-0.10240393943474621	0.004472249016127294	0.012526967090943269	0.010762846646073057	-0.0028940505995989534	0.008701250681866682	-0.06050891204886305	0.01568442638016016	1.074267010434482e-4	-0.008406546573970853	-0.02709826226001491	0.004567738898439072
Orcokinin	0.009559494253647615	-7.259464148961834e-4	-0.0064881463217096045	-0.018437125049537283	0.009256356756685293	-0.004645187341816223	-0.0038976073599791172	-0.004540375967258148	-0.002273600132325785	0.003391249302463003	0.004316523176671738	-0.0022368460188151493	0.007878907089287669	9.404232696372962e-6	-0.004344675097484347	0.005137687486284942	0.0028217888169738557	0.002511731298108904	0.04187475169623146	0.001701822666588754	-0.004172486785319063	0.010940592354879533	1.2777162137837304e-4	-0.0010627615240989944	-0.0014521969654298073	-0.003204971652733936	0.016697722884353845	0.003176330504558232	0.016076960771301593	0.00866806687664607	-0.004294572422802222	0.005393590314517437	-7.199012354270168e-4	0.007651136935200709	0.0027326890254354046	0.008460926302006955	-0.0010976263295526631	-0.04014762216242857	0.003959446704434617	0.005319532478828874	0.0032452225839150277	0.012237681386046301	-9.358151013770328e-5	-0.005935508669409705	-0.0013429637795849495	0.015889906214781875	-0.0036488443705756757	-0.004665387341311716	-0.0031701393887810583
FMRFa	0.0021461606953124303	-8.708552224656036e-4	-0.009427107174429874	-0.005541432405221417	0.01162396806241885	-0.0017314471684509493	0.007316082927855644	-0.015276477182950589	-0.0027274417345505117	0.007575651054658738	-0.0010557664967952404	0.0020079162931479332	0.0033231290800136166	5.455417860444176e-4	0.02942840188506993	-0.004190420556216079	-0.011126978392560745	-0.0018597093741825165	0.021585844708238405	0.008378508760755772	0.0052726437325199505	0.002103362303517965	0.003999168709545208	0.0094447760404521	0.017899444738494006	0.0060714703141742	0.0067621458506911	0.007915241913973352	-0.001472204853848774	0.01260142866515668	0.015501566867299959	0.0076661596272397485	8.370721369825368e-4	0.0030475782769414875	0.00688688845363548	0.0013074090810120088	-0.0013167275184415193	-0.023634105206892214	0.0014032093068867375	-9.903983931782434e-4	-0.007301259462546811	-0.0010409022162005189	0.005510352032050073	-0.010895233256230999	-0.0016110376703242356	0.004049058239916524	-0.0017270262895138632	-0.008885059318804808	-4.204324056974032e-4
RYa	-0.0013410874887144287	-5.00884070125153e-4	-0.006193459353224168	0.011552513325234166	0.023941241883042055	0.011769211244109257	-0.002689247302770378	-0.013317066592809552	-0.0015687247223021854	-9.483210348695693e-4	0.0026497046515224394	-0.0033966046781185285	-0.004097413619212279	-0.004842150623567819	-0.0030579022139937155	0.004350678739476648	-0.004838839716923375	-4.605824057929797e-4	0.02657073238292619	0.004925515505227157	-0.0062195835962473075	-0.002089946358973678	-4.432245142093557e-4	-7.332777004452805e-4	-0.0010019779858970405	0.006402654159627559	0.0029834530221184785	-7.733380387094834e-5	-8.467583821395028e-4	0.003200979469736477	-0.003014506592490943	-0.0018520334179948964	0.014698246629337983	0.0013413536141281945	0.0057461449274638435	0.0021215474552926054	0.025694458971944473	-0.0022095256458381663	-0.0035385276797704527	0.008757442454553	-0.004199417379941802	-5.98688880999867e-4	6.20627163120624e-5	-0.010289458341006632	-9.266099399973632e-4	0.003155704921867669	-0.0025176073358634944	0.005001534432977412	0.004157636348757491
Nplp1	0.007084015171905878	0.0038371796063872816	0.0022865477091228294	-0.01904968245934598	0.04327829005026473	0.0530787708105391	0.012634564032994223	0.0018344875108664883	0.006000424994356926	0.0261996852281127	0.007930924614136699	0.028245961916598675	0.01676771883623084	0.008430472044455116	0.014476742600091666	-0.010877822141282243	8.959669953358508e-4	0.017634796734523898	0.09061317362916123	0.019066592905720322	0.05518311729094043	0.03283861029016362	0.0077426148791012155	0.002998933586304801	0.0075319048956978395	0.02528850743358754	0.010777104538160009	0.005009570736277869	0.00534791293631482	0.006577164186536212	0.0075492806649138725	0.0035635155169982734	0.04413729200376286	0.004346277636137889	0.027950994825596015	0.004923541166340187	-0.0016524382861296376	-0.08496268929029957	0.005630281143929147	0.01885521743122654	0.014856714778539388	0.0010131987651334571	0.02997264629803838	0.04214614268977931	0.00313516830691128	0.018243138683090743	-0.0046470752909889695	-0.015455090213894122	0.012807898953885642
SIFa	0.003300549744238196	-6.783503025657787e-4	-0.007260991730807182	-0.021761490983686453	-0.005002976685314596	-0.010145858988912427	-0.0036420637635045353	-0.00907878190637478	-0.002124533307185698	0.008459731089510168	-4.6918497511085647e-4	-0.004558571865104061	-0.005549151857914994	-0.002371157711998696	6.691924696119139e-4	4.7956727072159046e-4	-0.003989572508734395	0.015937475175805165	0.04875692522354417	0.014449397212046548	-0.0026246916711929044	-0.007983624057654072	0.012196418035231207	-9.93082390981131e-4	-0.0013569848003519797	-0.0012538934823920623	0.016427780091838897	-0.0013895357856967998	-0.001146769959330643	6.769288354028128e-4	-2.2119735187287759e-4	-0.0025082199742239505	-0.0056075077647787025	0.012139081458561142	-0.0038100411918333254	-0.0022515582470912805	-0.0010256613125682946	-0.05405581944626172	-0.003553653080708048	0.003377433564014623	-7.908044782447607e-4	-8.108079449793133e-4	0.004693893413951647	-0.00823759456038317	0.014277406545903084	-0.0029535653229932914	-0.003409610726086327	-0.017057399187762536	0.006968100216843764
Ilp6	0.0020839332554755167	-8.209508464082398e-4	0.001166509194233173	0.005882518347658331	-0.002409695934042902	-0.006203011797720081	0.0037942274396355895	-0.005908316717723522	0.00720082834353603	0.003912874915275893	0.0010836771847067771	0.005067198721354753	0.007970146651926384	0.008835516908183039	0.003953925355613577	0.030177299677808838	-0.004688679993605627	0.009087455315550025	0.00830113951554542	0.002888112517409435	0.009105410849532185	0.007914255723943407	0.004885099256279023	-0.0012018448673836411	-0.001642245630610961	9.432683099451802e-4	0.004003453136534699	-0.002725284964103386	0.017792363592048284	0.0013975535659321008	-0.0034267109804812478	0.01983270443746439	-0.004400403089123464	0.006166522407210829	0.0029083646587791958	-0.0032964773179272417	-0.001241272421483571	9.808875538339177e-4	-0.0013770353678605213	-0.0028386899772568355	-0.003840503584239287	-9.812532937426375e-4	-0.00522241429378319	0.011884154166006208	0.012874227560495447	3.167534431942824e-4	0.017513256942082684	-0.002277884808104747	-0.00485296970797578
amn	0.001993104458364996	-0.0010788232271581853	0.0032369361451813896	0.02295869414720484	0.016739760372732386	0.01930882102405988	-8.937915715995952e-4	0.009252703118735708	-0.002131934315898989	0.007618888850857108	0.006040548463674738	-0.002409331434853348	-0.0012671539558319579	-0.0033665052884797827	0.011133212870635976	-0.0029076749979942357	-0.005308155689219308	0.00955237794878976	0.01159488681409801	0.0010078410573851418	0.002573135559609176	0.011096551383898744	0.001019200499327156	0.006768681853821033	0.01408669724983905	5.165226193382549e-5	-6.966155464168779e-4	0.005867958062033182	-0.001823780521142066	5.814015956786828e-4	0.0029826211024179023	-0.00398898026106205	0.024103299821546093	-0.0012439192301700723	0.0077920710034241215	-0.0029440216723945704	-0.0016311738094771774	0.013214495805973555	0.005618709257888032	-7.331150948851507e-4	0.0011944130694713571	-0.0012894789616781988	-0.0021583904521357555	0.013897595450298417	-0.001995767854100396	0.0025883121031261584	-0.005422518767905579	0.021373099548485274	0.009379095896715853
Ilp7	-6.304050413635533e-4	-5.382890553225874e-4	0.004754091119754505	0.0027012367546334053	0.014719981544006949	0.010710027482602991	0.00502991568612135	-0.0033769706796341415	-0.001685873836275648	0.0011309880837015115	0.0030606003453420893	0.005163795547262428	0.004192892036178781	-0.0015333430203371473	9.066896814935317e-4	1.9911026062004465e-4	-0.001769341229419865	-0.0038853914161951116	0.018029378152068853	0.0021394671746941354	0.004726763944201901	3.655822590374409e-4	0.0061664644051223514	-7.880373607507777e-4	-0.0010768036271329641	0.008297031588622382	-0.0032249458704918764	0.006201919240284439	-9.099925447715472e-4	0.00932846499679224	0.004306641807882115	-0.0019903394387265844	0.013829203022817602	-0.0031451450576115104	0.0025100288857978774	0.012169694622270558	-8.138896038444966e-4	-0.003131853464523059	0.008614716819987073	0.0023633071596133	0.001585720275074312	-6.433977269556822e-4	-0.003010550968749476	0.004960736884239504	-9.958072516257728e-4	0.006060558486498266	0.0027268413706223833	0.0024561779860245237	0.01244402980390168
Ptth	-0.0012298406540580298	-9.139013817681375e-5	-0.0011300441356473917	0.0010291558474386355	0.0027517406639252376	0.005453175823220613	-4.90673785115988e-4	0.008961825833655653	-2.8622585081837146e-4	-0.0019937682197800695	-8.885452168557304e-4	0.016609415512588977	0.031219171699911622	-8.834874993164161e-4	-0.001472322986682732	-0.001109749328903066	-0.0013864081517038472	0.004403798207621993	0.0017027063171543252	-6.690936693063659e-4	-0.0016569137084285152	0.001481199387125642	-6.924924119271628e-4	-1.3379213746841272e-4	-1.8281856430067984e-4	-0.00116246952271983	-5.47527849214836e-4	0.010203468559225335	-1.5449755774204604e-4	-8.950108109149936e-4	0.0075639143346633644	-3.379176940813601e-4	0.003597933525402642	-0.0015497625899152326	0.0019593807574969477	-8.781578630453425e-4	-1.3818130355905276e-4	0.003637757564477355	-6.456315001525203e-4	-6.39020525271624e-4	-7.662158920726062e-4	-1.0923537565488314e-4	-0.0010257608421435182	0.003908888921219	-1.690670865842047e-4	-8.722271645643477e-4	-4.5935675742732226e-4	-0.0024780688902005456	-5.402437601725202e-4
AstC	-0.0011433231697269813	-0.0015593035810673177	-0.008712716691568381	-0.004883154245397508	0.00723209985927829	0.00851244339210016	-2.533507052070016e-4	-0.02962106897090591	-0.004883601262437555	0.0035234435206497002	0.00593294822113284	0.012542598566891156	0.007938127176360573	0.047848322708414145	0.005356299657109503	-0.002544561331384174	-0.005609216095241473	0.004348554635956165	0.054419398986388874	0.0030500314088469467	-0.0018315960579278225	0.0017520820931064933	-0.0060170367902514	-0.002282768832995109	0.002611575184238061	0.01092232970509664	0.0020064105551713235	-0.002151454949839217	1.6022002435028853e-4	0.018358545086361734	0.017954435914623954	2.833728425795863e-4	-0.002647582544978095	3.419811543419208e-4	0.009463430847942773	0.011778988546678327	-0.002357657027055935	-0.04600144964550211	-0.0031969930128746328	-0.008347151374823645	0.002771240793705893	-0.0018637800077296375	0.005066169805769208	-0.024924510947487634	0.006055068670539183	7.486875171476068e-4	0.005260544904813392	-0.008853440954157516	0.0010709319144984546
Nplp4	-0.001004150676703692	-7.461899132340525e-5	-9.226679730996254e-4	0.0016162484941527556	0.005228182548968511	-8.495236389081992e-4	-4.0062947320800214e-4	0.00798198101294164	-2.3370009833458523e-4	-0.001627888702879265	-7.254868977073576e-4	-0.0010345304546602989	-6.104104513129712e-4	-7.213573298057826e-4	-0.0012021346981229098	-9.060974980063678e-4	-0.0011319862285629567	-0.001193048133886644	8.809379007169778e-4	-5.463072460603522e-4	0.00782556617799021	-9.042620534689422e-4	-5.654120489141124e-4	-1.0923973356481999e-4	-1.4926924431311357e-4	-9.4914292679745e-4	-4.47050159294058e-4	0.0035292615394955963	-1.261454698571555e-4	-7.307659805124116e-4	-8.591291099708578e-4	-2.7590589078551003e-4	0.00209298814451099	-0.00126536323893537	-0.0017326691095821104	-7.170057434022764e-4	-1.1282343693772442e-4	-7.891311607737591e-5	-5.27150656176273e-4	-5.217528716107412e-4	-6.256064181867574e-4	-8.918942142772242e-5	-8.375218695009337e-4	0.002764296573915057	-1.3804132172887606e-4	-7.121633966531389e-4	-3.7505948213490965e-4	0.005890952146569818	-4.4110278479776374e-4
Dh31	0.002560841164564165	-1.2164066027438932e-5	-0.013575694478185853	-0.037677862134202406	0.010483886355294673	0.010564711453801156	-0.0059654870074191575	-0.025568303045556764	0.0010536868178219307	0.007640047004941165	0.010879760130403005	-0.009046705845761926	0.004175560274492481	-0.011494990058458733	0.003950647561287546	-0.0017114018628645547	-0.027060916749274442	0.0031375292709164824	0.090568171299324	0.0041428331429162945	-0.010354353876978258	0.0035981418968918702	0.009686358884070073	-0.0045798631822047626	0.001880689597981065	0.009897005502424174	0.006002488122766938	0.007364106075329679	0.0036822598923531282	0.007665678776974646	0.010266604386537847	0.004128862148143677	-0.0036598309029919063	0.0063633236880787985	0.0013701564320669807	0.006145471598190973	5.449283119359483e-4	-0.09533489707064621	0.014479880901397964	0.0064431988781933494	0.014810676316501568	-2.558270517991098e-4	0.0332031324796875	-0.03806374478211863	-0.005787366431397462	0.0018588675116537627	0.006045750657682982	-0.03517908116380407	-0.0018182711430043842
Gpb5	0.0020703637114748825	0.021751756132823794	-8.899081008071405e-4	-0.008631537563728607	0.007512347281742071	-7.64987119756193e-4	-0.0055480248259829655	-0.0020083425822458	-0.0032363418922061343	0.01297717777819698	8.126591622743677e-4	-0.005995889763826573	0.0010107105004039964	0.004464187266789463	0.007700693670431899	-0.0012713012406270487	-0.004139037730398777	0.007097569586865436	0.056984805487052356	0.005581232642056709	0.00522068081883508	0.0034671797070726746	0.010977523575911963	-0.001512781246340718	-0.0020671206902746738	0.007359190337177698	0.0040686393061275476	-0.004031136530693717	-0.0017468964348744107	0.005812397047822166	-0.001097246767025098	0.002472545860192768	-0.0014255666195833949	0.012361390902119459	-0.002787064339227949	0.011583772466202335	-0.0015624093356635133	-0.03486796034883321	0.005719053562933792	0.010599212073662418	-0.006616785556643351	-0.001235119124745647	0.00713755351888124	-0.008268897720849258	0.01051094465688662	-0.003506146912877828	7.285793455732475e-4	-0.008667291139103653	0.0017822800470897904
Proc	0.011716496770905404	-0.0022576565107187627	-0.009935779733244896	0.008748295372288406	0.008098708660772034	0.054342159491045455	0.00823488256740333	0.04390789713585288	-5.680750770794335e-4	0.017803214196840556	0.003295882165277332	0.041396336570414374	0.003450588472995064	0.013543339294232497	0.002177112814458409	-0.002244396545869518	0.003723923022338038	0.0051256051302638415	0.050064059411394	0.008645239132697694	0.027105595521674936	0.041926989543056764	0.004893470498126696	6.970963712582776e-4	6.711590679404962e-5	0.020375387489289905	0.008757116170952645	0.015965045523645315	0.0027368491768100254	0.005154702210227937	0.0057248186479731625	0.01693551235613662	0.026746837258092862	0.01519219813752916	0.004604839725108046	0.01354045686355175	0.0049970871838839834	-0.04139959540321138	0.00471815818163641	0.008042770507618506	0.012988586909295248	-0.002698496380109214	0.01619730388650239	0.043272502175934896	-0.0019492114418176681	0.002098239383139274	-0.004305832864035647	-0.0018504234934526207	6.971174963611512e-4
sNPF	0.011684085303831337	2.616716191799296e-4	0.004990918484374858	-0.0324194683779498	0.03366452507341216	-0.008321840702997674	0.012946781499725607	3.0304817426128573e-4	-8.993563931185775e-4	0.00524809828935201	0.014809965869801043	0.014282504686866012	0.011052086743103477	-0.004389930925760871	0.00703321011320949	0.015213904657617537	-0.02981690058581265	0.009898680235517448	0.05098241888260674	0.014964746721099107	0.03233137271078606	0.014490056801918526	0.006640179739881478	0.005773206036944906	0.0015690428370249453	0.012024213030173937	0.005539950244022638	0.012180598200220391	-0.0033486807350376017	0.0039060889792291347	0.020324210464910526	-5.5731493965271815e-5	0.01423615970794979	0.006069966017885072	0.022832749803603	0.017638888608416285	0.00926945603583635	-0.07172744174053355	0.019630459867934203	0.007872884743544119	4.495012431822464e-4	-0.0014088424790088608	0.03539878539364305	-0.004890639005450179	-4.3659443513861514e-4	0.009463608189994447	0.0031360871905547903	-0.01764881151044773	0.006797868013496704
AstCC	0.01289713064241205	-3.981646507288921e-4	-0.003820225602936699	0.007361534758297616	0.005541572713564783	0.009532031035099885	-0.00213774659027938	-0.0020183217333115096	0.015166809476838084	1.1670982981661199e-4	-3.4809841275019635e-4	0.0065331891315773315	0.0071144542219063476	0.002980237003575887	2.722432964996889e-4	0.002899580307803156	0.011013222968029862	0.0017707246869525274	0.011416656316206688	-0.0029150787213941052	-0.0033363594762789916	0.005985762005050945	0.0015619365154192278	-5.82899870249199e-4	-7.964961127519287e-4	-4.5319778013335274e-4	-0.0023854459485017424	0.004862061781972149	-6.731083609674921e-4	-0.0038993448750132796	-0.001264079334589455	0.011583611754127825	0.011890350219705671	0.006135302447860831	0.001974703523189433	-0.0016668295697176898	-6.020224016123679e-4	-0.0013182325943097354	-0.0028128597448948086	-0.0027840573318871726	-0.001003628261998779	-4.759120192020712e-4	0.004552084178813419	0.002622805666399358	-7.365842619619066e-4	-0.0013263066869446862	-0.0020013059015975667	0.0032010612829259056	-0.002353710940464973
Gpa2	-0.0015877491206968822	-1.1798651398598122e-4	-0.0014589098000607988	-5.163417807844777e-4	-0.003022309625179613	-0.007609305431484009	-6.334697656100156e-4	-0.0010553045512639693	-3.69523353660632e-4	-0.0025739950353486636	-0.0011471298188918818	-0.0016357852041770662	-9.651725381625027e-4	-0.0011406002034155497	-0.00190079870898222	-0.001432708794704598	-0.0017898809219867333	-0.0018864311596631636	0.004046136673833847	-8.638134392439648e-4	-0.002139109058514511	-0.004763273087715108	-8.940216884985164e-4	-1.7272835136826435e-4	-2.3602245848482745e-4	-0.001500771629596622	-7.068695105158739e-4	-0.0019925112964039	-1.994594670823333e-4	-0.0011554770313997238	-0.0013584430310799678	-4.3625856721665686e-4	0.0034147446837924735	-0.0020007748006185605	-0.0027396723609441004	-0.0011337195353525998	-1.7839485342906655e-4	-0.007174039234626565	-8.335233050557484e-4	-8.249884029724416e-4	-9.892001901904647e-4	-1.4102507594948937e-4	-0.0013242779621739104	0.0014092778490804375	-2.1826902304546562e-4	-0.0011260628838475671	-5.930388504276001e-4	2.5030032994689577e-4	-6.974656044587e-4
ETH	0.002334243719628829	-1.9026271553009816e-4	-0.0023526090473893913	-0.00079068045563394885	0.00475146815379433	0.0035878306037635107	-0.0010215207970777646	0.0015540020556145822	-5.958860410761075e-4	-0.004150773411664691	-0.0018498388250936778	-0.0026378348207512347	-0.0015564181181605013	-0.001839309296497668	0.005578127066589474	-0.002310357825110117	0.0022914185555536425	0.008442871020387687	-9.617972557349702e-4	-0.0013929684428313023	0.0013990239198719456	-9.557557368135261e-4	0.011009366898781955	-2.78538318237909e-4	-3.80605141726571e-4	0.002981998582706752	-0.0011398837719054414	-4.880818145164673e-4	-3.2164438598271633e-4	-0.0018632993746450072	-0.0021905983256416996	-7.035019246515171e-4	1.3514628087030216e-4	0.0010688347115603992	-0.001776467365483393	-0.0018282136674705543	-2.8767600722686136e-4	0.0023240821230641365	-0.0013441231723838386	-0.0013303599583400062	-0.0015951646339115865	-2.2741424423513906e-4	-0.0021355044122258137	0.0052615776059879195	-3.5197630337364765e-4	-0.0018158667029036196	-9.563227040542484e-4	0.0031511733019757575	-0.0011247192192627704
Ilp1	0.003706059759303083	-0.001428189051151521	-0.002641913104017993	0.002123157476290445	0.01982064433526483	0.02086870424800389	0.004149086364589901	0.003922343938581333	-0.00447296212097337	0.007786124962515771	0.004103492308677467	0.001762900652963423	0.005109972498849025	-6.496530359125917e-4	0.014630275513297422	-0.0052345742344835945	-0.003563914605836791	0.007653965447652587	0.01748493310023234	-0.006034881029399664	-0.004034062862244462	0.009327793935118366	0.005480182948563259	0.0029967112025972636	-0.0028569764428674903	0.007365490952089622	-0.005177647743288921	0.014963262943465996	0.006688420754289622	-0.004582887414252769	0.0068002740901621775	-0.003041719992270599	0.022147793222034525	0.00448364966291127	0.010320165591449436	0.009524554283723397	0.002390942148786794	0.0023404173986742494	-0.0010358791208218841	0.0021921531859879855	0.006767083421259816	0.0033994939749069815	0.005653389507308887	0.007384562547072657	-0.0026420767796917276	0.003000022871174807	-0.006321549555488511	0.0010474537887459594	-0.003789929343155806
Ilp4	-0.0027503364096765313	-2.0437901746348184e-4	5.610943360950362e-4	0.010133512361989113	0.0058498083698662025	0.0038249964579686203	-0.0010973112427407658	0.007500432928771072	-6.400970534675682e-4	9.232790136237534e-5	0.005472490153460728	-0.0028335456444771707	-0.0016718945951445649	0.002353004104061569	-0.0012837044380945499	0.0022022737065262527	-0.0031004738749856923	-0.0011403422521427803	0.008137810917665994	-0.0014963179775407214	-2.3084556082215602e-4	0.006192010463504667	0.003171600420625758	-2.9920411704838695e-4	-4.0884365962558103e-4	0.016772847453177316	0.01034341135242673	-0.0017879570425922736	-3.455083850593648e-4	-0.002001544518954413	-0.0023531270023401467	-7.556973616378394e-4	0.010888699781030757	0.002720352367912835	-4.59250652278693e-4	0.0033594592667796886	-3.090197653342502e-4	0.006795768702796532	-0.0014438486939298385	-0.0014290643356014146	-0.0017135158597049564	-2.4428695692985065e-4	-0.0022939454655856732	0.004910505863933027	-3.780907407611167e-4	-0.0019505926400281435	-0.0010272758595317004	0.007467043251085628	-0.0012081663415506477
Burs	-7.100346731914886e-4	-5.276306867820633e-5	-6.524182754072855e-4	-0.0013914908774283795	-9.728824531372425e-4	0.007487667502396242	-2.832849926604554e-4	0.0016468366682783114	-1.6524927662311164e-4	-0.0011510796635970898	-5.129915900763315e-4	0.008331198706272237	-4.3162106580805294e-4	-5.100715737246722e-4	-8.500291214413752e-4	-6.407012969297769e-4	-8.004271574995448e-4	0.016636159497065536	0.006623559240739224	-3.86293706630137e-4	-9.566004990882486e-4	-0.002130115523972842	-3.998027075848333e-4	-7.724338619764716e-5	-1.0554824247214863e-4	-6.71138708039857e-4	-3.1610904729628393e-4	0.009582700146666156	-8.919742777916374e-5	-5.167244281071082e-4	-6.074899623934721e-4	-1.950929811036594e-4	2.486223055202731e-4	-8.947380056299872e-4	-0.0012251698609719217	-5.069945681502798e-4	-7.977742188795616e-5	0.003135450374925548	-3.7274808707978143e-4	-3.689313150665148e-4	-4.4236612989391797e-4	-6.306581588280189e-5	-5.922114884728191e-4	-0.0017478052483282135	-9.760898143530343e-5	-5.035705460675928e-4	-2.652044588558207e-4	0.0015988556241727447	-3.1190366039057863e-4
[truncated: 555 more columns]
