# Supplementary material for: Transcriptional complexity in the insect central complex: single nuclei RNA-sequencing of adult brain neurons derived from type 2 neuroblasts
Source: bioRxiv. 2025 Mar 3:2023.12.10.571022. Preprint. [Version 3] doi: 10.1101/2023.12.10.571022 (PMC11908175; doi:10.1101/2023.12.10.571022)
Supplement: Supplementary file 1 — Supplemental Figure 1. Nuclei numbers T1 vs T2. Vertical shades mark the cluster with T2/(T1+T2) > 50%. Supplemental Figure 2. T1 neuron atlas. (A) Cell atlas from T1 NBs. (B) Heatmap of scaled average expression of top 10 markers genes from each neuronal cluster. Annotations: AstA, Allatostatin A+ neurons; CLK, clock neurons; CRZ, Corazonin+ neurons; DOP, dopaminergic neurons; IPC, insulin-like peptide producing cells; MBN, mushroom body neurons; OCTY, octopaminergic-tyraminergic neurons; OPN olfactory projection neurons; Tk, Tachykinin+ neurons; Poxn, Pox neuro+ neurons; PROC, Proctolin+ neurons; SER, serotonergic neurons. Supplemental Figure 3. Expression correlation coefficient of transcription factors and neuropeptides. Heatmap of expression correlation coefficient of transcription factors and neuropeptides calculated from each individual T2 neuron. Supplemental Table 1. Cluster-defining genes and cell identity of all clusters identified by Seurat function FindAllMarkers Supplemental Table 2. Marker genes used to identify cell types Supplemental Table 3. Marker genes used to identify glial cell types Supplemental Table 4. Cluster-defining genes and glial cell types from all glial clusters identified by Seurat function FindAllMarkers Supplemental Table 5. Differential expression (DE) analysis of glial marker genes in T1- vs T2-derived glia with Seurat function differential expression testing Supplemental Table 6. Cluster-defining genes of T1-derived neuronal clusters identified by Seurat function FindAllMarkers Supplemental Table 7. Cluster-defining genes of T2-derived neuronal clusters identified by Seurat function FindAllMarkers Supplemental Table 8. Top 10 most enriched genes for each cluster extracted from Supplemental Table 6 by scCustomize function Extract_Top_Markers (Marsh SE, 2021, scCustomize: Custom Visualizations & Functions for Streamlined Analyses of Single Cell Sequencing. https://doi.org/10.5281/zenodo.5706430. RRID:SCR_024675.) Supplemental Tabl [file media-1.zip › sup tables/Supplemental Table 11 Summary_of_columnar_neuron_expression_profiles.csv]

Columnar neurons*	Split line*	Neuropeptide*	Neurotransmitter*	Bsh	Cut	DIP-beta	Eip93F	Imp	Runt	Syp	Toy	Zfh2	Cluster predicted
FB1C	SS63879	Dh44	ple	−	−	−	−	+	−	−	−	−	170
FB2B	SS49376	Dh44, Proc	vGlut, Tdc2, SerT	−	−	−	+	+	−	−	+	−	124
FB2I_ab	SS56319	Mip, Tk	VGlut	−	−	no data	+	+	−	no data	−	no data	106
FB4K	SS66508	Proc	VGlut, VAChT	−	−	−	+	+	−	−	−	+	135
FB4L	SS61133	AstC, Dh44, SIFa	ple, Tdc2	−	−	−	+	−	−	−	−	−	160
FB6A	SS54343	AstC	VGlut, VAChT	+ / −	−	+	−	+	−	−	−	−	162
FB6A	SS57656	AstC	VGlut, VAChT	+ / −	−	+	−	+	−	−	−	−	162
FB8B	SS47633	Proc	VGlut, Tdc2	−	−	+	−	+	−	−	−	−	174
FR1	SS60081	sNPF	VAChT	−	−	−	−	+ / −	−	+ / −	+	−	72
hDeltaE	SS54689	Dh44, Tk	VAChT	−	−	−	−	−	−	+	−	−	52
hDeltaI	SS60919	AstA	VAChT	−	−	−	+	+	−	−	−	−	128
hDeltaK	SS63089	AstA, NPF	VAChT	−	−	−	−	−	−	+	−	−	100
IbSps-p	SS04778	no data	VAChT	+	−	no data	+	−	−	no data	−	no data	40
PFGs	SS52590	Mip, Dh31	Tdc2	−	+	no data	+	−	no data	no data	+	no data	120
vDeltaC	SS00268	sNPF, Dh31	VAChT	−	−	−	−	−	−	+	−	−	43
vDeltaE	SS82718	sNPF	VAChT	−	−	−	−	−	−	+	+	−	86
* Reference: Wolff et al., 2024
